# Supplementary material for: Reconstructing tumor evolutionary histories and clone trees in polynomial-time with SubMARine
Source: PLoS Comput Biol. 2021 Jan 19;17(1):e1008400. doi: 10.1371/journal.pcbi.1008400 (PMC7845980; doi:10.1371/journal.pcbi.1008400)
Supplement: S2 Table — (XLSX) [file pcbi.1008400.s026.xlsx]

## Sheet: S2
Table S2
SubMARine results on the TRACERx data.
Note that the indices of subclones provided in this table are the indices used in the TRACERx study and not the indices used by SubMARine.
	These indices do not provide an ordering of the subclones based on their average subclonal frequency but of the number of mutations assigned to them.
subMAR exists: Whether subMAR exists without using noise (yes/no/-).
	If answer is no, subclonal frequencies do not allow for any valid clone tree that satisfies the sum constraint, hence, we allow SubMARine to use a noise buffer.
	Datasets with "-" were excluded from the analysis because they contain erroneous copy number corrections.
possible parents: Indicates the possible parents for each subclone, different subclones are separated with a semicolon, the different possible parents of one subclone are separated with a comma.
	If each subclone has only one possible parent, the list describes the only possible valid clone tree.
	Datasets with a "-" were excluded.
# undefined relationships: number of undefined relationships contained in subMAR
	Datasets with a "-" were excluded.
# FP undefined: number of undefined relationships in a subMAR that are defined in the MAR
	Datasets with a "-" were excluded.
	CRUK0016 with "*", to find the subclone- and sample-specific noise buffer set, the adapted depth-first search was necessary, hence the reported partial clone tree is already the MAR and all undefined relationships are automatically true positives.
# valid clone trees: How many valid clone trees exist for this dataset.
	Datasets with a "-" were excluded.
frequencies: Gives the frequencies of the germline and all subclones across all samples.
conflicting children: Indicates which subclones cannot be children of any other subclones or the germline when no noise is allowed in the sum constraint.
	Datasets with a "-" were either excluded or have no conflicting children.
maximal value in noise buffer set: the highest value in the noise buffer set
	Datasets with a "-" were excluded.
CITUP / TRACERx trees: comparison of trees of TRACERx paper built with CITUP to partial clone tree found by SubMARine
	Datasets with a "-" were excluded from the comparison.
TRACERxID	subMAR exists without noise	possible parents	# undefined relationships	# FP undefined	# valid clone trees	frequencies	conflicting children	maximal value in noise buffer set	CITUP / TRACERx trees
CRUK0001	no	3:germline;5:3;2:5;4:5;6:2;1:4;7:3	0	0	1	germline:1.0,1.0,1.0;1:0.86,0,0;2:0.37,0,0.96;3:0.99,0.99,1;4:0.88,0.28,0;5:0.77,0,0.98;6:0,0,0.95;7:0,0.84,0	Subclone 4 cannot be child of germline, 3. See frequencies and current tree: germline->3,3->5,5->2	0.48	equal
CRUK0002	no	2:germline;6:2;8:2;4:6;1:8;5:6;7:1;3:4	0	0	1	germline:1.0,1.0,1.0;1:0,0.93,0;2:0.99,0.98,0.99;3:0,0,0.53;4:0,0.01,0.93;5:0.78,0,0;6:0.98,0.03,0.98;7:0,0.55,0;8:0.45,0.9,0.01	Subclone 8 cannot be child of germline, 2. See frequencies and current tree: germline->2,2->6	0.44	equal
CRUK0003	no	1:germline;6:1;8:6;2:6;3:8;5:8;7:8;4:1	0	0	1	germline:1.0,1.0,1.0,1.0,1.0;1:0.98,0.97,0.87,0.99,0.97;2:0,0,0,0.73,0;3:0,0.6,0,0,0;4:0,0,0.49,0.01,0;5:0.54,0,0,0.01,0;6:0.92,0.94,0,0.83,0.91;7:0,0,0,0,0.54;8:0.66,0.75,0,0,0.62	Subclone 5 cannot be child of germline, 1, 6. See frequencies and current tree: germline->1,1->6,6->8,6->2,8->3	0.00999999	equal
CRUK0004	-	-	-	-	-	-	-	-	-
CRUK0005	no	2:germline;3:2;4:3;7:3;5:3;1:3	0	0	1	germline:1.0,1.0,1.0,1.0;1:0,0,0.8,0;2:1,1,0.97,1;3:0.96,0.98,0.64,0.98;4:0,0,0,0.91;5:0,0.8,0,0;7:0.78,0,0.08,0	Subclone 1 cannot be child of germline, 2. See frequencies and current tree: germline->2,2->3,3->4,3->7,3->5	0.240001	1 more citup tree
CRUK0006	yes	1:germline;3:1;2:1	0	0	1	germline:1.0,1.0;1:1,1;2:0.01,0.93;3:0.99,0.01	-	0	equal
CRUK0007	yes	1:germline;3:1;2:1	0	0	1	germline:1.0,1.0;1:0.98,0.93;2:0,0.82;3:0.91,0	-	0	equal
CRUK0008	yes	2:germline;3:2;1:2;4:1;5:3	0	0	1	germline:1.0,1.0;1:0,0.84;2:0.99,1;3:0.86,0;4:0,0.5;5:0.25,0	-	0	equal
CRUK0009	no	1:germline;2:1;4:1;7:4;5:4;9:7;12:2;3:5	0	0	1	germline:1.0,1.0,1.0,1.0;1:0.99,0.99,0.97,0.99;2:0,0.93,0,0.96;3:0,0,0.63,0;4:0.94,0,0.85,0;5:0,0.01,0.98,0;7:0.92,0.18,0.13,0.01;9:0.78,0,0,0;12:0.01,0,0.01,0.73	Subclone 7 cannot be child of germline, 1. See frequencies and current tree: germline->1,1->2,1->4	0.26	equal
CRUK0010	no	1:germline;2:1;3:1;4:2	0	0	1	germline:1.0,1.0;1:0.95,0.98;2:0.93,0.01;3:0.01,0.86;4:0.51,0.03	Subclone 4 cannot be child of germline, 1. See frequencies and current tree: germline->1,1->2,1->3	0.02	equal
CRUK0011	yes	1:germline;4:1;9:4;3:1;7:9;5:3;8:7;2:4,9	1	0	2	germline:1.0,1.0,1.0;1:0.99,0.97,1;2:0,0.26,0;3:0.95,0,0;4:0,0.79,0.99;5:0.4,0,0;7:0,0,0.92;8:0,0,0.34;9:0,0.46,0.99	-	0	1 more citup tree
CRUK0012	no	1:germline;3:1;2:3;5:1;4:5	0	0	1	germline:1.0,1.0;1:0.97,0.9;2:0.01,0.68;3:0.45,0.64;4:0.31,0;5:0.57,0	Subclone 2 cannot be child of germline, 1. See frequencies and current tree: germline->1,1->3	0.0500002	1 more citup tree
CRUK0013	no	1:germline;3:1;5:3;7:5;4:1;6:4;2:3;8:5;9:7	0	0	1	germline:1.0,1.0,1.0,1.0,1.0;1:0.99,0.99,0.99,0.99,0.99;2:0,0,0,0.75,0.01;3:0.97,0.96,0.01,0.58,0.94;4:0,0,0.97,0.37,0.01;5:0.91,0.77,0.01,0.13,0.7;6:0.01,0,0.83,0.01,0;7:0.79,0.66,0.01,0.02,0.01;8:0.01,0,0.01,0.01,0.25;9:0.03,0.13,0,0.01,0.01	Subclone 6 cannot be child of germline, 1. See frequencies and current tree: germline->1,1->3,3->5,5->7,1->4	0.3	7 more citup trees
CRUK0014	yes	1:germline;3:1;2:1	0	0	1	germline:1.0,1.0;1:0.96,0.96;2:0.36,0.01;3:0.01,0.48	-	0	equal
CRUK0015	yes	1:germline;2:1;3:1;4:2	0	0	1	germline:1.0,1.0;1:0.99,0.99;2:0.95,0.01;3:0.01,0.7;4:0.56,0	-	0	equal
CRUK0016	no	1:germline;3:1;8:3;6:8;5:8;2:5;4:3,6;12:germline,1,6,5,2,4	9	0*	12	germline:1.0,1.0;1:0.99,0.99;2:0.72,0;3:0.57,0.92;4:0,0.42;5:0.99,0;6:0.33,0.66;8:0.93,0.4;12:0.35,0	Subclone 8 cannot be child of germline, 1. See frequencies and current tree: germline->1,1->3	0.42	different, in CITUP tree 8 is a child of 6, 6 is a child of 3 and 5 is a child of 2
CRUK0017	-	-	-	-	-	-	-	-	-
CRUK0018	no	1:germline;8:1;5:8;3:8;2:1;7:5;4:5;6:3	0	0	1	germline:1.0,1.0,1.0,1.0;1:1,1,1,1;2:0.94,0.01,0,0;3:0,0.96,0,0;4:0,0.01,0.85,0.01;5:0,0.01,0.91,0.98;6:0,0.23,0,0;7:0.01,0,0,0.92;8:0,0.93,0.95,0.94	Subclone 5 cannot be child of germline, 1. See frequencies and current tree: germline->1,1->8	0.04	equal
CRUK0019	yes	1:germline;3:1;2:1	0	0	1	germline:1.0,1.0;1:0.97,0.96;2:0,0.57;3:0.62,0	-	0	equal
CRUK0020	no	1:germline;5:1;2:1;4:5	0	0	1	germline:1.0,1.0;1:1,1;2:0.88,0.01;4:0,0.85;5:0.27,0.84	Subclone 2 cannot be child of germline, 1. See frequencies and current tree: germline->1,1->5	0.150001	equal
CRUK0021	yes	1:germline;4:1;3:4;2:1	0	0	1	germline:1.0,1.0;1:1,0.99;2:0.58,0;3:0,0.6;4:0,0.91	-	0	equal
CRUK0022	no	1:germline;3:1;5:3;2:1;4:2	0	0	1	germline:1.0,1.0;1:0.99,0.99;2:0.86,0;3:0.22,0.91;4:0.29,0;5:0.01,0.96	Subclone 5 cannot be child of germline, 1. See frequencies and current tree: germline->1,1->3	0.0899999	1 more citup tree
CRUK0023	no	1:germline;6:1;7:1;8:6;4:7;5:6;2:7;3:2;10:4;9:8	0	0	1	germline:1.0,1.0,1.0,1.0;1:0.99,0.98,1,0.96;2:0.82,0,0,0;3:0.53,0,0,0;4:0.01,0.95,0,0;5:0,0,0.88,0;6:0,0,0.97,0.96;7:0.79,0.96,0,0;8:0.01,0,0.01,0.94;9:0,0,0,0.31;10:0,0.48,0,0	Subclone 8 cannot be child of germline, 1. See frequencies and current tree: germline->1,1->6,1->7	0.04	1 more citup tree
CRUK0024	yes	1:germline;3:1;6:1;5:3;2:3;4:3;9:5;7:6	0	0	1	germline:1.0,1.0,1.0,1.0;1:1,1,1,1;2:0,0,0.85,0;3:0.88,0.97,0.96,0;4:0.83,0,0,0;5:0,0.84,0.01,0;6:0,0,0,0.9;7:0,0,0,0.5;9:0,0.58,0.01,0	-	0	equal
CRUK0025	no	1:germline;7:1;6:7;3:1;2:6;4:7;5:3	0	0	1	germline:1.0,1.0,1.0;1:1,1,1;2:0.54,0,0.01;3:0,0.86,0;4:0,0,0.43;5:0,0.19,0;6:0.9,0,0.03;7:0.87,0.01,0.84	Subclone 6 cannot be child of germline, 1. See frequencies and current tree: germline->1,1->7	0.0300002	1 more citup tree
CRUK0026	yes	1:germline;3:1;2:1	0	0	1	germline:1.0,1.0;1:0.98,0.98;2:0.02,0.8;3:0.85,0.01	-	0	equal
CRUK0027	no	1:germline;2:1;3:1;5:3;6:2	0	0	1	germline:1.0,1.0;1:0.96,1;2:0,0.99;3:0.97,0.01;5:0.73,0.01;6:0,0.5	Subclone 3 cannot be child of germline. See frequencies and current tree: germline->1,1->2	0.00999999	equal
CRUK0028	yes	1:germline;3:1;4:1;2:4;5:3	0	0	1	germline:1.0,1.0;1:0.97,0.93;2:0,0.27;3:0.95,0.06;4:0,0.83;5:0.25,0	-	0	1 more citup tree
CRUK0029	no	1:germline;7:1;3:7;6:3;5:1;8:6;4:3;11:6;2:3	0	0	1	germline:1.0,1.0,1.0,1.0,1.0,1.0;1:1,0.99,0.98,1,1,1;2:0,0,0,0.59,0,0;3:0,0.91,0.79,0.61,0.48,0.83;4:0,0.01,0,0,0.56,0.45;5:0.96,0.16,0.38,0.01,0.01,0.03;6:0,0.92,0.82,0,0.03,0.68;7:0,0.93,0.8,0.69,0.67,0.85;8:0.01,0.77,0.3,0,0,0.01;11:0.01,0.02,0,0.01,0.01,0.6	Subclone 6 cannot be child of germline, 1. See frequencies and current tree: germline->1,1->7,7->3	0.3	equal
CRUK0030	yes	1:germline;3:1;4:1;2:3	0	0	1	germline:1.0,1.0,1.0;1:1,0.98,0.98;2:0,0,0.44;3:0,0.87,0.84;4:0.48,0,0	-	0	equal
CRUK0031	no	1:germline;3:1;2:1;6:1;5:3;7:5;8:6	0	0	1	germline:1.0,1.0,1.0;1:1,1,1;2:0.03,0.26,0.93;3:0.45,0.87,0.18;5:0.16,0.53,0.09;6:0.88,0.05,0;7:0.01,0.5,0;8:0.4,0.02,0	Subclone 2 cannot be child of germline, 1. See frequencies and current tree: germline->1,1->3	0.36	1 more citup tree
CRUK0032	no	1:germline;4:1;2:1;9:4;13:2;11:2;5:9;3:4;10:13;12:9;8:5;6:3;7:11	0	0	1	germline:1.0,1.0,1.0,1.0;1:1,1,1,1;2:0.81,0,0.96,0;3:0,0,0,0.83;4:0,0.97,0,0.98;5:0,0.84,0,0;6:0,0,0,0.35;7:0,0,0.27,0;8:0,0.37,0,0;9:0,0.98,0,0.25;10:0.53,0,0,0;11:0.01,0,0.91,0;12:0,0.21,0,0.24;13:0.84,0,0.19,0	Subclone 9 cannot be child of germline, 1. See frequencies and current tree: germline->1,1->4,1->2	0.14	equal
CRUK0033	yes	1:germline;2:1	0	0	1	germline:1.0,1.0;1:0.99,0.98;2:0.01,0.12	-	0	equal
CRUK0034	yes	1:germline;3:1;2:1;6:3;7:3;4:2;5:6	0	0	1	germline:1.0,1.0,1.0;1:1,1,1;2:0,0.99,0;3:0.94,0,0.95;4:0,0.64,0;5:0,0,0.57;6:0.01,0,0.86;7:0.8,0,0	-	0	equal
CRUK0035	yes	1:germline;3:1;5:3;2:1;4:3	0	0	1	germline:1.0,1.0,1.0,1.0;1:0.98,0.98,0.99,0.99;2:0.97,0,0,0;3:0,0.97,0.97,0.95;4:0,0.8,0,0.01;5:0,0,0.97,0.03	-	0	equal
CRUK0036	no	1:germline;4:1;6:4;5:4;3:4;2:1;7:2	0	0	1	germline:1.0,1.0,1.0,1.0;1:0.99,0.98,0.97,1;2:0,0.92,0,0;3:0,0,0.95,0;4:0.9,0,0.91,0.91;5:0.92,0.01,0.01,0.02;6:0.16,0.06,0.08,0.94;7:0,0.56,0,0.01	Subclone 6 cannot be child of germline, 1. See frequencies and current tree: germline->1,1->4	0.18	equal
CRUK0037	yes	1:germline;4:1;8:4;3:4;2:4;5:8;10:4;9:3;7:4;6:1,4,2	2	0	3	germline:1.0,1.0,1.0,1.0,1.0;1:0.99,1,1,1,1;2:0,0.57,0,0,0;3:0,0,0.78,0,0.01;4:0.89,0.84,0.91,0.87,0.9;5:0.36,0,0,0,0;6:0,0.16,0,0,0;7:0,0,0.02,0.01,0.17;8:0.76,0,0.03,0,0;9:0,0,0.2,0,0;10:0,0,0,0.22,0.01	-	0	14 more citup trees
CRUK0038	yes	1:germline;2:1;3:1;4:2	0	0	1	germline:1.0,1.0;1:0.99,0.99;2:0.86,0;3:0.01,0.43;4:0.35,0	-	0	1 more citup tree
CRUK0039	no	1:germline;4:1;6:1;8:4;3:4;2:3;7:6;9:8	0	0	1	germline:1.0,1.0,1.0;1:1,1,0.98;2:0,0.54,0;3:0,0.97,0;4:0,0.77,0.96;6:0.96,0.02,0.03;7:0.38,0,0;8:0,0.01,0.96;9:0,0,0.35	Subclone 6 cannot be child of germline, 1. See frequencies and current tree: germline->1,1->4	0.21	equal
CRUK0040	yes	1:germline;2:1	0	0	1	germline:1.0,1.0;1:1,0.99;2:0.81,0.74	-	0	equal
CRUK0041	yes	1:germline;2:1;3:1	0	0	1	germline:1.0,1.0,1.0,1.0;1:0.98,0.99,0.99,0.99;2:0.88,0.89,0.97,0;3:0,0,0,0.96	-	0	equal
CRUK0043	yes	1:germline;2:1	0	0	1	germline:1.0,1.0;1:0.99,0.98;2:0.62,0	-	0	equal
CRUK0044	no	1:germline;3:1;2:1	0	0	1	germline:1.0,1.0;1:1,1;2:0.97,0;3:0.06,0.96	Subclone 2 cannot be child of germline, 1. See frequencies and current tree: germline->1,1->3	0.0300002	equal
CRUK0045	yes	1:germline;2:1;3:1	0	0	1	germline:1.0,1.0;1:0.98,0.99;2:0,0.93;3:0.89,0.01	-	0	equal
CRUK0046	yes	1:germline;4:1;2:1,4;3:1;5:1	1	0	2	germline:1.0,1.0,1.0,1.0;1:1,0.98,1,0.96;2:0.24,0,0.01,0.16;3:0,0.35,0.05,0;4:0.56,0.01,0.02,0.52;5:0.01,0,0.22,0.01	-	0	equal
CRUK0047	yes	1:germline;3:1;2:1	0	0	1	germline:1.0,1.0;1:0.99,1;2:0.61,0.01;3:0.01,0.61	-	0	equal
CRUK0048	no	1:germline;2:1;4:2;3:2	0	0	1	germline:1.0,1.0,1.0;1:1,1,1;2:0.53,0.81,0.91;3:0.72,0.06,0.01;4:0.05,0.56,0.41	Subclone 3 cannot be child of germline, 1. See frequencies and current tree: germline->1,1->2,2->4	0.240001	different, in CITUP tree, 3 is a child of 1
CRUK0049	no	1:germline;4:1;5:4;3:1;6:3;2:5	0	0	1	germline:1.0,1.0;1:1,1;2:0.23,0;3:0.2,0.33;4:0.9,0.25;5:0.99,0;6:0.11,0.19	Subclone 5 cannot be child of germline, 1. See frequencies and current tree: germline->1,1->4	0.0999999	3 more citup trees
CRUK0050	yes	1:germline;2:1;3:1	0	0	1	germline:1.0,1.0,1.0,1.0,1.0;1:0.99,0.99,0.99,1,0.99;2:0,0,0,0.34,0.01;3:0.35,0,0,0,0	-	0	equal
CRUK0051	no	1:germline;5:1;3:1;2:5;4:5	0	0	1	germline:1.0,1.0,1.0;1:1,1,1;2:0,0.05,0.92;3:0.97,0,0.02;4:0,0.87,0;5:0,0.91,0.89	Subclone 2 cannot be child of germline, 1. See frequencies and current tree: germline->1,1->5,1->3	0.0300002	equal
CRUK0052	yes	1:germline;4:1;5:4;2:1;3:4	0	0	1	germline:1.0,1.0,1.0;1:1,1,1;2:0,0,0.86;3:0.72,0,0;4:0.81,0.96,0;5:0,0.95,0	-	0	equal
CRUK0054	yes	1:germline;3:1;2:1	0	0	1	germline:1.0,1.0;1:0.99,0.99;2:0,0.29;3:0.81,0.16	-	0	equal
CRUK0055	yes	1:germline;2:1	0	0	1	germline:1.0;1:1;2:0.6	-	0	equal
CRUK0056	no	1:germline;4:1;3:1;2:3	0	0	1	germline:1.0,1.0,1.0;1:1,1,1;2:0,0,0.98;3:0,0.14,0.98;4:0.94,0.96,0	Subclone 3 cannot be child of germline, 1. See frequencies and current tree: germline->1,1->4	0.0999999	equal
CRUK0057	no	1:germline;4:1;3:4;2:1	0	0	1	germline:1.0,1.0;1:1,1;2:0,0.8;3:0.86,0.05;4:0.96,0.49	Subclone 2 cannot be child of germline, 1. See frequencies and current tree: germline->1,1->4,4->3	0.29	equal
CRUK0061	yes	1:germline;2:1	0	0	1	germline:1.0,1.0;1:0.99,1;2:0.23,0.02	-	0	equal
CRUK0062	no	4:germline;10:4;11:4;14:11;2:10;15:2;1:10;8:14;5:10;12:2;6:11;3:14;7:12;9:15;18:8	0	0	1	germline:1.0,1.0,1.0,1.0,1.0,1.0,1.0;1:0,0.01,0,0,0,0.94,0;2:0.84,0.83,0.02,0,0,0,0;3:0,0,0.78,0,0,0,0;4:0.99,0.99,0.98,0.97,0.99,0.99,0.99;5:0,0.01,0,0,0.02,0,0.9;6:0,0.01,0,0,0.86,0.01,0;7:0.55,0,0,0,0,0,0;8:0,0.01,0,0.93,0,0,0;9:0,0.45,0,0,0,0,0;10:0.98,0.98,0.17,0.03,0.03,0.95,0.97;11:0.08,0.02,0.98,0.95,0.97,0.01,0.01;12:0.9,0.01,0,0,0,0,0;14:0.04,0.02,0.94,0.96,0,0,0.01;15:0,0.95,0,0,0,0,0;…	Subclone 11 cannot be child of germline, 4. See frequencies and current tree: germline->4,4->10	0.17	equal
CRUK0063	no	2:germline;1:2;5:1;4:1;6:4;8:6;3:2;7:5	0	0	1	germline:1.0,1.0,1.0,1.0,1.0;1:0,0.99,0.99,0.98,1;2:0.93,0.99,0.99,0.99,1;3:0.73,0,0,0,0;4:0,0.21,0.85,0.5,0.42;5:0,0.46,0.15,0.7,0.81;6:0,0.03,0.72,0.42,0.57;7:0,0.34,0.01,0,0.01;8:0.01,0.01,0.69,0.01,0.39	Subclone 4 cannot be child of germline, 2, 1. See frequencies and current tree: germline->2,2->1,1->5	0.23	1 more citup tree
CRUK0064	no	1:germline;4:1;2:1;5:4;3:2	0	0	1	germline:1.0,1.0;1:1,1;2:0.69,0.22;3:0.67,0.01;4:0.21,0.97;5:0.03,0.8	Subclone 2 cannot be child of germline, 1. See frequencies and current tree: germline->1,1->4	0.19	equal
CRUK0065	no	1:germline;7:1;12:7;10:7;11:12;15:10;8:1;17:11;9:11;6:15;2:15,8;4:10;3:12,8;13:17	7	0	4	germline:1.0,1.0,1.0,1.0,1.0,1.0;1:1,0.99,0.99,1,1,1;2:0,0,0,0,0.48,0;3:0,0,0.3,0,0,0;4:0,0,0,0.36,0,0;6:0,0,0,0,0.01,0.83;7:0.98,0.97,0.58,0.87,0.56,0.97;8:0,0,0.48,0.25,0.56,0;9:0.97,0,0,0,0,0;10:0,0,0.11,0.71,0.66,0.96;11:0.97,0.97,0.05,0,0,0;12:0.97,0.97,0.61,0,0,0.02;13:0,0.22,0,0,0,0;15:0,0.01,0.02,0.35,0.61,0.94;17:0.06,0.84,0.01,0.01,0.01,0.1	Subclone 12 cannot be child of germline, 1. See frequencies and current tree: germline->1,1->7	0.14	different, in manual constructed TRACERx tree, 4 is a child of 15
CRUK0066	no	1:germline;3:1;5:3;4:3;2:1;9:2;7:4;8:5	0	0	1	germline:1.0,1.0,1.0,1.0;1:1,1,1,0.99;2:0,0.8,0.25,0;3:0.93,0.01,0.69,0.91;4:0,0,0.21,0.91;5:0.91,0.01,0.37,0.01;7:0,0.01,0.01,0.84;8:0.72,0.01,0.01,0;9:0,0.9,0.02,0	Subclone 4 cannot be child of germline, 1, 3. See frequencies and current tree: germline->1,1->3,3->5	0.0999999	equal
CRUK0067	yes	1:germline;2:1;3:2;5:2;4:5	0	0	1	germline:1.0,1.0;1:0.99,1;2:0.8,0.98;3:0,0.84;4:0.37,0;5:0.8,0	-	0	1 more citup tree
CRUK0068	no	1:germline;4:1;8:4;5:1;2:5;10:8;9:2;6:10;3:8;7:4,5,2	3	0	3	germline:1.0,1.0,1.0,1.0;1:0.99,1,1,1;2:0,0.43,0,0.73;3:0.5,0,0,0;4:0.98,0.37,0.99,0.01;5:0,0.79,0,0.98;6:0.02,0,0.52,0;7:0,0.33,0,0;8:0.92,0,0.89,0;9:0,0,0,0.69;10:0.11,0,0.79,0	Subclone 5 cannot be child of germline, 1. See frequencies and current tree: germline->1,1->4,4->8	0.160001	equal
CRUK0069	-	-	-	-	-	-	-	-	-
CRUK0070	no	1:germline;3:1;2:1;9:3;5:2;8:2;4:3;6:3;7:8;10:9	0	0	1	germline:1.0,1.0,1.0,1.0,1.0;1:1,1,1,1,1;2:0,0,0,0.95,0.98;3:0.95,0.96,0.98,0,0.01;4:0,0,0.62,0,0;5:0,0,0,0,0.94;6:0.51,0,0,0,0;7:0,0,0,0.27,0;8:0,0,0,0.79,0.01;9:0.01,0.97,0,0,0;10:0,0.17,0,0,0	Subclone 9 cannot be child of germline, 1. See frequencies and current tree: germline->1,1->3,1->2	0.00999999	1 more citup tree
CRUK0071	no	1:germline;6:1;9:6;3:6;7:9;2:1;5:9;4:9;8:3;11:7	0	0	1	germline:1.0,1.0,1.0,1.0,1.0,1.0;1:1,0.99,1,1,1,1;2:0,0,0,0,0,0.85;3:0.02,0,0.9,0.88,0,0;4:0,0.57,0,0,0,0;5:0,0,0,0,0.81,0;6:0.96,0.92,0.98,0.97,0.92,0;7:0.86,0,0,0,0,0;8:0,0,0.56,0,0,0;9:0.93,0.91,0.01,0.58,0.9,0;11:0.38,0,0.01,0,0,0	Subclone 3 cannot be child of germline, 1, 6. See frequencies and current tree: germline->1,1->6,6->9	0.490001	equal
CRUK0072	no	1:germline;4:1;6:4;5:6;3:4;2:1	0	0	1	germline:1.0,1.0,1.0;1:1,0.99,0.99;2:0.58,0,0;3:0,0,0.81;4:0.54,0.95,0.95;5:0,0.83,0;6:0.37,0.94,0	Subclone 2 cannot be child of germline, 1. See frequencies and current tree: germline->1,1->4,4->6,6->5,4->3	0.12	equal
CRUK0073	yes	1:germline;3:1;2:1	0	0	1	germline:1.0,1.0;1:1,1;2:0,0.93;3:0.95,0	-	0	equal
CRUK0074	yes	1:germline;3:1;2:1	0	0	1	germline:1.0,1.0;1:0.99,1;2:0.94,0.01;3:0,0.99	-	0	equal
CRUK0075	no	1:germline;2:1;3:1	0	0	1	germline:1.0,1.0;1:1,0.99;2:0.19,0.98;3:0.94,0	Subclone 3 cannot be child of germline, 1. See frequencies and current tree: germline->1,1->2	0.13	equal
CRUK0076	no	1:germline;4:1;3:1;2:3;9:4;6:3;8:2;5:8;7:4,9	1	0	2	germline:1.0,1.0,1.0,1.0;1:1,1,1,1;2:0.93,0,0.28,0;3:0.94,0,0.9,0;4:0,0.97,0,0.95;5:0.54,0,0.01,0;6:0.09,0,0.76,0;7:0,0.26,0,0;8:0.55,0,0.16,0;9:0,0.48,0,0.4	Subclone 6 cannot be child of germline, 1, 3. See frequencies and current tree: germline->1,1->4,1->3,3->2,4->9	0.14	different, in CITUP trees, 5 is a child of 2, and in some trees, 8 is a child of 5
CRUK0077	no	1:germline;3:1;9:1;2:1;6:1;4:9;5:3	0	0	1	germline:1.0,1.0,1.0,1.0;1:1,1,1,1;2:0.65,0.07,0,0;3:0,0.2,0.97,0;4:0.01,0.01,0.05,0.43;5:0.01,0.01,0.35,0;6:0.19,0.42,0,0;9:0.05,0.01,0.01,0.71	Subclone 4 cannot be child of germline, 1. See frequencies and current tree: germline->1,1->3,1->9,1->2,1->6	0.04	1 more citup tree
CRUK0078	no	1:germline;5:1;2:1;4:5;6:2;3:4	0	0	1	germline:1.0,1.0,1.0;1:1,1,1;2:0,0.94,0.81;3:0.67,0,0;4:0.96,0,0.35;5:0.97,0,0.89;6:0,0.94,0.01	Subclone 2 cannot be child of germline, 1. See frequencies and current tree: germline->1,1->5	0.7	equal
CRUK0079	yes	1:germline;3:1;5:3;6:3;2:1;4:3	0	0	1	germline:1.0,1.0,1.0,1.0;1:1,0.99,1,1;2:0,0,0.73,0;3:0.93,0.94,0.24,0.97;4:0,0,0,0.62;5:0.89,0,0,0;6:0,0.74,0,0	-	0	equal
CRUK0080	no	1:germline;2:1;3:1;4:3	0	0	1	germline:1.0,1.0,1.0,1.0;1:1,1,1,1;2:0.96,0.95,0,0;3:0,0,0.97,0.83;4:0.01,0.01,0.73,0	Subclone 4 cannot be child of germline, 1. See frequencies and current tree: germline->1,1->2,1->3	0.00999999	equal
CRUK0081	yes	1:germline;3:1;2:1	0	0	1	germline:1.0,1.0;1:1,0.99;2:0,0.9;3:0.93,0.01	-	0	equal
CRUK0082	no	1:germline;2:1;5:2;3:2;4:3;6:5	0	0	1	germline:1.0,1.0,1.0,1.0,1.0;1:1,1,1,1,1;2:0.97,0.95,0.81,0.92,0.01;3:0.47,0.71,0,0.94,0.01;4:0.55,0.71,0,0,0;5:0.69,0.59,0.84,0.01,0.03;6:0.03,0.01,0.96,0.01,0.02	Subclone 5 cannot be child of germline, 1. See frequencies and current tree: germline->1,1->2	0.35	equal
CRUK0083	no	1:germline;3:1;5:3;9:5;2:1;8:5;4:3;6:9	0	0	1	germline:1.0,1.0,1.0,1.0;1:1,1,1,0.99;2:0,0,0,0.92;3:0.98,0.96,0.93,0;4:0,0,0.78,0;5:0.96,0.96,0,0;6:0.39,0,0.02,0;8:0,0.81,0,0;9:0.92,0,0.01,0	Subclone 9 cannot be child of germline, 1, 3. See frequencies and current tree: germline->1,1->3,3->5	0.02	equal
CRUK0084	no	1:germline;4:1;3:1;6:3;2:1;5:1	0	0	1	germline:1.0,1.0,1.0,1.0;1:1,1,1,1;2:0,0,0.14,0;3:0,0.95,0.01,0;4:0,0,0,0.97;5:0.12,0,0.01,0;6:0,0.21,0.04,0	Subclone 6 cannot be child of germline, 1. See frequencies and current tree: germline->1,1->4,1->3	0.0300002	1 more citup tree
CRUK0085	no	1:germline;7:1;4:7;8:7;5:1;9:4;6:4;2:8;3:9;10:6	0	0	1	germline:1.0,1.0,1.0,1.0;1:1,1,1,1;2:0,0,0.81,0;3:0,0.76,0,0;4:0,0.77,0,0.94;5:0.85,0.29,0,0.03;6:0,0,0,0.87;7:0,0.93,0.89,0.89;8:0,0.44,0.93,0;9:0.01,0.75,0,0.25;10:0,0,0,0.35	Subclone 4 cannot be child of germline, 1. See frequencies and current tree: germline->1,1->7	0.28	equal
CRUK0086	yes	1:germline;2:1;3:1	0	0	1	germline:1.0,1.0,1.0;1:1,1,1;2:0,0.01,0.7;3:0.03,0.53,0.01	-	0	equal
CRUK0087	yes	1:germline;3:1;2:1	0	0	1	germline:1.0,1.0,1.0;1:1,1,1;2:0,0.33,0;3:0.87,0,0.01	-	0	equal
CRUK0088	yes	1:germline;3:1;2:1	0	0	1	germline:1.0,1.0;1:1,1;2:0,0.67;3:0.87,0.24	-	0	equal
CRUK0090	yes	1:germline;3:1	0	0	1	germline:1.0,1.0;1:1,1;3:0.54,0.51	-	0	equal
CRUK0094	yes	1:germline;6:1;3:1;4:1;2:1,6;5:1	1	0	2	germline:1.0,1.0,1.0,1.0;1:0.98,0.98,0.97,0.99;2:0,0,0,0.31;3:0.19,0.31,0,0;4:0.3,0.01,0,0;5:0,0,0.23,0;6:0.01,0,0,0.61	-	0	equal
CRUK0095	yes	1:germline;4:1;2:4;3:4	0	0	1	germline:1.0,1.0,1.0;1:0.99,0.99,0.98;2:0.63,0.25,0.38;3:0,0.35,0.05;4:0.76,0.91,0.78	-	0	1 more citup tree
CRUK0096	no	1:germline;4:1;2:1;3:4;5:2	0	0	1	germline:1.0,1.0,1.0,1.0,1.0,1.0,1.0;1:1,1,1,1,1,1,0.99;2:0,0,0.01,0.64,0,0.95,0;3:0,0,0.11,0,0.9,0.01,0.35;4:0.03,0.8,0.97,0,0.92,0.02,0.2;5:0.01,0.01,0.01,0.89,0.01,0,0.01	Subclone 3 cannot be child of germline, 1. See frequencies and current tree: germline->1,1->4,1->2	0.25	equal
CRUK0097	yes	1:germline;2:1;4:1;3:2	0	0	1	germline:1.0,1.0;1:1,0.99;2:0,0.98;3:0,0.41;4:0.5,0.01	-	0	equal
CRUK0098	yes	1:germline;3:1;2:1;4:2	0	0	1	germline:1.0,1.0,1.0;1:1,1,1;2:0.03,0.08,0.92;3:0.96,0.92,0;4:0,0,0.52	-	0	equal
CRUK0099	yes	1:germline;2:1;5:1;3:1;4:1,2	1	0	2	germline:1.0,1.0,1.0,1.0;1:0.95,0.97,0.91,1;2:0,0.01,0.45,0.62;3:0,0.62,0.01,0;4:0,0,0.32,0;5:0.6,0.01,0.01,0.01	-	0	equal
CRUK0100	no	1:germline;5:1;7:5;6:7;3:1;8:6;2:3;4:6	0	0	1	germline:1.0,1.0,1.0;1:1,1,1;2:0.	Subclone 7 cannot be child of germline, 1. See frequencies and current tree: germline->1,1->5	0.14	2 more citup trees
