# Supplementary material for: Reconstructing tumor evolutionary histories and clone trees in polynomial-time with SubMARine
Source: PLoS Comput Biol. 2021 Jan 19;17(1):e1008400. doi: 10.1371/journal.pcbi.1008400 (PMC7845980; doi:10.1371/journal.pcbi.1008400)
Supplement: S3 Table — (XLSX) [file pcbi.1008400.s027.xlsx]

## Sheet: S3
Table S3
SubMARine results on the Gundem et al. data.
Note that the indices of subclones provided in the tables with results based on the adapted and raw CCFs are the indices used in the study of Gundem et al.
	and in the table based on the PhyloWGS tree are indices used by PhyloWGS and not the indices used by SubMARine.
	These indices do not provide an ordering of the subclones based on their average subclonal frequency.
subMAR exists without noise: Whether subMAR exists without using noise (yes/no).
	If answer is no, subclonal frequencies do not allow for any valid clone tree that satisfies the sum constraint, hence, we allow SubMARine to use a noise buffer.
possible parents: Indicates the possible parents for each subclone, different subclones are separated with a semicolon, the different possible parents of one subclone are separated with a comma.
	If each subclone has only one possible parent, the list describes the only possible valid clone tree.
# undefined relationships: number of undefined relationships contained in subMAR
# FP undefined: number of undefined relationships in a subMAR that are defined in the MAR
	A22 and A34 based on raw CCFs with "*", to find the subclone- and sample-specific noise buffer set, the adapted depth-first search was necessary, hence the reported partial clone tree is already the MAR and all undefined relationships are automatically true positives.
# valid clone trees: How many valid clone trees exist for this dataset.
frequencies: Gives the frequencies of the germline and all subclones across all samples.
maximal value in noise buffer set: the highest value in the noise buffer set
comparison to Gundem et al. trees: comparison of trees of Gundem et al. paper to partial clone tree found by SubMARine
SubMARine results with subclonal frequencies based on adapted CCFs
patient ID	subMAR exists without noise	possible parents	# undefined relationships	# FP undefined	# valid clone trees	frequencies	maximal value in noise buffer set	comparison to Gundem et al. trees
A10	yes	1:germline;28:1;4:1;5:4;27:28;31:4;30:28;20:31;40:27	0	0	1	germline:1.0,1.0,1.0,1.0;1:0.93,0.856,0.912,0.826;4:0.93,0.0,0.0,0.826;5:0.93,0.0,0.0,0.0;20:0.0,0.0,0.0,0.33865999999999996;27:0.0,0.0,0.912,0.0;28:0.0,0.856,0.912,0.0;30:0.0,0.35952,0.0,0.0;31:0.0,0.0,0.0,0.76818;40:0.0,0.0,0.29184000000000004,0.0	0	equal
A12	yes	6:germline;7:6;2:6;1:2	0	0	1	germline:1.0,1.0,1.0;2:0.0,0.0,0.81;1:0.0,0.0,0.3402;6:0.772,0.619,0.81;7:0.772,0.619,0.0	0	equal
A17	no	1:germline;14:1;4_gold:14;4_blue:4_gold;7_orange:1;3:4_blue;7_darkgreen:7_orange;5:14;11:14;2:4_blue;13:7_darkgreen;12:11	0	0	1	germline:1.0,1.0,1.0,1.0,1.0;1:0.898,0.879,0.873,0.821,0.878;2:0.0,0.55377,0.0,0.0,0.0;3:0.0,0.0,0.0,0.0,0.878;4_gold:0.0,0.81747,0.18333,0.0,0.878;4_blue:0.0,0.81747,0.0,0.0,0.878;5:0.0,0.0,0.0,0.821,0.0;7_darkgreen:0.84412,0.0,0.0,0.0,0.0;7_orange:0.898,0.0,0.15714,0.0,0.0;11:0.0,0.0,0.57618,0.0,0.0;12:0.0,0.0,0.27936,0.0,0.0;13:0.3592,0.0,0.0,0.0,0.0;14:0.0,0.879,0.7158599999999999,0.821,0.878	0.0436506	equal
A21	yes	2:germline;8:2;14:8;5:14;3:14;12:14;9:8;1:8;4:2;15_lightpurple:5;6:12;7:5;13:5;15_pink:5	0	0	1	germline:1.0,1.0,1.0,1.0,1.0,1.0,1.0,1.0,1.0;1:0.0,0.0,0.0,0.0,0.0,0.0,0.0,0.784,0.0;2:0.888,0.879,0.908,0.868,0.871,0.907,0.878,0.784,0.816;3:0.0,0.0,0.908,0.0,0.0,0.0,0.0,0.0,0.0;4:0.0,0.0,0.0,0.0,0.67938,0.0,0.0,0.0,0.0;5:0.0,0.879,0.0,0.868,0.0,0.907,0.878,0.0,0.0;6:0.51504,0.0,0.0,0.0,0.0,0.0,0.0,0.0,0.0;7:0.0,0.0,0.0,0.0,0.0,0.0,0.50046,0.0,0.0;8:0.888,0.879,0.908,0.868,0.0,0.907,0.878,0.78…	0	equal
A22	no	2:germline;10:2;9:10;3:9;32:3;5:3;11_midgreen:3;19:9;17:10;1:5;24:32;11_gold:11_midgreen;34:32;8:5,11_midgreen;20:32;23:germline,2	3	0	4	germline:1.0,1.0,1.0,1.0,1.0,1.0,1.0,1.0,1.0,1.0;1:0.528,0.0,0.0,0.0,0.0,0.0,0.0,0.0,0.11172,0.0;2:0.8,0.675,0.772,0.89,0.808,0.704,0.763,0.672,0.798,0.817;3:0.8,0.0,0.0,0.89,0.7676,0.2816,0.47306,0.63168,0.29526,0.75164;5:0.752,0.0,0.0,0.4806,0.0,0.26752,0.0,0.0,0.28728,0.0;8:0.0,0.0,0.0,0.3916,0.0,0.0,0.0,0.0,0.0,0.0;9:0.8,0.0,0.10036,0.89,0.808,0.66176,0.763,0.672,0.67032,0.75981;10:0.8,0.2092…	0.0070399	two more SubMARine trees, in Gundem et al. subclone 23 can only be a child of subclone 2
A24	no	1:germline;3:1;9:3;31:3;32:31;24:9;27:9;2:1;13:germline	0	0	1	germline:1.0,1.0,1.0,1.0;1:0.753,0.802,0.849,0.863;2:0.33885,0.0,0.0,0.0;3:0.34638,0.802,0.849,0.863;9:0.13554,0.53734,0.70467,0.0;13:0.03012,0.04812,0.15282,0.0;24:0.09789,0.38496,0.0849,0.0;27:0.0,0.0,0.51789,0.0;31:0.0,0.0,0.0,0.81985;32:0.0,0.0,0.0,0.80259	0.00182056	different, in Gundem et al., subclone 13 is a child of subclone 9
A29	yes	5:germline;4:germline,5;3:germline,5,4;2:germline,5;1:germline,5,2	6	0	22	germline:1.0,1.0;1:0.0,0.24738;2:0.0,0.28644;3:0.327,0.0;4:0.327,0.14756;5:0.327,0.434	0	21 more SubMARine trees, in Gundem et al. subclones 4 and 2 are children of 5, and 3 is a child of 4, and 1 is a child of 2
A31	yes	1:germline;3:1;5:3;4:5;18:5;24:1;2:4;17:5;23:24;7:3,5	1	0	2	germline:1.0,1.0,1.0,1.0,1.0;1:0.896,0.625,0.81,0.86,0.778;2:0.4032,0.0,0.0,0.0,0.0;3:0.896,0.2125,0.81,0.7912,0.778;4:0.65408,0.0,0.0,0.0,0.2334;5:0.896,0.11875,0.7371,0.3354,0.63796;7:0.0,0.0,0.0,0.3268,0.0;17:0.0,0.0,0.3969,0.0,0.0;18:0.0,0.0,0.1134,0.0,0.32676;23:0.0,0.3875,0.0,0.0,0.0;24:0.0,0.4125,0.0,0.0,0.0	0	one more SubMARine tree, in Gundem et al., subclone 7 can only be a child of subclone 3
A32	no	2:germline;3:2;4:3;16:3;12:2;1:4;35:16;41:3;13:4;28:41;26:35;25:12	0	0	1	germline:1.0,1.0,1.0,1.0,1.0;1:0.77456,0.0907,0.0,0.0,0.0;2:0.824,0.907,0.895,0.883,0.918;3:0.824,0.0907,0.895,0.71523,0.918;4:0.824,0.08163,0.0,0.0,0.61506;12:0.0,0.77095,0.0,0.22075,0.0;13:0.0,0.0,0.0,0.0,0.5967;16:0.0,0.0,0.85025,0.0,0.3213;25:0.0,0.35373,0.0,0.0,0.0;26:0.0,0.0,0.4833,0.0,0.0;28:0.0,0.0,0.0,0.48565,0.0;41:0.0,0.0,0.0,0.71523,0.0;35:0.0,0.0,0.85025,0.0,0.0	0.0529799	equal
A34	yes	1:germline;2:1;12:2;20:12;30:1;3:2;23:12;18:20;22:23;16:30;4:3;11:20,18;7:22	1	0	2	germline:1.0,1.0,1.0,1.0;2:0.794,0.84,0.851,0.0;1:0.794,0.84,0.851,0.865;3:0.794,0.0,0.0,0.0;12:0.0,0.84,0.851,0.0;30:0.0,0.0,0.0,0.865;4:0.32554,0.0,0.0,0.0;22:0.0,0.0,0.54464,0.0;18:0.0,0.5292,0.025529999999999997,0.0;20:0.0,0.84,0.08510000000000001,0.0;7:0.0,0.0,0.22977,0.0;23:0.0,0.0,0.7659,0.0;11:0.0,0.2688,0.0,0.0;16:0.0,0.0,0.0,0.3806	0	equal
SubMARine results with subclonal frequencies based on raw CCFs
patient ID	subMAR exists without noise	possible parents	# undefined relationships	# FP undefined	# valid clone trees	frequencies	maximal value in noise buffer set	comparison to Gundem et al. trees
A10	no	1:germline;28:1;4:1;5:4;27:28;31:4;30:28;20:31;40:27	0	0	1	germline:1.0,1.0,1.0,1.0;1:0.932127063,0.867767446,0.923388834,0.833537594;4:0.932440712,0.001644855,0.001048356,0.835175092;5:0.919893922,0.000227948,0.002396542,0.001938007;20:0.001621842,0.000752534,0.000331015,0.342025509;27:0.001844155,0.017874605,0.886676475,0.003041219;28:0.01380922,0.860031569,0.935302209,0.003153213;30:0.00140409,0.35479863,0.000801228,0.002011868;31:0.001797535,0.000632…	0.014123	equal
A12	no	6:germline;7:6;2:6;1:2	0	0	1	germline:1.0,1.0,1.0;2:0.00093575,0.00163045,0.807193201;1:0.012668788,0.018341065,0.356218977;6:0.775183217,0.660119566,0.817624763;7:0.774080604,0.642545801,0.003831993	0.0167112	equal
A17	no	1:germline;14:1;4_gold:14;4_blue:4_gold;7_orange:1;3:4_blue;7_darkgreen:7_orange;5:14;11:14;2:4_blue;13:7_darkgreen;12:11	0	0	1	germline:1.0,1.0,1.0,1.0,1.0;1:0.899812956,0.87833198,0.877453666,0.825917589,0.878777285;2:0.000102728,0.549394138,0.000960554,0.000239127,0.0;3:0.002951359,0.001941906,0.001078728,0.001714045,0.843770254;4_gold:0.003910309,0.820276489,0.073579622,0.001151403,0.844802578;4_blue:0.0,0.81747,0.0,0.0,0.878;5:0.000991204,0.003688767,0.001695018,0.810997146,0.005223946;7_darkgreen:0.84412,0.0,0.0,0.0…	0.0331973	equal
A21	no	2:germline;8:2;14:8;5:14;12:14;3:14;9:8;1:8;4:2;15_lightpurple:5;6:12;7:5;13:5;15_pink:5	0	0	1	germline:1.0,1.0,1.0,1.0,1.0,1.0,1.0,1.0,1.0;1:0.000926327,0.002923199,0.001108495,0.001310757,0.004735036,0.0,0.000418115,0.770556183,0.000187255;2:0.888747548,0.88932721,0.906788434,0.872329701,0.922008989,0.904828661,0.881746687,0.796673641,0.821528781;3:0.000330162,0.001013175,0.885930988,0.000983009,0.001114307,0.000691625,0.000953645,0.001239889,0.000570507;4:0.001032701,0.002012628,0.00182…	0.0277801	equal
A22	no	2:germline;10:2;9:10;3:9;5:3;32:3;11_midgreen:3;19:9;17:10;1:5;24:32;11_gold:11_midgreen;8:5;34:32;20:32;23:germline,2	1	0*	2	germline:1.0,1.0,1.0,1.0,1.0,1.0,1.0,1.0,1.0,1.0;1:0.531027486,0.00117843,0.001933572,0.001364336,0.001338462,0.001660381,0.016728771,0.005212487,0.108113421,0.000863776;2:0.791201745,0.664270205,0.737814123,0.87604823,0.799671707,0.698114441,0.757432131,0.663553078,0.794100534,0.814851304;3:0.770911284,0.004017039,0.037908581,0.87404048,0.765687876,0.282500944,0.475627116,0.631816167,0.293834209…	0.0701838	different, in Gundem et al., subclone 23 has to be a child of 2 and 8 could also be a child of 11
A24	no	1:germline;3:1;9:3;31:3;24:9;27:9;2:1;32:31;13:germline	0	0	1	germline:1.0,1.0,1.0,1.0;1:0.745233168,0.800606378,0.846979015,0.859218959;2:0.34358342,0.011843945,0.019836936,0.009553817;3:0.349704857,0.811599365,0.839705628,0.856869879;9:0.138251279,0.5349227,0.700364604,0.018862332;13:0.026685395,0.048662821,0.15009968,0.035735471;24:0.094027209,0.383588518,0.088110528,0.005727505;27:0.003770582,0.011578672,0.517670251,0.003897217;31:0.000654661,0.00551490…	0.0228376	different, in Gundem et al., subclone 13 is a child of subclone 9
A29	yes	5:germline;4:germline,5;3:germline,5,4;2:germline,5;1:germline,5	5	0	8	germline:1.0,1.0;1:0.005645267,0.245313979;2:0.0,0.28644;3:0.320451772,0.000561622;4:0.330476202,0.151799383;5:0.3498506,0.412347214	0	different, in Gundem et al. subclone 1 is a child of 2, which is not possible in the SubMARine tree
A31	no	1:germline;3:1;5:3;4:5;18:5;24:1;2:4;23:24;17:5;7:3	0	0	1	germline:1.0,1.0,1.0,1.0,1.0;1:0.91056947,0.648991584,0.808440644,0.856910049,0.787724311;2:0.398313246,0.000446695,0.001542781,0.008271049,0.000711305;3:0.898927568,0.2125,0.782062676,0.78884083,0.780098722;4:0.65709833,0.040290927,0.007242665,0.022540168,0.225667584;5:0.862697173,0.117946757,0.737429356,0.33514348,0.637929772;7:0.0,0.000314537,0.001533446,0.323192793,0.023678152;17:0.000931354,…	0.00756443	equal
A32	no	2:germline;3:2;4:3;16:3;12:2;35:16;1:4;41:3;13:4;28:41;26:35;25:12	0	0	1	germline:1.0,1.0,1.0,1.0,1.0;1:0.781606904,0.08163,0.001101015,0.024051203,0.031908774;2:0.832796036,0.902655364,0.891361557,0.884483902,0.922101425;3:0.809162596,0.090898667,0.846118282,0.717387519,0.896350305;4:0.851807528,0.084650615,0.003150847,0.021256455,0.62038631;12:0.002070003,0.766175321,0.00400857,0.221867099,0.00153062;13:0.000790275,0.001029867,0.000858758,0.000798759,0.584259506;16:…	0.0755534	equal
A34	no	1:germline;2:1;12:2;20:12;30:1;3:2;23:12;18:20;22:23;16:30;4:3;11:20;7:23	0	0*	1	germline:1.0,1.0,1.0,1.0;2:0.793858634,0.84395556,0.853310017,0.000413374;1:0.790828485,0.843822546,0.84898245,0.865839804;3:0.792396103,0.000292931,0.000520087,0.000435085;12:0.001765553,0.843799434,0.853398752,0.000691298;30:0.000328607,0.000502746,0.000268488,0.831080993;4:0.321512257,0.000845145,0.000655592,0.000434217;22:0.000438874,0.0,0.54262534,0.0;18:0.0,0.530283437,0.020024045,0.0011332…	0.0475492	different, in Gundem et al., subclone 11 could also be a child of 18 and 7 is a child of 22
SubMARine results based on PhyloWGS clone trees
patient ID	subMAR exists without noise	possible parents	# undefined relationships	# FP undefined	# valid clone trees	frequencies	maximal value in noise buffer set	comparison to Gundem et al. trees
A10	yes	1:germline;2:1;8:1;9:8;3:2;10:9;4:3;12:8;7:2;5:2,3,4;6:2,3,4,5;11:germline,2,8,10,12;13:germline,1,2,8,9,3,10,4,12,7,5,6,11	23	0	650	germline:1.0,1.0,1.0,1.0;1:0.938211,0.963557,0.9456,0.84971;2:0.0141745,0.701927,0.866347,0.22669;3:0.00693567,0.0635513,0.614551,0.0932252;4:0.00363847,0.0374185,0.381213,0.0563565;5:0.000810642,0.00487734,0.198917,0.0128635;6:0.0002913,0.00175265,0.0714799,0.00462243;7:0.000706427,0.278649,0.0285089,0.0236983;8:0.88592,0.253679,0.0701748,0.568788;9:0.709378,0.0146195,0.0381832,0.212914;10:0.300…	0	equal relationships between mapped subclones
A12	yes	1:germline;2:1;3:2;4:3;5:1;6:germline,5	2	0	2	germline:1.0,1.0,1.0;1:0.748615,0.638757,0.810336;2:0.617002,0.0143641,0.65821;3:0.452737,0.0101014,0.483187;4:0.390332,0.00870903,0.416585;5:0.000113401,0.618378,0.000103133;6:5.55412e-05,0.302869,5.05121e-05	0	equal relationships between mapped subclones
A17	yes	1:germline;2:1;8:1;9:8;7:1;3:2;6:1;5:2;4:3	0	0	1	germline:1.0,1.0,1.0,1.0,1.0;1:0.925745,0.883901,0.840199,0.8027,0.891014;2:0.050335,0.675329,0.00655069,0.00430943,0.756595;3:0.0416303,0.128517,0.00161967,0.00128093,0.454757;4:0.0248086,0.0765875,0.000965155,0.000763353,0.270989;5:0.00440023,0.319694,0.0030214,0.00158306,0.176889;6:0.000934088,0.000538064,0.532628,0.000911323,0.00120983;7:0.00555094,0.00390179,0.0293686,0.686429,0.00402546;8:0…	0	equal relationships between mapped subclones
A24	yes	1:germline;2:1;5:1;9:1;6:5;8:germline,5;3:2;4:germline,1,2;10:9;7:2,6	7	0	10	germline:1.0,1.0,1.0,1.0;1:0.640636,0.825231,0.857773,0.864475;2:0.108274,0.139074,0.237703,0.713024;3:0.0230246,0.0317899,0.0308469,0.136046;4:0.0196744,0.0188524,0.0402969,0.112075;5:0.0238894,0.171582,0.574529,0.0330308;6:0.000969385,0.00252448,0.463068,0.00478113;7:0.000305029,0.00079436,0.145712,0.00150447;8:0.0212466,0.156712,0.103323,0.026187;9:0.46829,0.0024448,0.00390596,0.00165664;10:0.…	0	defined relationships between mapped subclones are equal, in addition in SubMARine tree, dark green subclone can also be a child of the germline, light blue subclone can be a child of a new clone
A34	yes	1:germline;2:1;3:2;7:1;4:3;6:3;9:1,2;8:7;5:3,4;10:1,2,9;11:10	6	0	10	germline:1.0,1.0,1.0,1.0;1:0.964909,0.894322,0.872238,0.891956;2:0.610611,0.807897,0.84169,0.0156074;3:0.013559,0.751657,0.772446,0.00528044;4:0.00446495,0.0459531,0.466646,0.00199124;5:0.000588469,0.0111499,0.174446,0.000446623;6:0.00326552,0.340342,0.104132,0.000793636;7:0.00690036,0.0663407,0.0163268,0.813477;8:0.00104853,0.0156291,0.0022959,0.203222;9:0.344614,0.00797546,0.00651774,0.00837241…	0	defined relationships between mapped subclones are equal, in addition in SubMARine tree, light blue subclone could also be a child of dark pink or grey subclone, dark purple could also be a child of the grey subclone and the pink subclone could also be a child of the gold subclone
