# Supplementary material for: Reconstructing tumor evolutionary histories and clone trees in polynomial-time with SubMARine
Source: PLoS Comput Biol. 2021 Jan 19;17(1):e1008400. doi: 10.1371/journal.pcbi.1008400 (PMC7845980; doi:10.1371/journal.pcbi.1008400)
Supplement: S4 Table — (XLSX) [file pcbi.1008400.s028.xlsx]

## Sheet: S4
Table S4
Mapping between PhyloWGS and Gundem et al. subclones.
Subclonal frequencies of Gundem et al. are computed from raw CCDs as described in Section V.5 "Using SubMARine with raw and adapted Gundem et al. CCFs".
Colors and cluster numbers are taken Gundem et al.
A10
SNV assignment
similarity mutation matrix								dissimilarity mutation matrix
		Gundem et al.								Gundem et al.
		1	34	3	20	5				1	34	3	20	5
PhyloWGS	1	26	0	0	0	0		PhyloWGS	1	1	28	29	30	31
	2	0	1	1	0	0			2	34	7	8	11	12
	3	0	0	0	0	0			3	29	4	5	6	7
	4	0	0	0	0	0			4	27	2	3	4	5
	5	0	0	0	0	0			5	28	3	4	5	6
	6	0	0	0	0	0			6	27	2	3	4	5
	7	0	0	0	0	0			7	29	4	5	6	7
	8	0	0	1	0	0			8	27	2	1	4	5
	9	0	0	0	0	4			9	30	5	6	7	0
	10	0	0	0	0	0			10	26	1	2	3	4
	11	0	0	0	3	0			11	35	10	11	6	13
	12	0	0	0	0	0			12	28	3	4	5	6
	13	0	0	0	0	0			13	27	2	3	4	5
subclonal frequencies
Gundem et al.							PhyloWGS
		subclonal frequencies in sample						subclonal frequencies in sample
cluster.no	cluster.colour	A	C	D	E		subclone IDs	A	C	D	E
1	grey	0.932127	0.867767	0.923389	0.833538		1	0.938211	0.963557	0.9456	0.84971
4	dark pink	0.932441	0.00164485	0.00104836	0.835175		8	0.88592	0.253679	0.0701748	0.568788
5	dark brown	0.919894	0.000227948	0.00239654	0.00193801		9	0.709378	0.0146195	0.0381832	0.212914
20	blue	0.00162184	0.000752534	0.000331015	0.342026		12	0.00522541	0.220444	0.00777289	0.196178
27	dark purple	0.00184415	0.0178746	0.886676	0.00304122		3	0.00693567	0.0635513	0.614551	0.0932252
28	gold	0.0138092	0.860032	0.935302	0.00315321		2	0.0141745	0.701927	0.866347	0.22669
30	mid blue	0.00140409	0.354799	0.000801228	0.00201187		7	0.000706427	0.278649	0.0285089	0.0236983
31	pink	0.00179753	0.000632182	0.00129273	0.769789		-
40	orange	0.00108652	0.000872444	0.294422	0.00121237		4	0.00363847	0.0374185	0.381213	0.0563565
		yellow: contained					5	0.000810642	0.00487734	0.198917	0.0128635
							6	0.0002913	0.00175265	0.0714799	0.00462243
							11	0.00429467	0.00151905	0.00443917	0.0656003
							13	6.45841e-05	7.01799e-06	9.13064e-06	6.02034e-05
							10	0.300056	0.00811201	0.0257181	0.177027
								yellow: > 0.1
mapping overview
Gundem	mapping to PhyloWGS subclone IDs based on
cluster.no	SNVs	frequencies	final	comment
1	1	1	1
4	-	8	8	although PhyloWGS subclone 8 has higher frequency in C
5	9	9	9	although PhyloWGS subclone 9 has higher frequency in E
20	-	12	12	although PhyloWGS subclone 12 has higher frequency in C
27	-	3	3
28	-	2	2	although PhyloWGS subclone 2 has higher frequency in E
30	-	7	7
31	-	-	-
40	-	4	4
				PhyloWGS subclones 5, 6, 10, 11, and 13 could not been matched
A12
SNV assignment
similarity mutation matrix				dissimilarity mutation matrix
		Gundem et al.				Gundem et al.
		2				2
PhyloWGS	1	0		PhyloWGS	1	37
	2	2			2	5
	3	1			3	6
	4	4			4	3
	5	0			5	7
	6	0			6	8
subclonal frequencies
Gundem et al.						PhyloWGS
		subclonal frequencies in sample					subclonal frequencies in sample
cluster.no	cluster.colour	A	C	D		subclone IDs	A	C	D	subclone IDs	A	C	D
2	dark green	0.00093575	0.00163045	0.807193		2	0.617002	0.0143641	0.65821
1	gold	0.0126688	0.0183411	0.356219		4	0.390332	0.00870903	0.416585	3	0.452737	0.0101014	0.483187
6	grey	0.775183	0.66012	0.817625		1	0.748615	0.638757	0.810336
7	dark pink	0.774081	0.642546	0.00383199		5	0.000113401	0.618378	0.000103133
		yellow: contained				6	5.55412e-05	0.302869	5.05121e-05
							yellow: > 0.1
mapping overview
Gundem	mapping to PhyloWGS subclone IDs based on
cluster.no	SNVs	frequencies	final	comment
2	4	2	2	although PhyloWGS subclone 2 has higher frequency in A
1	-	3 and 4	3 and 4	although PhyloWGS subclones 3 and 4 have higher frequency in A
6	-	1	1
7	-	5	5	although PhyloWGS subclone 5 has lower frequency in A
				PhyloWGS subclones 3 and 6 could not been matched
A17
SNV assignment
similarity mutation matrix													dissimilarity mutation matrix
		Gundem et al.													Gundem et al.
		1	13	5	7	4	12	8	6	3	2				1	13	5	7	4	12	8	6	3	2
PhyloWGS	1	107	0	0	0	0	0	0	0	0	0		PhyloWGS	1	1	110	118	113	112	112	110	114	110	110
	2	0	0	0	0	4	0	0	6	0	0			2	118	13	21	16	7	15	13	5	13	13
	3	0	0	0	0	0	0	0	0	2	0			3	110	5	13	8	7	7	5	9	1	5
	4	0	0	0	0	0	1	0	0	0	0			4	110	5	13	8	7	5	5	9	5	5
	5	0	0	0	0	0	0	0	0	0	2			5	110	5	13	8	7	7	5	9	5	1
	6	0	0	0	0	0	3	0	0	0	0			6	124	19	27	22	21	15	19	23	19	19
	7	0	0	10	0	0	0	0	0	0	0			7	120	15	3	18	17	17	15	19	15	15
	8	0	0	0	0	0	0	2	0	0	0			8	109	4	12	7	6	6	0	8	4	4
	9	0	2	0	5	0	0	0	0	0	0			9	118	9	21	6	15	15	13	17	13	13
subclonal frequencies
	Gundem et al.								PhyloWGS
			subclonal frequencies in sample							subclonal frequencies in sample
my cluster.no	cluster.no	cluster.colour	A	C	D	E	F		subclone IDs	A	C	D	E	F
1	1	grey	0.899813	0.878332	0.877454	0.825918	0.878777		1	0.925745	0.883901	0.840199	0.8027	0.891014
2	2	pink	0.000102728	0.549394	0.000960554	0.000239127	0		-
3	3	dark purple	0.00295136	0.00194191	0.00107873	0.00171405	0.84377		4	0.0248086	0.0765875	0.000965155	0.000763353	0.270989
4	4	gold	0.00391031	0.820276	0.0735796	0.0011514	0.844803		2	0.050335	0.675329	0.00655069	0.00430943	0.756595
6	4	blue	0	0.81747	0	0	1		-
5	5	dark brown	0.000991204	0.00368877	0.00169502	0.810997	0.00522395		7	0.00555094	0.00390179	0.0293686	0.686429	0.00402546
7	7	dark green	0.84412	0	0	0	0		9	0.716003	0.00102404	0.00746375	0.0035775	0.00148967
8	7	orange	0.898	0	0.15714	0	0		-
11	11	mid green	0.00226541	0.000673652	0.575807	0.00101365	0.00119228		6	0.000934088	0.000538064	0.532628	0.000911323	0.00120983
12	12	light brown	0.000844116	0.000384027	0.278947	0.00031855	0.000279681		-
13	13	mid blue	0.357869	0.000132245	0.00206505	0.000664671	0		-
14	14	dark pink	0.0132445	0.865683	0.71586	0.836427	0.885619		-
			yellow: contained						3	0.0416303	0.128517	0.00161967	0.00128093	0.454757
									5	0.00440023	0.319694	0.0030214	0.00158306	0.176889
									8	0.780682	0.0574337	0.069595	0.0547311	0.0441018
										yellow: > 0.1
mapping overview
Gundem	mapping to PhyloWGS subclone IDs based on
cluster.no	SNVs	frequencies	final	comment
1	1	1	1
2	5	-	5	PhyloWGS subclone 5 has mutations in sample F
3	3	4	3 and 4	PhyloWGS subclone 3 has mutations in sample C, PhyloWGS subclone 4 has a much lower frequency in sample F
4	-	2	2	although PhyloWGS subclone 2 has a very low frequency in sample D
4	2	-	2
5	7	7	7
7	-	9	9
8	8	-	8	Phylo WGS subclone 8 has no mutations in sample D
11	-	6	6
12	-	-	-
13	-	-	-
14	-	-	-
A24
SNV assignment
similarity mutation matrix									dissimilarity mutation matrix
		Gundem et al.								Gundem et al.
		1	3	2	9	24	32		PhyloWGS		1	3	2	9	24	32
PhyloWGS	1	39	2	0	0	0	0			1	2	39	44	43	43	42
	2	0	0	0	0	0	0			2	42	5	6	5	5	4
	3	0	0	0	0	0	1			3	40	3	4	3	3	0
	4	0	0	0	0	0	0			4	40	3	4	3	3	2
	5	0	0	0	2	0	0			5	41	4	5	0	4	3
	6	0	0	0	0	0	0			6	41	4	5	4	4	3
	7	0	0	0	0	0	0			7	40	3	4	3	3	2
	8	0	0	0	0	2	0			8	41	4	5	4	0	3
	9	0	0	1	0	0	0			9	40	3	2	3	3	2
	10	0	0	2	0	0	0			10	42	5	2	5	5	4
subclonal frequencies
Gundem et al.							PhyloWGS
		subclonal frequencies in sample						subclonal frequencies in sample
cluster.no	cluster.colour	A	C	D	E		subclone IDs	A	C	D	E
1	grey	0.745233	0.800606	0.846979	0.859219		1	0.640636	0.825231	0.857773	0.864475
2	mid green	0.343583	0.0118439	0.0198369	0.00955382		9	0.46829	0.0024448	0.00390596	0.00165664
3	dark pink	0.349705	0.811599	0.839706	0.85687		-
9	orange	0.138251	0.534923	0.700365	0.0188623		-
13	light blue	0.0266854	0.0486628	0.1501	0.0357355		7	0.000305029	0.00079436	0.145712	0.00150447
24	dark green	0.0940272	0.383589	0.0881105	0.00572751		8	0.0212466	0.156712	0.103323	0.026187
27	pink	0.00377058	0.0115787	0.51767	0.00389722		6	0.000969385	0.00252448	0.463068	0.00478113
31	blue	0.000654661	0.00551491	0.000412163	0.812653		-
32	gold	0.00055508	0	0.000979135	0.338779		3	0.0230246	0.0317899	0.0308469	0.136046
							-
		yellow: contained					2	0.108274	0.139074	0.237703	0.713024
							4	0.0196744	0.0188524	0.0402969	0.112075
							5	0.0238894	0.171582	0.574529	0.0330308
							10	0.180418	0.00033831	0.00240596	0.000207859
								yellow: > 0.1
mapping overview
Gundem	mapping to PhyloWGS subclone IDs based on
cluster.no	SNVs	frequencies	final	comment
1	1	1	1
2	-	9	9
3	-	-	-
9	5	-	5	PhyloWGS subclone 5 has a much lower frequency in sample A
13	-	7	7	frequency assignment based on sample D, but frequencies in other samples are very low in PhyloGWS subclone
24	8	8	8	although PhyloWGS subclone has a lower frequency in sample A
27	-	6	6
31	-	-	-
32	3	3	3
				PhyloWGS subclones 2, 4, 10 were not matched
A34
SNV assignment
similarity mutation matrix										dissimilarity mutation matrix
		Gundem et al.										Gundem et al.
		3	1	23	2	20	11	5				3	1	23	2	20	11	5
PhyloWGS	1	0	31	0	0	0	0	0		PhyloWGS	1	65	2	36	108	37	35	36
	2	0	0	0	75	0	0	3			2	115	114	86	8	87	85	80
	3	0	0	0	0	0	0	0			3	73	72	44	116	45	43	44
	4	0	0	3	0	0	0	0			4	44	43	9	87	16	14	15
	5	0	0	0	0	0	0	0			5	36	35	7	79	8	6	7
	6	0	0	0	0	4	0	0			6	48	47	19	91	12	18	19
	7	0	0	0	0	0	0	0			7	59	58	30	102	31	29	30
	8	0	0	0	0	0	2	0			8	38	37	9	81	10	4	9
	9	32	0	0	0	0	0	0			9	14	77	49	121	50	48	49
	10	0	0	0	0	0	0	0			10	35	34	6	78	7	5	6
	11	0	0	0	0	0	0	0			11	36	35	7	79	8	6	7
subclonal frequencies
Gundem et al.
		subclonal frequencies in sample						subclonal frequencies in sample
cluster.no	cluster.colour	A	C	D	E		subclone IDs	A	C	D	E
2	dark pink	0.793859	0.843956	0.85331	0.000413374		2	0.610611	0.807897	0.84169	0.0156074
1	grey	0.790828	0.843823	0.848982	0.86584		1	0.964909	0.894322	0.872238	0.891956
3	dark purple	0.792396	0.000292931	0.000520087	0.000435085		9	0.344614	0.00797546	0.00651774	0.00837241
12	gold	0.00176555	0.843799	0.853399	0.000691298		3	0.013559	0.751657	0.772446	0.00528044
30	dark green	0.000328607	0.000502746	0.000268488	0.831081		7	0.00690036	0.0663407	0.0163268	0.813477
4	light blue	0.321512	0.000845145	0.000655592	0.000434217		10	0.161693	0.00160678	0.000878344	0.000855094
22	light green	0.000438874	0	0.542625	0
18	orange	0	0.530283	0.020024	0.00113324		6	0.00326552	0.340342	0.104132	0.000793636
20	blue	0.00107135	0.835626	0.117784	0.000686352
7	pink	0.012415	0.00601484	0.22454	0.00860483		5	0.000588469	0.0111499	0.174446	0.000446623
23	light brown	0.000333655	0.00131131	0.783164	0.000813953		4	0.00446495	0.0459531	0.466646	0.00199124
11	dark brown	0.0012527	0.264875	0.00287509	0.000349575
16	light purple	0	0.000413636	0.000280399	0.379583		8	0.00104853	0.0156291	0.0022959	0.203222
		yellow: contained					11	0.0923257	0.000917482	0.000501531	0.000488248
								yellow: > 0.1
mapping overview
Gundem	mapping to PhyloWGS subclone IDs based on
cluster.no	SNVs	frequencies	final	comment
2	2	2	2
1	1	1	1
3	9	9	9
12	-	3	3
30	-	7	7
4	-	10	10
22	-
18	-	6	6
20	-
7	-	5	5
23	-	4	4
11	-
16	-	8	8
				PhyloWGS subclone 11 was not matched
