# Supplementary material for: Reconstructing tumor evolutionary histories and clone trees in polynomial-time with SubMARine
Source: PLoS Comput Biol. 2021 Jan 19;17(1):e1008400. doi: 10.1371/journal.pcbi.1008400 (PMC7845980; doi:10.1371/journal.pcbi.1008400)
Supplement: S1 Data — (XLSX) [file pcbi.1008400.s031.xlsx]

## Sheet: Fig 2
# Recall of defined ancestral relationships for dataset without and with CNAs.
# A) Rows where entries for column "contains CNAs" equal FALSE.
# B) Rows where entries for column "contains CNAs" equal TRUE.
run ID	contains CNAs	# samples	recall
sim_K20_N1_run1	FALSE	1	1
sim_K20_N1_run2	FALSE	1	1
sim_K20_N1_run6	FALSE	1	1
sim_K5_N1_run10	FALSE	1	1
sim_K5_N1_run3	FALSE	1	1
sim_K5_N1_run4	FALSE	1	1
sim_K5_N1_run5	FALSE	1	1
sim_K5_N1_run7	FALSE	1	1
sim_K5_N1_run9	FALSE	1	1
sim_K5_N1_run1	FALSE	1	1
sim_K5_N1_run2	FALSE	1	1
sim_K5_N1_run6	FALSE	1	1
sim_K5_N1_run8	FALSE	1	1
sim_K20_N2_run10	FALSE	2	0.892562
sim_K20_N2_run4	FALSE	2	0.901639
sim_K20_N2_run5	FALSE	2	0.97619
sim_K20_N2_run7	FALSE	2	0.969231
sim_K20_N2_run1	FALSE	2	1
sim_K20_N2_run2	FALSE	2	1
sim_K20_N2_run3	FALSE	2	1
sim_K20_N2_run6	FALSE	2	1
sim_K20_N2_run8	FALSE	2	1
sim_K20_N2_run9	FALSE	2	1
sim_K5_N2_run3	FALSE	2	1
sim_K5_N2_run4	FALSE	2	1
sim_K5_N2_run5	FALSE	2	1
sim_K5_N2_run7	FALSE	2	1
sim_K5_N2_run9	FALSE	2	1
sim_K5_N2_run10	FALSE	2	1
sim_K5_N2_run1	FALSE	2	1
sim_K5_N2_run2	FALSE	2	1
sim_K5_N2_run6	FALSE	2	1
sim_K5_N2_run8	FALSE	2	1
sim_K20_N3_run10	FALSE	3	0.892562
sim_K20_N3_run3	FALSE	3	0.96
sim_K20_N3_run4	FALSE	3	0.908163
sim_K20_N3_run7	FALSE	3	0.664234
sim_K20_N3_run1	FALSE	3	1
sim_K20_N3_run2	FALSE	3	1
sim_K20_N3_run5	FALSE	3	1
sim_K20_N3_run6	FALSE	3	1
sim_K20_N3_run8	FALSE	3	1
sim_K20_N3_run9	FALSE	3	1
sim_K50_N3_run9	FALSE	3	1
sim_K5_N3_run3	FALSE	3	1
sim_K5_N3_run4	FALSE	3	1
sim_K5_N3_run5	FALSE	3	1
sim_K5_N3_run7	FALSE	3	1
sim_K5_N3_run10	FALSE	3	1
sim_K5_N3_run1	FALSE	3	1
sim_K5_N3_run2	FALSE	3	1
sim_K5_N3_run6	FALSE	3	1
sim_K5_N3_run8	FALSE	3	1
sim_K5_N3_run9	FALSE	3	1
sim_K20_N4_run4	FALSE	4	0.854839
sim_K20_N4_run9	FALSE	4	0.991525
sim_K50_N4_run3	FALSE	4	0.32848
sim_K50_N4_run5	FALSE	4	0.378475
sim_K50_N4_run6	FALSE	4	0.673511
sim_K50_N4_run7	FALSE	4	0.897516
sim_K50_N4_run8	FALSE	4	0.716621
sim_K20_N4_run10	FALSE	4	1
sim_K20_N4_run1	FALSE	4	1
sim_K20_N4_run5	FALSE	4	1
sim_K20_N4_run6	FALSE	4	1
sim_K20_N4_run7	FALSE	4	1
sim_K20_N4_run8	FALSE	4	1
sim_K50_N4_run10	FALSE	4	1
sim_K50_N4_run9	FALSE	4	1
sim_K5_N4_run3	FALSE	4	1
sim_K5_N4_run4	FALSE	4	1
sim_K5_N4_run5	FALSE	4	1
sim_K20_N4_run2	FALSE	4	1
sim_K20_N4_run3	FALSE	4	1
sim_K5_N4_run10	FALSE	4	1
sim_K5_N4_run1	FALSE	4	1
sim_K5_N4_run2	FALSE	4	1
sim_K5_N4_run6	FALSE	4	1
sim_K5_N4_run7	FALSE	4	1
sim_K5_N4_run8	FALSE	4	1
sim_K5_N4_run9	FALSE	4	1
sim_K20_N5_run4	FALSE	5	0.692737
sim_K20_N5_run9	FALSE	5	0.859756
sim_K50_N5_run10	FALSE	5	0.951439
sim_K50_N5_run2	FALSE	5	0.983193
sim_K50_N5_run3	FALSE	5	0.327338
sim_K50_N5_run5	FALSE	5	0.383169
sim_K50_N5_run6	FALSE	5	0.602862
sim_K50_N5_run7	FALSE	5	0.847964
sim_K50_N5_run8	FALSE	5	0.845047
sim_K20_N5_run10	FALSE	5	1
sim_K20_N5_run1	FALSE	5	1
sim_K20_N5_run5	FALSE	5	1
sim_K20_N5_run6	FALSE	5	1
sim_K20_N5_run7	FALSE	5	1
sim_K20_N5_run8	FALSE	5	1
sim_K50_N5_run1	FALSE	5	1
sim_K50_N5_run4	FALSE	5	1
sim_K50_N5_run9	FALSE	5	1
sim_K5_N5_run4	FALSE	5	1
sim_K20_N5_run2	FALSE	5	1
sim_K20_N5_run3	FALSE	5	1
sim_K5_N5_run10	FALSE	5	1
sim_K5_N5_run1	FALSE	5	1
sim_K5_N5_run2	FALSE	5	1
sim_K5_N5_run3	FALSE	5	1
sim_K5_N5_run5	FALSE	5	1
sim_K5_N5_run6	FALSE	5	1
sim_K5_N5_run7	FALSE	5	1
sim_K5_N5_run8	FALSE	5	1
sim_K5_N5_run9	FALSE	5	1
sim_K20_N6_run4	FALSE	6	0.694444
sim_K50_N6_run3	FALSE	6	0.328333
sim_K50_N6_run5	FALSE	6	0.401885
sim_K50_N6_run7	FALSE	6	0.891989
sim_K20_N6_run1	FALSE	6	1
sim_K20_N6_run5	FALSE	6	1
sim_K20_N6_run6	FALSE	6	1
sim_K20_N6_run7	FALSE	6	1
sim_K20_N6_run8	FALSE	6	1
sim_K50_N6_run10	FALSE	6	1
sim_K50_N6_run1	FALSE	6	1
sim_K50_N6_run2	FALSE	6	1
sim_K50_N6_run4	FALSE	6	1
sim_K50_N6_run6	FALSE	6	1
sim_K50_N6_run8	FALSE	6	1
sim_K50_N6_run9	FALSE	6	1
sim_K5_N6_run4	FALSE	6	1
sim_K20_N6_run10	FALSE	6	1
sim_K20_N6_run2	FALSE	6	1
sim_K20_N6_run3	FALSE	6	1
sim_K20_N6_run9	FALSE	6	1
sim_K5_N6_run10	FALSE	6	1
sim_K5_N6_run1	FALSE	6	1
sim_K5_N6_run2	FALSE	6	1
sim_K5_N6_run3	FALSE	6	1
sim_K5_N6_run5	FALSE	6	1
sim_K5_N6_run6	FALSE	6	1
sim_K5_N6_run7	FALSE	6	1
sim_K5_N6_run8	FALSE	6	1
sim_K5_N6_run9	FALSE	6	1
sim_K50_N7_run1	FALSE	7	0.95781
sim_K50_N7_run4	FALSE	7	0.980558
sim_K50_N7_run5	FALSE	7	0.697479
sim_K20_N7_run4	FALSE	7	1
sim_K20_N7_run5	FALSE	7	1
sim_K20_N7_run6	FALSE	7	1
sim_K20_N7_run7	FALSE	7	1
sim_K20_N7_run8	FALSE	7	1
sim_K50_N7_run10	FALSE	7	1
sim_K50_N7_run2	FALSE	7	1
sim_K50_N7_run3	FALSE	7	1
sim_K50_N7_run6	FALSE	7	1
sim_K50_N7_run7	FALSE	7	1
sim_K50_N7_run8	FALSE	7	1
sim_K50_N7_run9	FALSE	7	1
sim_K5_N7_run4	FALSE	7	1
sim_K20_N7_run10	FALSE	7	1
sim_K20_N7_run1	FALSE	7	1
sim_K20_N7_run2	FALSE	7	1
sim_K20_N7_run3	FALSE	7	1
sim_K20_N7_run9	FALSE	7	1
sim_K5_N7_run10	FALSE	7	1
sim_K5_N7_run1	FALSE	7	1
sim_K5_N7_run2	FALSE	7	1
sim_K5_N7_run3	FALSE	7	1
sim_K5_N7_run5	FALSE	7	1
sim_K5_N7_run6	FALSE	7	1
sim_K5_N7_run7	FALSE	7	1
sim_K5_N7_run8	FALSE	7	1
sim_K5_N7_run9	FALSE	7	1
sim_K50_N8_run1	FALSE	8	0.959471
sim_K20_N8_run4	FALSE	8	1
sim_K20_N8_run5	FALSE	8	1
sim_K20_N8_run6	FALSE	8	1
sim_K20_N8_run7	FALSE	8	1
sim_K50_N8_run2	FALSE	8	1
sim_K50_N8_run3	FALSE	8	1
sim_K50_N8_run4	FALSE	8	1
sim_K50_N8_run5	FALSE	8	1
sim_K50_N8_run6	FALSE	8	1
sim_K50_N8_run8	FALSE	8	1
sim_K20_N8_run10	FALSE	8	1
sim_K20_N8_run1	FALSE	8	1
sim_K20_N8_run2	FALSE	8	1
sim_K20_N8_run3	FALSE	8	1
sim_K20_N8_run8	FALSE	8	1
sim_K20_N8_run9	FALSE	8	1
sim_K50_N8_run10	FALSE	8	1
sim_K50_N8_run7	FALSE	8	1
sim_K50_N8_run9	FALSE	8	1
sim_K5_N8_run10	FALSE	8	1
sim_K5_N8_run1	FALSE	8	1
sim_K5_N8_run2	FALSE	8	1
sim_K5_N8_run3	FALSE	8	1
sim_K5_N8_run4	FALSE	8	1
sim_K5_N8_run5	FALSE	8	1
sim_K5_N8_run6	FALSE	8	1
sim_K5_N8_run7	FALSE	8	1
sim_K5_N8_run8	FALSE	8	1
sim_K5_N8_run9	FALSE	8	1
sim_K50_N9_run1	FALSE	9	0.95339
sim_K20_N9_run5	FALSE	9	1
sim_K20_N9_run6	FALSE	9	1
sim_K20_N9_run7	FALSE	9	1
sim_K50_N9_run2	FALSE	9	1
sim_K50_N9_run3	FALSE	9	1
sim_K50_N9_run5	FALSE	9	1
sim_K50_N9_run8	FALSE	9	1
sim_K20_N9_run10	FALSE	9	1
sim_K20_N9_run1	FALSE	9	1
sim_K20_N9_run2	FALSE	9	1
sim_K20_N9_run3	FALSE	9	1
sim_K20_N9_run4	FALSE	9	1
sim_K20_N9_run8	FALSE	9	1
sim_K20_N9_run9	FALSE	9	1
sim_K50_N9_run10	FALSE	9	1
sim_K50_N9_run4	FALSE	9	1
sim_K50_N9_run6	FALSE	9	1
sim_K50_N9_run7	FALSE	9	1
sim_K50_N9_run9	FALSE	9	1
sim_K5_N9_run10	FALSE	9	1
sim_K5_N9_run1	FALSE	9	1
sim_K5_N9_run2	FALSE	9	1
sim_K5_N9_run3	FALSE	9	1
sim_K5_N9_run4	FALSE	9	1
sim_K5_N9_run5	FALSE	9	1
sim_K5_N9_run6	FALSE	9	1
sim_K5_N9_run7	FALSE	9	1
sim_K5_N9_run8	FALSE	9	1
sim_K5_N9_run9	FALSE	9	1
sim_K20_N10_run5	FALSE	10	1
sim_K20_N10_run7	FALSE	10	1
sim_K50_N10_run5	FALSE	10	1
sim_K20_N10_run10	FALSE	10	1
sim_K20_N10_run1	FALSE	10	1
sim_K20_N10_run2	FALSE	10	1
sim_K20_N10_run3	FALSE	10	1
sim_K20_N10_run4	FALSE	10	1
sim_K20_N10_run6	FALSE	10	1
sim_K20_N10_run8	FALSE	10	1
sim_K20_N10_run9	FALSE	10	1
sim_K50_N10_run10	FALSE	10	1
sim_K50_N10_run1	FALSE	10	1
sim_K50_N10_run2	FALSE	10	1
sim_K50_N10_run3	FALSE	10	1
sim_K50_N10_run4	FALSE	10	1
sim_K50_N10_run6	FALSE	10	1
sim_K50_N10_run7	FALSE	10	1
sim_K50_N10_run8	FALSE	10	1
sim_K50_N10_run9	FALSE	10	1
sim_K5_N10_run10	FALSE	10	1
sim_K5_N10_run1	FALSE	10	1
sim_K5_N10_run2	FALSE	10	1
sim_K5_N10_run3	FALSE	10	1
sim_K5_N10_run4	FALSE	10	1
sim_K5_N10_run5	FALSE	10	1
sim_K5_N10_run6	FALSE	10	1
sim_K5_N10_run7	FALSE	10	1
sim_K5_N10_run8	FALSE	10	1
sim_K5_N10_run9	FALSE	10	1
sim_K20_N11_run7	FALSE	11	1
sim_K20_N11_run10	FALSE	11	1
sim_K20_N11_run1	FALSE	11	1
sim_K20_N11_run2	FALSE	11	1
sim_K20_N11_run3	FALSE	11	1
sim_K20_N11_run4	FALSE	11	1
sim_K20_N11_run5	FALSE	11	1
sim_K20_N11_run6	FALSE	11	1
sim_K20_N11_run8	FALSE	11	1
sim_K20_N11_run9	FALSE	11	1
sim_K50_N11_run10	FALSE	11	1
sim_K50_N11_run1	FALSE	11	1
sim_K50_N11_run2	FALSE	11	1
sim_K50_N11_run3	FALSE	11	1
sim_K50_N11_run4	FALSE	11	1
sim_K50_N11_run5	FALSE	11	1
sim_K50_N11_run6	FALSE	11	1
sim_K50_N11_run7	FALSE	11	1
sim_K50_N11_run8	FALSE	11	1
sim_K50_N11_run9	FALSE	11	1
sim_K5_N11_run10	FALSE	11	1
sim_K5_N11_run1	FALSE	11	1
sim_K5_N11_run2	FALSE	11	1
sim_K5_N11_run3	FALSE	11	1
sim_K5_N11_run4	FALSE	11	1
sim_K5_N11_run5	FALSE	11	1
sim_K5_N11_run6	FALSE	11	1
sim_K5_N11_run7	FALSE	11	1
sim_K5_N11_run8	FALSE	11	1
sim_K5_N11_run9	FALSE	11	1
sim_K20_N12_run10	FALSE	12	1
sim_K20_N12_run1	FALSE	12	1
sim_K20_N12_run2	FALSE	12	1
sim_K20_N12_run3	FALSE	12	1
sim_K20_N12_run4	FALSE	12	1
sim_K20_N12_run5	FALSE	12	1
sim_K20_N12_run6	FALSE	12	1
sim_K20_N12_run7	FALSE	12	1
sim_K20_N12_run8	FALSE	12	1
sim_K20_N12_run9	FALSE	12	1
sim_K50_N12_run10	FALSE	12	1
sim_K50_N12_run1	FALSE	12	1
sim_K50_N12_run2	FALSE	12	1
sim_K50_N12_run3	FALSE	12	1
sim_K50_N12_run4	FALSE	12	1
sim_K50_N12_run5	FALSE	12	1
sim_K50_N12_run6	FALSE	12	1
sim_K50_N12_run7	FALSE	12	1
sim_K50_N12_run8	FALSE	12	1
sim_K50_N12_run9	FALSE	12	1
sim_K5_N12_run10	FALSE	12	1
sim_K5_N12_run1	FALSE	12	1
sim_K5_N12_run2	FALSE	12	1
sim_K5_N12_run3	FALSE	12	1
sim_K5_N12_run4	FALSE	12	1
sim_K5_N12_run5	FALSE	12	1
sim_K5_N12_run6	FALSE	12	1
sim_K5_N12_run7	FALSE	12	1
sim_K5_N12_run8	FALSE	12	1
sim_K5_N12_run9	FALSE	12	1
sim_K20_N13_run10	FALSE	13	1
sim_K20_N13_run1	FALSE	13	1
sim_K20_N13_run2	FALSE	13	1
sim_K20_N13_run3	FALSE	13	1
sim_K20_N13_run4	FALSE	13	1
sim_K20_N13_run5	FALSE	13	1
sim_K20_N13_run6	FALSE	13	1
sim_K20_N13_run7	FALSE	13	1
sim_K20_N13_run8	FALSE	13	1
sim_K20_N13_run9	FALSE	13	1
sim_K50_N13_run10	FALSE	13	1
sim_K50_N13_run1	FALSE	13	1
sim_K50_N13_run2	FALSE	13	1
sim_K50_N13_run3	FALSE	13	1
sim_K50_N13_run4	FALSE	13	1
sim_K50_N13_run5	FALSE	13	1
sim_K50_N13_run6	FALSE	13	1
sim_K50_N13_run7	FALSE	13	1
sim_K50_N13_run8	FALSE	13	1
sim_K50_N13_run9	FALSE	13	1
sim_K5_N13_run10	FALSE	13	1
sim_K5_N13_run1	FALSE	13	1
sim_K5_N13_run2	FALSE	13	1
sim_K5_N13_run3	FALSE	13	1
sim_K5_N13_run4	FALSE	13	1
sim_K5_N13_run5	FALSE	13	1
sim_K5_N13_run6	FALSE	13	1
sim_K5_N13_run7	FALSE	13	1
sim_K5_N13_run8	FALSE	13	1
sim_K5_N13_run9	FALSE	13	1
sim_K20_N14_run10	FALSE	14	1
sim_K20_N14_run1	FALSE	14	1
sim_K20_N14_run2	FALSE	14	1
sim_K20_N14_run3	FALSE	14	1
sim_K20_N14_run4	FALSE	14	1
sim_K20_N14_run5	FALSE	14	1
sim_K20_N14_run6	FALSE	14	1
sim_K20_N14_run7	FALSE	14	1
sim_K20_N14_run8	FALSE	14	1
sim_K20_N14_run9	FALSE	14	1
sim_K50_N14_run10	FALSE	14	1
sim_K50_N14_run1	FALSE	14	1
sim_K50_N14_run2	FALSE	14	1
sim_K50_N14_run3	FALSE	14	1
sim_K50_N14_run4	FALSE	14	1
sim_K50_N14_run5	FALSE	14	1
sim_K50_N14_run6	FALSE	14	1
sim_K50_N14_run7	FALSE	14	1
sim_K50_N14_run8	FALSE	14	1
sim_K50_N14_run9	FALSE	14	1
sim_K5_N14_run10	FALSE	14	1
sim_K5_N14_run1	FALSE	14	1
sim_K5_N14_run2	FALSE	14	1
sim_K5_N14_run3	FALSE	14	1
sim_K5_N14_run4	FALSE	14	1
sim_K5_N14_run5	FALSE	14	1
sim_K5_N14_run6	FALSE	14	1
sim_K5_N14_run7	FALSE	14	1
sim_K5_N14_run8	FALSE	14	1
sim_K5_N14_run9	FALSE	14	1
sim_K20_N15_run10	FALSE	15	1
sim_K20_N15_run1	FALSE	15	1
sim_K20_N15_run2	FALSE	15	1
sim_K20_N15_run3	FALSE	15	1
sim_K20_N15_run4	FALSE	15	1
sim_K20_N15_run5	FALSE	15	1
sim_K20_N15_run6	FALSE	15	1
sim_K20_N15_run7	FALSE	15	1
sim_K20_N15_run8	FALSE	15	1
sim_K20_N15_run9	FALSE	15	1
sim_K50_N15_run10	FALSE	15	1
sim_K50_N15_run1	FALSE	15	1
sim_K50_N15_run2	FALSE	15	1
sim_K50_N15_run3	FALSE	15	1
sim_K50_N15_run4	FALSE	15	1
sim_K50_N15_run5	FALSE	15	1
sim_K50_N15_run6	FALSE	15	1
sim_K50_N15_run7	FALSE	15	1
sim_K50_N15_run8	FALSE	15	1
sim_K50_N15_run9	FALSE	15	1
sim_K5_N15_run10	FALSE	15	1
sim_K5_N15_run1	FALSE	15	1
sim_K5_N15_run2	FALSE	15	1
sim_K5_N15_run3	FALSE	15	1
sim_K5_N15_run4	FALSE	15	1
sim_K5_N15_run5	FALSE	15	1
sim_K5_N15_run6	FALSE	15	1
sim_K5_N15_run7	FALSE	15	1
sim_K5_N15_run8	FALSE	15	1
sim_K5_N15_run9	FALSE	15	1
sim_K20_N16_run10	FALSE	16	1
sim_K20_N16_run1	FALSE	16	1
sim_K20_N16_run2	FALSE	16	1
sim_K20_N16_run3	FALSE	16	1
sim_K20_N16_run4	FALSE	16	1
sim_K20_N16_run5	FALSE	16	1
sim_K20_N16_run6	FALSE	16	1
sim_K20_N16_run7	FALSE	16	1
sim_K20_N16_run8	FALSE	16	1
sim_K20_N16_run9	FALSE	16	1
sim_K50_N16_run10	FALSE	16	1
sim_K50_N16_run1	FALSE	16	1
sim_K50_N16_run2	FALSE	16	1
sim_K50_N16_run3	FALSE	16	1
sim_K50_N16_run4	FALSE	16	1
sim_K50_N16_run5	FALSE	16	1
sim_K50_N16_run6	FALSE	16	1
sim_K50_N16_run7	FALSE	16	1
sim_K50_N16_run8	FALSE	16	1
sim_K50_N16_run9	FALSE	16	1
sim_K5_N16_run10	FALSE	16	1
sim_K5_N16_run1	FALSE	16	1
sim_K5_N16_run2	FALSE	16	1
sim_K5_N16_run3	FALSE	16	1
sim_K5_N16_run4	FALSE	16	1
sim_K5_N16_run5	FALSE	16	1
sim_K5_N16_run6	FALSE	16	1
sim_K5_N16_run7	FALSE	16	1
sim_K5_N16_run8	FALSE	16	1
sim_K5_N16_run9	FALSE	16	1
sim_K20_N17_run10	FALSE	17	1
sim_K20_N17_run1	FALSE	17	1
sim_K20_N17_run2	FALSE	17	1
sim_K20_N17_run3	FALSE	17	1
sim_K20_N17_run4	FALSE	17	1
sim_K20_N17_run5	FALSE	17	1
sim_K20_N17_run6	FALSE	17	1
sim_K20_N17_run7	FALSE	17	1
sim_K20_N17_run8	FALSE	17	1
sim_K20_N17_run9	FALSE	17	1
sim_K50_N17_run10	FALSE	17	1
sim_K50_N17_run1	FALSE	17	1
sim_K50_N17_run2	FALSE	17	1
sim_K50_N17_run3	FALSE	17	1
sim_K50_N17_run4	FALSE	17	1
sim_K50_N17_run5	FALSE	17	1
sim_K50_N17_run6	FALSE	17	1
sim_K50_N17_run7	FALSE	17	1
sim_K50_N17_run8	FALSE	17	1
sim_K50_N17_run9	FALSE	17	1
sim_K5_N17_run10	FALSE	17	1
sim_K5_N17_run1	FALSE	17	1
sim_K5_N17_run2	FALSE	17	1
sim_K5_N17_run3	FALSE	17	1
sim_K5_N17_run4	FALSE	17	1
sim_K5_N17_run5	FALSE	17	1
sim_K5_N17_run6	FALSE	17	1
sim_K5_N17_run7	FALSE	17	1
sim_K5_N17_run8	FALSE	17	1
sim_K5_N17_run9	FALSE	17	1
sim_K20_N18_run10	FALSE	18	1
sim_K20_N18_run1	FALSE	18	1
sim_K20_N18_run2	FALSE	18	1
sim_K20_N18_run3	FALSE	18	1
sim_K20_N18_run4	FALSE	18	1
sim_K20_N18_run5	FALSE	18	1
sim_K20_N18_run6	FALSE	18	1
sim_K20_N18_run7	FALSE	18	1
sim_K20_N18_run8	FALSE	18	1
sim_K20_N18_run9	FALSE	18	1
sim_K50_N18_run10	FALSE	18	1
sim_K50_N18_run1	FALSE	18	1
sim_K50_N18_run2	FALSE	18	1
sim_K50_N18_run3	FALSE	18	1
sim_K50_N18_run4	FALSE	18	1
sim_K50_N18_run5	FALSE	18	1
sim_K50_N18_run6	FALSE	18	1
sim_K50_N18_run7	FALSE	18	1
sim_K50_N18_run8	FALSE	18	1
sim_K50_N18_run9	FALSE	18	1
sim_K5_N18_run10	FALSE	18	1
sim_K5_N18_run1	FALSE	18	1
sim_K5_N18_run2	FALSE	18	1
sim_K5_N18_run3	FALSE	18	1
sim_K5_N18_run4	FALSE	18	1
sim_K5_N18_run5	FALSE	18	1
sim_K5_N18_run6	FALSE	18	1
sim_K5_N18_run7	FALSE	18	1
sim_K5_N18_run8	FALSE	18	1
sim_K5_N18_run9	FALSE	18	1
sim_K20_N19_run10	FALSE	19	1
sim_K20_N19_run1	FALSE	19	1
sim_K20_N19_run2	FALSE	19	1
sim_K20_N19_run3	FALSE	19	1
sim_K20_N19_run4	FALSE	19	1
sim_K20_N19_run5	FALSE	19	1
sim_K20_N19_run6	FALSE	19	1
sim_K20_N19_run7	FALSE	19	1
sim_K20_N19_run8	FALSE	19	1
sim_K20_N19_run9	FALSE	19	1
sim_K50_N19_run10	FALSE	19	1
sim_K50_N19_run1	FALSE	19	1
sim_K50_N19_run2	FALSE	19	1
sim_K50_N19_run3	FALSE	19	1
sim_K50_N19_run4	FALSE	19	1
sim_K50_N19_run5	FALSE	19	1
sim_K50_N19_run6	FALSE	19	1
sim_K50_N19_run7	FALSE	19	1
sim_K50_N19_run8	FALSE	19	1
sim_K50_N19_run9	FALSE	19	1
sim_K5_N19_run10	FALSE	19	1
sim_K5_N19_run1	FALSE	19	1
sim_K5_N19_run2	FALSE	19	1
sim_K5_N19_run3	FALSE	19	1
sim_K5_N19_run4	FALSE	19	1
sim_K5_N19_run5	FALSE	19	1
sim_K5_N19_run6	FALSE	19	1
sim_K5_N19_run7	FALSE	19	1
sim_K5_N19_run8	FALSE	19	1
sim_K5_N19_run9	FALSE	19	1
sim_K20_N20_run10	FALSE	20	1
sim_K20_N20_run1	FALSE	20	1
sim_K20_N20_run2	FALSE	20	1
sim_K20_N20_run3	FALSE	20	1
sim_K20_N20_run4	FALSE	20	1
sim_K20_N20_run5	FALSE	20	1
sim_K20_N20_run6	FALSE	20	1
sim_K20_N20_run7	FALSE	20	1
sim_K20_N20_run8	FALSE	20	1
sim_K20_N20_run9	FALSE	20	1
sim_K50_N20_run10	FALSE	20	1
sim_K50_N20_run1	FALSE	20	1
sim_K50_N20_run2	FALSE	20	1
sim_K50_N20_run3	FALSE	20	1
sim_K50_N20_run4	FALSE	20	1
sim_K50_N20_run5	FALSE	20	1
sim_K50_N20_run6	FALSE	20	1
sim_K50_N20_run7	FALSE	20	1
sim_K50_N20_run8	FALSE	20	1
sim_K50_N20_run9	FALSE	20	1
sim_K5_N20_run10	FALSE	20	1
sim_K5_N20_run1	FALSE	20	1
sim_K5_N20_run2	FALSE	20	1
sim_K5_N20_run3	FALSE	20	1
sim_K5_N20_run4	FALSE	20	1
sim_K5_N20_run5	FALSE	20	1
sim_K5_N20_run6	FALSE	20	1
sim_K5_N20_run7	FALSE	20	1
sim_K5_N20_run8	FALSE	20	1
sim_K5_N20_run9	FALSE	20	1
sim_K20_N1_T50_M200_G0_H10_C10_run5	TRUE	1	0.983051
sim_K20_N1_T50_M200_G0_H10_C10_run6	TRUE	1	0.9375
sim_K20_N1_T50_M200_G0_H10_C20_run1	TRUE	1	0.986842
sim_K20_N1_T50_M200_G0_H10_C20_run2	TRUE	1	0.992537
sim_K20_N1_T50_M200_G0_H10_C20_run4	TRUE	1	0.99375
sim_K20_N1_T50_M200_G0_H10_C20_run6	TRUE	1	0.974359
sim_K20_N1_T50_M200_G0_H10_C20_run8	TRUE	1	0.992481
sim_K20_N1_T50_M200_G0_H10_C40_run3	TRUE	1	0.994286
sim_K20_N1_T50_M200_G0_H10_C40_run8	TRUE	1	0.965517
sim_K20_N1_T50_M200_G0_H10_C40_run9	TRUE	1	0.982249
sim_K20_N1_T50_M200_G0_H20_C10_run2	TRUE	1	0.945455
sim_K20_N1_T50_M200_G0_H20_C10_run7	TRUE	1	0.979592
sim_K20_N1_T50_M200_G0_H20_C20_run2	TRUE	1	0.967391
sim_K20_N1_T50_M200_G0_H20_C20_run3	TRUE	1	0.962963
sim_K20_N1_T50_M200_G0_H20_C20_run6	TRUE	1	0.979381
sim_K20_N1_T50_M200_G0_H20_C20_run7	TRUE	1	0.993056
sim_K20_N1_T50_M200_G0_H20_C20_run8	TRUE	1	0.892857
sim_K20_N1_T50_M200_G0_H20_C40_run10	TRUE	1	0.974843
sim_K20_N1_T50_M200_G0_H20_C40_run1	TRUE	1	0.97619
sim_K20_N1_T50_M200_G0_H20_C40_run5	TRUE	1	0.991935
sim_K20_N1_T50_M200_G0_H20_C40_run6	TRUE	1	0.938053
sim_K20_N1_T50_M200_G0_H20_C40_run7	TRUE	1	0.982301
sim_K20_N1_T50_M200_G0_H20_C40_run9	TRUE	1	0.993007
sim_K20_N1_T50_M200_G0_H40_C10_run4	TRUE	1	0.948276
sim_K20_N1_T50_M200_G0_H40_C10_run9	TRUE	1	0.986577
sim_K20_N1_T50_M200_G0_H40_C20_run6	TRUE	1	0.989899
sim_K20_N1_T50_M200_G0_H40_C20_run9	TRUE	1	0.977612
sim_K20_N1_T50_M200_G0_H40_C40_run10	TRUE	1	0.894737
sim_K20_N1_T50_M200_G0_H40_C40_run1	TRUE	1	0.991597
sim_K20_N1_T50_M200_G0_H40_C40_run3	TRUE	1	0.993197
sim_K20_N1_T50_M200_G0_H40_C40_run4	TRUE	1	0.993902
sim_K20_N1_T50_M200_G0_H40_C40_run5	TRUE	1	0.981481
sim_K20_N1_T50_M200_G0_H40_C40_run7	TRUE	1	0.887097
sim_K20_N1_T50_M200_G0_H40_C40_run9	TRUE	1	0.973913
sim_K20_N1_T50_M200_G0_H10_C10_run3	TRUE	1	1
sim_K20_N1_T50_M200_G0_H10_C10_run4	TRUE	1	1
sim_K20_N1_T50_M200_G0_H10_C10_run7	TRUE	1	1
sim_K20_N1_T50_M200_G0_H10_C20_run10	TRUE	1	1
sim_K20_N1_T50_M200_G0_H10_C20_run3	TRUE	1	1
sim_K20_N1_T50_M200_G0_H10_C20_run5	TRUE	1	1
sim_K20_N1_T50_M200_G0_H10_C20_run7	TRUE	1	1
sim_K20_N1_T50_M200_G0_H10_C20_run9	TRUE	1	1
sim_K20_N1_T50_M200_G0_H10_C40_run1	TRUE	1	1
sim_K20_N1_T50_M200_G0_H10_C40_run2	TRUE	1	1
sim_K20_N1_T50_M200_G0_H10_C40_run4	TRUE	1	1
sim_K20_N1_T50_M200_G0_H10_C40_run5	TRUE	1	1
sim_K20_N1_T50_M200_G0_H10_C40_run6	TRUE	1	1
sim_K20_N1_T50_M200_G0_H10_C40_run7	TRUE	1	1
sim_K20_N1_T50_M200_G0_H20_C10_run10	TRUE	1	1
sim_K20_N1_T50_M200_G0_H20_C10_run3	TRUE	1	1
sim_K20_N1_T50_M200_G0_H20_C10_run5	TRUE	1	1
sim_K20_N1_T50_M200_G0_H20_C20_run10	TRUE	1	1
sim_K20_N1_T50_M200_G0_H20_C20_run1	TRUE	1	1
sim_K20_N1_T50_M200_G0_H20_C20_run5	TRUE	1	1
sim_K20_N1_T50_M200_G0_H20_C40_run2	TRUE	1	1
sim_K20_N1_T50_M200_G0_H20_C40_run3	TRUE	1	1
sim_K20_N1_T50_M200_G0_H20_C40_run4	TRUE	1	1
sim_K20_N1_T50_M200_G0_H20_C40_run8	TRUE	1	1
sim_K20_N1_T50_M200_G0_H40_C10_run7	TRUE	1	1
sim_K20_N1_T50_M200_G0_H40_C20_run10	TRUE	1	1
sim_K20_N1_T50_M200_G0_H40_C20_run4	TRUE	1	1
sim_K20_N1_T50_M200_G0_H40_C20_run7	TRUE	1	1
sim_K20_N1_T50_M200_G0_H40_C20_run8	TRUE	1	1
sim_K20_N1_T50_M200_G0_H40_C40_run8	TRUE	1	1
sim_K20_N1_T50_M200_G0_H10_C40_run10	TRUE	1	1
sim_K20_N2_T50_M200_G0_H10_C10_run10	TRUE	2	0.946154
sim_K20_N2_T50_M200_G0_H10_C10_run1	TRUE	2	0.983871
sim_K20_N2_T50_M200_G0_H10_C10_run2	TRUE	2	0.968254
sim_K20_N2_T50_M200_G0_H10_C10_run4	TRUE	2	0.963504
sim_K20_N2_T50_M200_G0_H10_C10_run5	TRUE	2	0.942675
sim_K20_N2_T50_M200_G0_H10_C10_run8	TRUE	2	0.956522
sim_K20_N2_T50_M200_G0_H10_C20_run10	TRUE	2	0.965035
sim_K20_N2_T50_M200_G0_H10_C20_run1	TRUE	2	0.994318
sim_K20_N2_T50_M200_G0_H10_C20_run3	TRUE	2	0.993056
sim_K20_N2_T50_M200_G0_H10_C20_run7	TRUE	2	0.848214
sim_K20_N2_T50_M200_G0_H10_C20_run8	TRUE	2	0.940299
sim_K20_N2_T50_M200_G0_H10_C40_run9	TRUE	2	0.994382
sim_K20_N2_T50_M200_G0_H20_C10_run4	TRUE	2	0.98913
sim_K20_N2_T50_M200_G0_H20_C10_run8	TRUE	2	0.870968
sim_K20_N2_T50_M200_G0_H20_C10_run9	TRUE	2	0.985507
sim_K20_N2_T50_M200_G0_H20_C20_run10	TRUE	2	0.961538
sim_K20_N2_T50_M200_G0_H20_C20_run5	TRUE	2	0.921212
sim_K20_N2_T50_M200_G0_H20_C20_run6	TRUE	2	0.993056
sim_K20_N2_T50_M200_G0_H20_C40_run1	TRUE	2	0.986486
sim_K20_N2_T50_M200_G0_H20_C40_run3	TRUE	2	0.993197
sim_K20_N2_T50_M200_G0_H20_C40_run5	TRUE	2	0.993506
sim_K20_N2_T50_M200_G0_H20_C40_run8	TRUE	2	0.986842
sim_K20_N2_T50_M200_G0_H40_C10_run1	TRUE	2	0.975
sim_K20_N2_T50_M200_G0_H40_C10_run3	TRUE	2	0.827586
sim_K20_N2_T50_M200_G0_H40_C10_run5	TRUE	2	0.960317
sim_K20_N2_T50_M200_G0_H40_C10_run6	TRUE	2	0.969231
sim_K20_N2_T50_M200_G0_H40_C20_run10	TRUE	2	0.987952
sim_K20_N2_T50_M200_G0_H40_C20_run6	TRUE	2	0.992481
sim_K20_N2_T50_M200_G0_H40_C20_run7	TRUE	2	0.983333
sim_K20_N2_T50_M200_G0_H40_C20_run8	TRUE	2	0.925926
sim_K20_N2_T50_M200_G0_H40_C20_run9	TRUE	2	0.863248
sim_K20_N2_T50_M200_G0_H40_C40_run10	TRUE	2	0.717949
sim_K20_N2_T50_M200_G0_H40_C40_run3	TRUE	2	0.979167
sim_K20_N2_T50_M200_G0_H40_C40_run6	TRUE	2	0.944056
sim_K20_N2_T50_M200_G0_H40_C40_run9	TRUE	2	0.664122
sim_K20_N2_T50_M200_G0_H10_C10_run3	TRUE	2	1
sim_K20_N2_T50_M200_G0_H10_C10_run6	TRUE	2	1
sim_K20_N2_T50_M200_G0_H10_C10_run7	TRUE	2	1
sim_K20_N2_T50_M200_G0_H10_C10_run9	TRUE	2	1
sim_K20_N2_T50_M200_G0_H10_C20_run2	TRUE	2	1
sim_K20_N2_T50_M200_G0_H10_C20_run5	TRUE	2	1
sim_K20_N2_T50_M200_G0_H10_C20_run6	TRUE	2	1
sim_K20_N2_T50_M200_G0_H10_C40_run10	TRUE	2	1
sim_K20_N2_T50_M200_G0_H10_C40_run2	TRUE	2	1
sim_K20_N2_T50_M200_G0_H10_C40_run3	TRUE	2	1
sim_K20_N2_T50_M200_G0_H10_C40_run5	TRUE	2	1
sim_K20_N2_T50_M200_G0_H10_C40_run6	TRUE	2	1
sim_K20_N2_T50_M200_G0_H20_C10_run1	TRUE	2	1
sim_K20_N2_T50_M200_G0_H20_C10_run2	TRUE	2	1
sim_K20_N2_T50_M200_G0_H20_C10_run3	TRUE	2	1
sim_K20_N2_T50_M200_G0_H20_C10_run5	TRUE	2	1
sim_K20_N2_T50_M200_G0_H20_C10_run6	TRUE	2	1
sim_K20_N2_T50_M200_G0_H20_C10_run7	TRUE	2	1
sim_K20_N2_T50_M200_G0_H20_C20_run1	TRUE	2	1
sim_K20_N2_T50_M200_G0_H20_C20_run2	TRUE	2	1
sim_K20_N2_T50_M200_G0_H20_C20_run3	TRUE	2	1
sim_K20_N2_T50_M200_G0_H20_C20_run4	TRUE	2	1
sim_K20_N2_T50_M200_G0_H20_C20_run7	TRUE	2	1
sim_K20_N2_T50_M200_G0_H20_C20_run8	TRUE	2	1
sim_K20_N2_T50_M200_G0_H20_C20_run9	TRUE	2	1
sim_K20_N2_T50_M200_G0_H20_C40_run2	TRUE	2	1
sim_K20_N2_T50_M200_G0_H20_C40_run4	TRUE	2	1
sim_K20_N2_T50_M200_G0_H20_C40_run9	TRUE	2	1
sim_K20_N2_T50_M200_G0_H40_C10_run10	TRUE	2	1
sim_K20_N2_T50_M200_G0_H40_C10_run2	TRUE	2	1
sim_K20_N2_T50_M200_G0_H40_C10_run4	TRUE	2	1
sim_K20_N2_T50_M200_G0_H40_C10_run7	TRUE	2	1
sim_K20_N2_T50_M200_G0_H40_C10_run8	TRUE	2	1
sim_K20_N2_T50_M200_G0_H40_C10_run9	TRUE	2	1
sim_K20_N2_T50_M200_G0_H40_C20_run2	TRUE	2	1
sim_K20_N2_T50_M200_G0_H40_C20_run3	TRUE	2	1
sim_K20_N2_T50_M200_G0_H40_C20_run4	TRUE	2	1
sim_K20_N2_T50_M200_G0_H40_C20_run5	TRUE	2	1
sim_K20_N2_T50_M200_G0_H40_C40_run1	TRUE	2	1
sim_K20_N2_T50_M200_G0_H40_C40_run2	TRUE	2	1
sim_K20_N2_T50_M200_G0_H40_C40_run4	TRUE	2	1
sim_K20_N2_T50_M200_G0_H40_C40_run5	TRUE	2	1
sim_K20_N2_T50_M200_G0_H40_C40_run7	TRUE	2	1
sim_K20_N2_T50_M200_G0_H40_C40_run8	TRUE	2	1
sim_K20_N2_T50_M200_G0_H10_C20_run4	TRUE	2	1
sim_K20_N2_T50_M200_G0_H10_C20_run9	TRUE	2	1
sim_K20_N2_T50_M200_G0_H10_C40_run1	TRUE	2	1
sim_K20_N2_T50_M200_G0_H10_C40_run4	TRUE	2	1
sim_K20_N2_T50_M200_G0_H10_C40_run7	TRUE	2	1
sim_K20_N2_T50_M200_G0_H10_C40_run8	TRUE	2	1
sim_K20_N2_T50_M200_G0_H20_C10_run10	TRUE	2	1
sim_K20_N2_T50_M200_G0_H20_C40_run10	TRUE	2	1
sim_K20_N2_T50_M200_G0_H20_C40_run6	TRUE	2	1
sim_K20_N2_T50_M200_G0_H20_C40_run7	TRUE	2	1
sim_K20_N2_T50_M200_G0_H40_C20_run1	TRUE	2	1
sim_K20_N3_T50_M200_G0_H10_C10_run10	TRUE	3	0.941667
sim_K20_N3_T50_M200_G0_H10_C10_run2	TRUE	3	0.992754
sim_K20_N3_T50_M200_G0_H10_C10_run4	TRUE	3	0.961039
sim_K20_N3_T50_M200_G0_H10_C10_run7	TRUE	3	0.917241
sim_K20_N3_T50_M200_G0_H10_C10_run9	TRUE	3	0.610687
sim_K20_N3_T50_M200_G0_H10_C20_run1	TRUE	3	0.98773
sim_K20_N3_T50_M200_G0_H10_C20_run4	TRUE	3	0.846626
sim_K20_N3_T50_M200_G0_H10_C20_run5	TRUE	3	0.994152
sim_K20_N3_T50_M200_G0_H10_C20_run7	TRUE	3	0.980645
sim_K20_N3_T50_M200_G0_H10_C40_run2	TRUE	3	0.994444
sim_K20_N3_T50_M200_G0_H20_C10_run10	TRUE	3	0.976879
sim_K20_N3_T50_M200_G0_H20_C10_run2	TRUE	3	0.993333
sim_K20_N3_T50_M200_G0_H20_C10_run3	TRUE	3	0.918919
sim_K20_N3_T50_M200_G0_H20_C10_run4	TRUE	3	0.946154
sim_K20_N3_T50_M200_G0_H20_C10_run5	TRUE	3	0.787879
sim_K20_N3_T50_M200_G0_H20_C10_run8	TRUE	3	0.99375
sim_K20_N3_T50_M200_G0_H20_C10_run9	TRUE	3	0.469136
sim_K20_N3_T50_M200_G0_H20_C20_run5	TRUE	3	0.824242
sim_K20_N3_T50_M200_G0_H20_C20_run6	TRUE	3	0.993789
sim_K20_N3_T50_M200_G0_H20_C40_run2	TRUE	3	0.994118
sim_K20_N3_T50_M200_G0_H20_C40_run6	TRUE	3	0.987654
sim_K20_N3_T50_M200_G0_H40_C10_run5	TRUE	3	0.971963
sim_K20_N3_T50_M200_G0_H40_C10_run6	TRUE	3	0.575
sim_K20_N3_T50_M200_G0_H40_C20_run2	TRUE	3	0.99375
sim_K20_N3_T50_M200_G0_H40_C20_run6	TRUE	3	0.650794
sim_K20_N3_T50_M200_G0_H40_C20_run9	TRUE	3	0.955128
sim_K20_N3_T50_M200_G0_H40_C40_run2	TRUE	3	0.994253
sim_K20_N3_T50_M200_G0_H40_C40_run7	TRUE	3	0.992908
sim_K20_N3_T50_M200_G0_H40_C40_run9	TRUE	3	0.961039
sim_K20_N3_T50_M200_G0_H10_C10_run1	TRUE	3	1
sim_K20_N3_T50_M200_G0_H10_C10_run3	TRUE	3	1
sim_K20_N3_T50_M200_G0_H10_C10_run5	TRUE	3	1
sim_K20_N3_T50_M200_G0_H10_C10_run6	TRUE	3	1
sim_K20_N3_T50_M200_G0_H10_C10_run8	TRUE	3	1
sim_K20_N3_T50_M200_G0_H10_C20_run10	TRUE	3	1
sim_K20_N3_T50_M200_G0_H10_C20_run2	TRUE	3	1
sim_K20_N3_T50_M200_G0_H10_C20_run3	TRUE	3	1
sim_K20_N3_T50_M200_G0_H10_C20_run6	TRUE	3	1
sim_K20_N3_T50_M200_G0_H10_C20_run8	TRUE	3	1
sim_K20_N3_T50_M200_G0_H10_C20_run9	TRUE	3	1
sim_K20_N3_T50_M200_G0_H10_C40_run1	TRUE	3	1
sim_K20_N3_T50_M200_G0_H10_C40_run4	TRUE	3	1
sim_K20_N3_T50_M200_G0_H10_C40_run5	TRUE	3	1
sim_K20_N3_T50_M200_G0_H10_C40_run7	TRUE	3	1
sim_K20_N3_T50_M200_G0_H10_C40_run9	TRUE	3	1
sim_K20_N3_T50_M200_G0_H20_C10_run1	TRUE	3	1
sim_K20_N3_T50_M200_G0_H20_C10_run6	TRUE	3	1
sim_K20_N3_T50_M200_G0_H20_C10_run7	TRUE	3	1
sim_K20_N3_T50_M200_G0_H20_C20_run10	TRUE	3	1
sim_K20_N3_T50_M200_G0_H20_C20_run1	TRUE	3	1
sim_K20_N3_T50_M200_G0_H20_C20_run2	TRUE	3	1
sim_K20_N3_T50_M200_G0_H20_C20_run3	TRUE	3	1
sim_K20_N3_T50_M200_G0_H20_C20_run4	TRUE	3	1
sim_K20_N3_T50_M200_G0_H20_C20_run7	TRUE	3	1
sim_K20_N3_T50_M200_G0_H20_C20_run8	TRUE	3	1
sim_K20_N3_T50_M200_G0_H20_C20_run9	TRUE	3	1
sim_K20_N3_T50_M200_G0_H20_C40_run10	TRUE	3	1
sim_K20_N3_T50_M200_G0_H20_C40_run1	TRUE	3	1
sim_K20_N3_T50_M200_G0_H20_C40_run3	TRUE	3	1
sim_K20_N3_T50_M200_G0_H20_C40_run4	TRUE	3	1
sim_K20_N3_T50_M200_G0_H20_C40_run5	TRUE	3	1
sim_K20_N3_T50_M200_G0_H20_C40_run7	TRUE	3	1
sim_K20_N3_T50_M200_G0_H20_C40_run8	TRUE	3	1
sim_K20_N3_T50_M200_G0_H20_C40_run9	TRUE	3	1
sim_K20_N3_T50_M200_G0_H40_C10_run10	TRUE	3	1
sim_K20_N3_T50_M200_G0_H40_C10_run1	TRUE	3	1
sim_K20_N3_T50_M200_G0_H40_C10_run2	TRUE	3	1
sim_K20_N3_T50_M200_G0_H40_C10_run3	TRUE	3	1
sim_K20_N3_T50_M200_G0_H40_C10_run4	TRUE	3	1
sim_K20_N3_T50_M200_G0_H40_C10_run7	TRUE	3	1
sim_K20_N3_T50_M200_G0_H40_C10_run8	TRUE	3	1
sim_K20_N3_T50_M200_G0_H40_C10_run9	TRUE	3	1
sim_K20_N3_T50_M200_G0_H40_C20_run10	TRUE	3	1
sim_K20_N3_T50_M200_G0_H40_C20_run1	TRUE	3	1
sim_K20_N3_T50_M200_G0_H40_C20_run3	TRUE	3	1
sim_K20_N3_T50_M200_G0_H40_C20_run4	TRUE	3	1
sim_K20_N3_T50_M200_G0_H40_C20_run5	TRUE	3	1
sim_K20_N3_T50_M200_G0_H40_C20_run7	TRUE	3	1
sim_K20_N3_T50_M200_G0_H40_C20_run8	TRUE	3	1
sim_K20_N3_T50_M200_G0_H40_C40_run10	TRUE	3	1
sim_K20_N3_T50_M200_G0_H40_C40_run3	TRUE	3	1
sim_K20_N3_T50_M200_G0_H40_C40_run5	TRUE	3	1
sim_K20_N3_T50_M200_G0_H40_C40_run8	TRUE	3	1
sim_K20_N3_T50_M200_G0_H10_C40_run10	TRUE	3	1
sim_K20_N3_T50_M200_G0_H10_C40_run3	TRUE	3	1
sim_K20_N3_T50_M200_G0_H10_C40_run6	TRUE	3	1
sim_K20_N3_T50_M200_G0_H10_C40_run8	TRUE	3	1
sim_K20_N3_T50_M200_G0_H40_C40_run1	TRUE	3	1
sim_K20_N3_T50_M200_G0_H40_C40_run4	TRUE	3	1
sim_K20_N3_T50_M200_G0_H40_C40_run6	TRUE	3	1
sim_K20_N4_T50_M200_G0_H10_C10_run8	TRUE	4	0.777778
sim_K20_N4_T50_M200_G0_H10_C40_run4	TRUE	4	0.994413
sim_K20_N4_T50_M200_G0_H20_C10_run2	TRUE	4	0.976744
sim_K20_N4_T50_M200_G0_H20_C20_run4	TRUE	4	0.988827
sim_K20_N4_T50_M200_G0_H20_C20_run8	TRUE	4	0.82963
sim_K20_N4_T50_M200_G0_H40_C10_run2	TRUE	4	0.658333
sim_K20_N4_T50_M200_G0_H40_C10_run4	TRUE	4	0.791045
sim_K20_N4_T50_M200_G0_H40_C10_run5	TRUE	4	0.612121
sim_K20_N4_T50_M200_G0_H40_C10_run8	TRUE	4	0.846154
sim_K20_N4_T50_M200_G0_H40_C10_run9	TRUE	4	0.981818
sim_K20_N4_T50_M200_G0_H40_C20_run10	TRUE	4	0.925
sim_K20_N4_T50_M200_G0_H40_C20_run2	TRUE	4	0.975758
sim_K20_N4_T50_M200_G0_H40_C20_run4	TRUE	4	0.788732
sim_K20_N4_T50_M200_G0_H40_C20_run6	TRUE	4	0.907216
sim_K20_N4_T50_M200_G0_H40_C40_run3	TRUE	4	0.934641
sim_K20_N4_T50_M200_G0_H40_C40_run4	TRUE	4	0.779817
sim_K20_N4_T50_M200_G0_H40_C40_run8	TRUE	4	0.993902
sim_K20_N4_T50_M200_G0_H10_C10_run1	TRUE	4	1
sim_K20_N4_T50_M200_G0_H10_C10_run2	TRUE	4	1
sim_K20_N4_T50_M200_G0_H10_C10_run3	TRUE	4	1
sim_K20_N4_T50_M200_G0_H10_C10_run4	TRUE	4	1
sim_K20_N4_T50_M200_G0_H10_C10_run6	TRUE	4	1
sim_K20_N4_T50_M200_G0_H10_C10_run7	TRUE	4	1
sim_K20_N4_T50_M200_G0_H10_C10_run9	TRUE	4	1
sim_K20_N4_T50_M200_G0_H10_C20_run10	TRUE	4	1
sim_K20_N4_T50_M200_G0_H10_C20_run2	TRUE	4	1
sim_K20_N4_T50_M200_G0_H10_C20_run4	TRUE	4	1
sim_K20_N4_T50_M200_G0_H10_C20_run5	TRUE	4	1
sim_K20_N4_T50_M200_G0_H10_C20_run6	TRUE	4	1
sim_K20_N4_T50_M200_G0_H10_C20_run7	TRUE	4	1
sim_K20_N4_T50_M200_G0_H10_C40_run6	TRUE	4	1
sim_K20_N4_T50_M200_G0_H10_C40_run8	TRUE	4	1
sim_K20_N4_T50_M200_G0_H10_C40_run9	TRUE	4	1
sim_K20_N4_T50_M200_G0_H20_C10_run1	TRUE	4	1
sim_K20_N4_T50_M200_G0_H20_C10_run3	TRUE	4	1
sim_K20_N4_T50_M200_G0_H20_C10_run4	TRUE	4	1
sim_K20_N4_T50_M200_G0_H20_C10_run6	TRUE	4	1
sim_K20_N4_T50_M200_G0_H20_C10_run8	TRUE	4	1
sim_K20_N4_T50_M200_G0_H20_C10_run9	TRUE	4	1
sim_K20_N4_T50_M200_G0_H20_C20_run1	TRUE	4	1
sim_K20_N4_T50_M200_G0_H20_C20_run2	TRUE	4	1
sim_K20_N4_T50_M200_G0_H20_C20_run9	TRUE	4	1
sim_K20_N4_T50_M200_G0_H20_C40_run1	TRUE	4	1
sim_K20_N4_T50_M200_G0_H20_C40_run2	TRUE	4	1
sim_K20_N4_T50_M200_G0_H20_C40_run3	TRUE	4	1
sim_K20_N4_T50_M200_G0_H20_C40_run4	TRUE	4	1
sim_K20_N4_T50_M200_G0_H20_C40_run9	TRUE	4	1
sim_K20_N4_T50_M200_G0_H40_C10_run10	TRUE	4	1
sim_K20_N4_T50_M200_G0_H40_C10_run3	TRUE	4	1
sim_K20_N4_T50_M200_G0_H40_C10_run6	TRUE	4	1
sim_K20_N4_T50_M200_G0_H40_C10_run7	TRUE	4	1
sim_K20_N4_T50_M200_G0_H40_C20_run1	TRUE	4	1
sim_K20_N4_T50_M200_G0_H40_C20_run3	TRUE	4	1
sim_K20_N4_T50_M200_G0_H40_C20_run5	TRUE	4	1
sim_K20_N4_T50_M200_G0_H40_C20_run7	TRUE	4	1
sim_K20_N4_T50_M200_G0_H40_C20_run9	TRUE	4	1
sim_K20_N4_T50_M200_G0_H40_C40_run10	TRUE	4	1
sim_K20_N4_T50_M200_G0_H40_C40_run1	TRUE	4	1
sim_K20_N4_T50_M200_G0_H40_C40_run2	TRUE	4	1
sim_K20_N4_T50_M200_G0_H40_C40_run5	TRUE	4	1
sim_K20_N4_T50_M200_G0_H40_C40_run6	TRUE	4	1
sim_K20_N4_T50_M200_G0_H40_C40_run7	TRUE	4	1
sim_K20_N4_T50_M200_G0_H40_C40_run9	TRUE	4	1
sim_K20_N4_T50_M200_G0_H10_C10_run10	TRUE	4	1
sim_K20_N4_T50_M200_G0_H10_C10_run5	TRUE	4	1
sim_K20_N4_T50_M200_G0_H10_C20_run1	TRUE	4	1
sim_K20_N4_T50_M200_G0_H10_C20_run3	TRUE	4	1
sim_K20_N4_T50_M200_G0_H10_C20_run8	TRUE	4	1
sim_K20_N4_T50_M200_G0_H10_C20_run9	TRUE	4	1
sim_K20_N4_T50_M200_G0_H10_C40_run10	TRUE	4	1
sim_K20_N4_T50_M200_G0_H10_C40_run1	TRUE	4	1
sim_K20_N4_T50_M200_G0_H10_C40_run2	TRUE	4	1
sim_K20_N4_T50_M200_G0_H10_C40_run3	TRUE	4	1
sim_K20_N4_T50_M200_G0_H10_C40_run5	TRUE	4	1
sim_K20_N4_T50_M200_G0_H10_C40_run7	TRUE	4	1
sim_K20_N4_T50_M200_G0_H20_C10_run10	TRUE	4	1
sim_K20_N4_T50_M200_G0_H20_C10_run5	TRUE	4	1
sim_K20_N4_T50_M200_G0_H20_C10_run7	TRUE	4	1
sim_K20_N4_T50_M200_G0_H20_C20_run10	TRUE	4	1
sim_K20_N4_T50_M200_G0_H20_C20_run3	TRUE	4	1
sim_K20_N4_T50_M200_G0_H20_C20_run5	TRUE	4	1
sim_K20_N4_T50_M200_G0_H20_C20_run6	TRUE	4	1
sim_K20_N4_T50_M200_G0_H20_C20_run7	TRUE	4	1
sim_K20_N4_T50_M200_G0_H20_C40_run10	TRUE	4	1
sim_K20_N4_T50_M200_G0_H20_C40_run5	TRUE	4	1
sim_K20_N4_T50_M200_G0_H20_C40_run6	TRUE	4	1
sim_K20_N4_T50_M200_G0_H20_C40_run7	TRUE	4	1
sim_K20_N4_T50_M200_G0_H20_C40_run8	TRUE	4	1
sim_K20_N4_T50_M200_G0_H40_C10_run1	TRUE	4	1
sim_K20_N4_T50_M200_G0_H40_C20_run8	TRUE	4	1
sim_K20_N5_T50_M200_G0_H10_C10_run2	TRUE	5	0.972477
sim_K20_N5_T50_M200_G0_H10_C10_run4	TRUE	5	0.989189
sim_K20_N5_T50_M200_G0_H10_C40_run9	TRUE	5	0.983607
sim_K20_N5_T50_M200_G0_H20_C10_run1	TRUE	5	0.846154
sim_K20_N5_T50_M200_G0_H20_C20_run5	TRUE	5	0.993789
sim_K20_N5_T50_M200_G0_H20_C40_run8	TRUE	5	0.763158
sim_K20_N5_T50_M200_G0_H40_C10_run9	TRUE	5	0.671756
sim_K20_N5_T50_M200_G0_H40_C20_run1	TRUE	5	0.928144
sim_K20_N5_T50_M200_G0_H10_C10_run10	TRUE	5	1
sim_K20_N5_T50_M200_G0_H10_C10_run5	TRUE	5	1
sim_K20_N5_T50_M200_G0_H10_C10_run8	TRUE	5	1
sim_K20_N5_T50_M200_G0_H10_C10_run9	TRUE	5	1
sim_K20_N5_T50_M200_G0_H10_C20_run10	TRUE	5	1
sim_K20_N5_T50_M200_G0_H10_C20_run1	TRUE	5	1
sim_K20_N5_T50_M200_G0_H10_C20_run2	TRUE	5	1
sim_K20_N5_T50_M200_G0_H10_C20_run3	TRUE	5	1
sim_K20_N5_T50_M200_G0_H10_C20_run6	TRUE	5	1
sim_K20_N5_T50_M200_G0_H10_C20_run8	TRUE	5	1
sim_K20_N5_T50_M200_G0_H10_C40_run4	TRUE	5	1
sim_K20_N5_T50_M200_G0_H10_C40_run7	TRUE	5	1
sim_K20_N5_T50_M200_G0_H20_C10_run10	TRUE	5	1
sim_K20_N5_T50_M200_G0_H20_C10_run2	TRUE	5	1
sim_K20_N5_T50_M200_G0_H20_C10_run3	TRUE	5	1
sim_K20_N5_T50_M200_G0_H20_C10_run4	TRUE	5	1
sim_K20_N5_T50_M200_G0_H20_C10_run6	TRUE	5	1
sim_K20_N5_T50_M200_G0_H20_C10_run7	TRUE	5	1
sim_K20_N5_T50_M200_G0_H20_C10_run9	TRUE	5	1
sim_K20_N5_T50_M200_G0_H20_C20_run10	TRUE	5	1
sim_K20_N5_T50_M200_G0_H20_C20_run1	TRUE	5	1
sim_K20_N5_T50_M200_G0_H20_C20_run7	TRUE	5	1
sim_K20_N5_T50_M200_G0_H20_C40_run10	TRUE	5	1
sim_K20_N5_T50_M200_G0_H20_C40_run1	TRUE	5	1
sim_K20_N5_T50_M200_G0_H20_C40_run5	TRUE	5	1
sim_K20_N5_T50_M200_G0_H20_C40_run6	TRUE	5	1
sim_K20_N5_T50_M200_G0_H40_C10_run1	TRUE	5	1
sim_K20_N5_T50_M200_G0_H40_C10_run2	TRUE	5	1
sim_K20_N5_T50_M200_G0_H40_C10_run3	TRUE	5	1
sim_K20_N5_T50_M200_G0_H40_C10_run5	TRUE	5	1
sim_K20_N5_T50_M200_G0_H40_C10_run8	TRUE	5	1
sim_K20_N5_T50_M200_G0_H40_C20_run10	TRUE	5	1
sim_K20_N5_T50_M200_G0_H40_C20_run2	TRUE	5	1
sim_K20_N5_T50_M200_G0_H40_C20_run5	TRUE	5	1
sim_K20_N5_T50_M200_G0_H40_C20_run6	TRUE	5	1
sim_K20_N5_T50_M200_G0_H40_C20_run7	TRUE	5	1
sim_K20_N5_T50_M200_G0_H40_C20_run8	TRUE	5	1
sim_K20_N5_T50_M200_G0_H40_C20_run9	TRUE	5	1
sim_K20_N5_T50_M200_G0_H40_C40_run10	TRUE	5	1
sim_K20_N5_T50_M200_G0_H40_C40_run4	TRUE	5	1
sim_K20_N5_T50_M200_G0_H40_C40_run9	TRUE	5	1
sim_K20_N5_T50_M200_G0_H10_C10_run1	TRUE	5	1
sim_K20_N5_T50_M200_G0_H10_C10_run3	TRUE	5	1
sim_K20_N5_T50_M200_G0_H10_C10_run6	TRUE	5	1
sim_K20_N5_T50_M200_G0_H10_C10_run7	TRUE	5	1
sim_K20_N5_T50_M200_G0_H10_C20_run4	TRUE	5	1
sim_K20_N5_T50_M200_G0_H10_C20_run5	TRUE	5	1
sim_K20_N5_T50_M200_G0_H10_C20_run7	TRUE	5	1
sim_K20_N5_T50_M200_G0_H10_C20_run9	TRUE	5	1
sim_K20_N5_T50_M200_G0_H10_C40_run10	TRUE	5	1
sim_K20_N5_T50_M200_G0_H10_C40_run1	TRUE	5	1
sim_K20_N5_T50_M200_G0_H10_C40_run2	TRUE	5	1
sim_K20_N5_T50_M200_G0_H10_C40_run3	TRUE	5	1
sim_K20_N5_T50_M200_G0_H10_C40_run5	TRUE	5	1
sim_K20_N5_T50_M200_G0_H10_C40_run6	TRUE	5	1
sim_K20_N5_T50_M200_G0_H10_C40_run8	TRUE	5	1
sim_K20_N5_T50_M200_G0_H20_C10_run5	TRUE	5	1
sim_K20_N5_T50_M200_G0_H20_C10_run8	TRUE	5	1
sim_K20_N5_T50_M200_G0_H20_C20_run2	TRUE	5	1
sim_K20_N5_T50_M200_G0_H20_C20_run3	TRUE	5	1
sim_K20_N5_T50_M200_G0_H20_C20_run4	TRUE	5	1
sim_K20_N5_T50_M200_G0_H20_C20_run6	TRUE	5	1
sim_K20_N5_T50_M200_G0_H20_C20_run8	TRUE	5	1
sim_K20_N5_T50_M200_G0_H20_C20_run9	TRUE	5	1
sim_K20_N5_T50_M200_G0_H20_C40_run2	TRUE	5	1
sim_K20_N5_T50_M200_G0_H20_C40_run3	TRUE	5	1
sim_K20_N5_T50_M200_G0_H20_C40_run4	TRUE	5	1
sim_K20_N5_T50_M200_G0_H20_C40_run7	TRUE	5	1
sim_K20_N5_T50_M200_G0_H20_C40_run9	TRUE	5	1
sim_K20_N5_T50_M200_G0_H40_C10_run10	TRUE	5	1
sim_K20_N5_T50_M200_G0_H40_C10_run4	TRUE	5	1
sim_K20_N5_T50_M200_G0_H40_C10_run6	TRUE	5	1
sim_K20_N5_T50_M200_G0_H40_C10_run7	TRUE	5	1
sim_K20_N5_T50_M200_G0_H40_C20_run3	TRUE	5	1
sim_K20_N5_T50_M200_G0_H40_C20_run4	TRUE	5	1
sim_K20_N5_T50_M200_G0_H40_C40_run1	TRUE	5	1
sim_K20_N5_T50_M200_G0_H40_C40_run2	TRUE	5	1
sim_K20_N5_T50_M200_G0_H40_C40_run3	TRUE	5	1
sim_K20_N5_T50_M200_G0_H40_C40_run5	TRUE	5	1
sim_K20_N5_T50_M200_G0_H40_C40_run6	TRUE	5	1
sim_K20_N5_T50_M200_G0_H40_C40_run7	TRUE	5	1
sim_K20_N5_T50_M200_G0_H40_C40_run8	TRUE	5	1
sim_K20_N6_T50_M200_G0_H40_C20_run3	TRUE	6	0.994118
sim_K20_N6_T50_M200_G0_H40_C20_run5	TRUE	6	0.75969
sim_K20_N6_T50_M200_G0_H10_C10_run2	TRUE	6	1
sim_K20_N6_T50_M200_G0_H10_C10_run3	TRUE	6	1
sim_K20_N6_T50_M200_G0_H10_C10_run4	TRUE	6	1
sim_K20_N6_T50_M200_G0_H10_C20_run1	TRUE	6	1
sim_K20_N6_T50_M200_G0_H10_C20_run3	TRUE	6	1
sim_K20_N6_T50_M200_G0_H10_C20_run4	TRUE	6	1
sim_K20_N6_T50_M200_G0_H10_C20_run5	TRUE	6	1
sim_K20_N6_T50_M200_G0_H10_C40_run7	TRUE	6	1
sim_K20_N6_T50_M200_G0_H10_C40_run8	TRUE	6	1
sim_K20_N6_T50_M200_G0_H10_C40_run9	TRUE	6	1
sim_K20_N6_T50_M200_G0_H20_C10_run2	TRUE	6	1
sim_K20_N6_T50_M200_G0_H20_C10_run4	TRUE	6	1
sim_K20_N6_T50_M200_G0_H20_C10_run5	TRUE	6	1
sim_K20_N6_T50_M200_G0_H20_C10_run6	TRUE	6	1
sim_K20_N6_T50_M200_G0_H20_C10_run7	TRUE	6	1
sim_K20_N6_T50_M200_G0_H20_C10_run9	TRUE	6	1
sim_K20_N6_T50_M200_G0_H20_C20_run5	TRUE	6	1
sim_K20_N6_T50_M200_G0_H20_C20_run6	TRUE	6	1
sim_K20_N6_T50_M200_G0_H20_C40_run10	TRUE	6	1
sim_K20_N6_T50_M200_G0_H20_C40_run3	TRUE	6	1
sim_K20_N6_T50_M200_G0_H40_C10_run10	TRUE	6	1
sim_K20_N6_T50_M200_G0_H40_C10_run2	TRUE	6	1
sim_K20_N6_T50_M200_G0_H40_C10_run3	TRUE	6	1
sim_K20_N6_T50_M200_G0_H40_C10_run4	TRUE	6	1
sim_K20_N6_T50_M200_G0_H40_C10_run6	TRUE	6	1
sim_K20_N6_T50_M200_G0_H40_C10_run7	TRUE	6	1
sim_K20_N6_T50_M200_G0_H40_C10_run9	TRUE	6	1
sim_K20_N6_T50_M200_G0_H40_C20_run8	TRUE	6	1
sim_K20_N6_T50_M200_G0_H40_C40_run3	TRUE	6	1
sim_K20_N6_T50_M200_G0_H40_C40_run4	TRUE	6	1
sim_K20_N6_T50_M200_G0_H40_C40_run5	TRUE	6	1
sim_K20_N6_T50_M200_G0_H40_C40_run7	TRUE	6	1
sim_K20_N6_T50_M200_G0_H10_C10_run10	TRUE	6	1
sim_K20_N6_T50_M200_G0_H10_C10_run1	TRUE	6	1
sim_K20_N6_T50_M200_G0_H10_C10_run5	TRUE	6	1
sim_K20_N6_T50_M200_G0_H10_C10_run6	TRUE	6	1
sim_K20_N6_T50_M200_G0_H10_C10_run7	TRUE	6	1
sim_K20_N6_T50_M200_G0_H10_C10_run8	TRUE	6	1
sim_K20_N6_T50_M200_G0_H10_C10_run9	TRUE	6	1
sim_K20_N6_T50_M200_G0_H10_C20_run10	TRUE	6	1
sim_K20_N6_T50_M200_G0_H10_C20_run2	TRUE	6	1
sim_K20_N6_T50_M200_G0_H10_C20_run6	TRUE	6	1
sim_K20_N6_T50_M200_G0_H10_C20_run7	TRUE	6	1
sim_K20_N6_T50_M200_G0_H10_C20_run8	TRUE	6	1
sim_K20_N6_T50_M200_G0_H10_C20_run9	TRUE	6	1
sim_K20_N6_T50_M200_G0_H10_C40_run10	TRUE	6	1
sim_K20_N6_T50_M200_G0_H10_C40_run1	TRUE	6	1
sim_K20_N6_T50_M200_G0_H10_C40_run2	TRUE	6	1
sim_K20_N6_T50_M200_G0_H10_C40_run3	TRUE	6	1
sim_K20_N6_T50_M200_G0_H10_C40_run4	TRUE	6	1
sim_K20_N6_T50_M200_G0_H10_C40_run5	TRUE	6	1
sim_K20_N6_T50_M200_G0_H10_C40_run6	TRUE	6	1
sim_K20_N6_T50_M200_G0_H20_C10_run10	TRUE	6	1
sim_K20_N6_T50_M200_G0_H20_C10_run1	TRUE	6	1
sim_K20_N6_T50_M200_G0_H20_C10_run3	TRUE	6	1
sim_K20_N6_T50_M200_G0_H20_C10_run8	TRUE	6	1
sim_K20_N6_T50_M200_G0_H20_C20_run10	TRUE	6	1
sim_K20_N6_T50_M200_G0_H20_C20_run1	TRUE	6	1
sim_K20_N6_T50_M200_G0_H20_C20_run2	TRUE	6	1
sim_K20_N6_T50_M200_G0_H20_C20_run3	TRUE	6	1
sim_K20_N6_T50_M200_G0_H20_C20_run4	TRUE	6	1
sim_K20_N6_T50_M200_G0_H20_C20_run7	TRUE	6	1
sim_K20_N6_T50_M200_G0_H20_C20_run8	TRUE	6	1
sim_K20_N6_T50_M200_G0_H20_C20_run9	TRUE	6	1
sim_K20_N6_T50_M200_G0_H20_C40_run1	TRUE	6	1
sim_K20_N6_T50_M200_G0_H20_C40_run2	TRUE	6	1
sim_K20_N6_T50_M200_G0_H20_C40_run4	TRUE	6	1
sim_K20_N6_T50_M200_G0_H20_C40_run5	TRUE	6	1
sim_K20_N6_T50_M200_G0_H20_C40_run6	TRUE	6	1
sim_K20_N6_T50_M200_G0_H20_C40_run7	TRUE	6	1
sim_K20_N6_T50_M200_G0_H20_C40_run8	TRUE	6	1
sim_K20_N6_T50_M200_G0_H20_C40_run9	TRUE	6	1
sim_K20_N6_T50_M200_G0_H40_C10_run1	TRUE	6	1
sim_K20_N6_T50_M200_G0_H40_C10_run5	TRUE	6	1
sim_K20_N6_T50_M200_G0_H40_C10_run8	TRUE	6	1
sim_K20_N6_T50_M200_G0_H40_C20_run10	TRUE	6	1
sim_K20_N6_T50_M200_G0_H40_C20_run1	TRUE	6	1
sim_K20_N6_T50_M200_G0_H40_C20_run2	TRUE	6	1
sim_K20_N6_T50_M200_G0_H40_C20_run4	TRUE	6	1
sim_K20_N6_T50_M200_G0_H40_C20_run6	TRUE	6	1
sim_K20_N6_T50_M200_G0_H40_C20_run7	TRUE	6	1
sim_K20_N6_T50_M200_G0_H40_C20_run9	TRUE	6	1
sim_K20_N6_T50_M200_G0_H40_C40_run10	TRUE	6	1
sim_K20_N6_T50_M200_G0_H40_C40_run1	TRUE	6	1
sim_K20_N6_T50_M200_G0_H40_C40_run2	TRUE	6	1
sim_K20_N6_T50_M200_G0_H40_C40_run6	TRUE	6	1
sim_K20_N6_T50_M200_G0_H40_C40_run8	TRUE	6	1
sim_K20_N6_T50_M200_G0_H40_C40_run9	TRUE	6	1
sim_K20_N7_T50_M200_G0_H10_C10_run7	TRUE	7	1
sim_K20_N7_T50_M200_G0_H10_C40_run9	TRUE	7	1
sim_K20_N7_T50_M200_G0_H20_C10_run6	TRUE	7	1
sim_K20_N7_T50_M200_G0_H20_C20_run2	TRUE	7	1
sim_K20_N7_T50_M200_G0_H20_C20_run7	TRUE	7	1
sim_K20_N7_T50_M200_G0_H20_C20_run9	TRUE	7	1
sim_K20_N7_T50_M200_G0_H20_C40_run5	TRUE	7	1
sim_K20_N7_T50_M200_G0_H40_C10_run10	TRUE	7	1
sim_K20_N7_T50_M200_G0_H40_C10_run1	TRUE	7	1
sim_K20_N7_T50_M200_G0_H40_C10_run3	TRUE	7	1
sim_K20_N7_T50_M200_G0_H40_C10_run5	TRUE	7	1
sim_K20_N7_T50_M200_G0_H40_C20_run9	TRUE	7	1
sim_K20_N7_T50_M200_G0_H40_C40_run1	TRUE	7	1
sim_K20_N7_T50_M200_G0_H40_C40_run3	TRUE	7	1
sim_K20_N7_T50_M200_G0_H10_C10_run10	TRUE	7	1
sim_K20_N7_T50_M200_G0_H10_C10_run1	TRUE	7	1
sim_K20_N7_T50_M200_G0_H10_C10_run2	TRUE	7	1
sim_K20_N7_T50_M200_G0_H10_C10_run3	TRUE	7	1
sim_K20_N7_T50_M200_G0_H10_C10_run4	TRUE	7	1
sim_K20_N7_T50_M200_G0_H10_C10_run5	TRUE	7	1
sim_K20_N7_T50_M200_G0_H10_C10_run6	TRUE	7	1
sim_K20_N7_T50_M200_G0_H10_C10_run8	TRUE	7	1
sim_K20_N7_T50_M200_G0_H10_C10_run9	TRUE	7	1
sim_K20_N7_T50_M200_G0_H10_C20_run10	TRUE	7	1
sim_K20_N7_T50_M200_G0_H10_C20_run1	TRUE	7	1
sim_K20_N7_T50_M200_G0_H10_C20_run2	TRUE	7	1
sim_K20_N7_T50_M200_G0_H10_C20_run3	TRUE	7	1
sim_K20_N7_T50_M200_G0_H10_C20_run4	TRUE	7	1
sim_K20_N7_T50_M200_G0_H10_C20_run5	TRUE	7	1
sim_K20_N7_T50_M200_G0_H10_C20_run6	TRUE	7	1
sim_K20_N7_T50_M200_G0_H10_C20_run7	TRUE	7	1
sim_K20_N7_T50_M200_G0_H10_C20_run8	TRUE	7	1
sim_K20_N7_T50_M200_G0_H10_C20_run9	TRUE	7	1
sim_K20_N7_T50_M200_G0_H10_C40_run10	TRUE	7	1
sim_K20_N7_T50_M200_G0_H10_C40_run1	TRUE	7	1
sim_K20_N7_T50_M200_G0_H10_C40_run2	TRUE	7	1
sim_K20_N7_T50_M200_G0_H10_C40_run3	TRUE	7	1
sim_K20_N7_T50_M200_G0_H10_C40_run4	TRUE	7	1
sim_K20_N7_T50_M200_G0_H10_C40_run5	TRUE	7	1
sim_K20_N7_T50_M200_G0_H10_C40_run6	TRUE	7	1
sim_K20_N7_T50_M200_G0_H10_C40_run7	TRUE	7	1
sim_K20_N7_T50_M200_G0_H10_C40_run8	TRUE	7	1
sim_K20_N7_T50_M200_G0_H20_C10_run10	TRUE	7	1
sim_K20_N7_T50_M200_G0_H20_C10_run1	TRUE	7	1
sim_K20_N7_T50_M200_G0_H20_C10_run2	TRUE	7	1
sim_K20_N7_T50_M200_G0_H20_C10_run3	TRUE	7	1
sim_K20_N7_T50_M200_G0_H20_C10_run4	TRUE	7	1
sim_K20_N7_T50_M200_G0_H20_C10_run5	TRUE	7	1
sim_K20_N7_T50_M200_G0_H20_C10_run7	TRUE	7	1
sim_K20_N7_T50_M200_G0_H20_C10_run8	TRUE	7	1
sim_K20_N7_T50_M200_G0_H20_C10_run9	TRUE	7	1
sim_K20_N7_T50_M200_G0_H20_C20_run10	TRUE	7	1
sim_K20_N7_T50_M200_G0_H20_C20_run1	TRUE	7	1
sim_K20_N7_T50_M200_G0_H20_C20_run3	TRUE	7	1
sim_K20_N7_T50_M200_G0_H20_C20_run4	TRUE	7	1
sim_K20_N7_T50_M200_G0_H20_C20_run5	TRUE	7	1
sim_K20_N7_T50_M200_G0_H20_C20_run6	TRUE	7	1
sim_K20_N7_T50_M200_G0_H20_C20_run8	TRUE	7	1
sim_K20_N7_T50_M200_G0_H20_C40_run10	TRUE	7	1
sim_K20_N7_T50_M200_G0_H20_C40_run1	TRUE	7	1
sim_K20_N7_T50_M200_G0_H20_C40_run2	TRUE	7	1
sim_K20_N7_T50_M200_G0_H20_C40_run3	TRUE	7	1
sim_K20_N7_T50_M200_G0_H20_C40_run4	TRUE	7	1
sim_K20_N7_T50_M200_G0_H20_C40_run6	TRUE	7	1
sim_K20_N7_T50_M200_G0_H20_C40_run7	TRUE	7	1
sim_K20_N7_T50_M200_G0_H20_C40_run8	TRUE	7	1
sim_K20_N7_T50_M200_G0_H20_C40_run9	TRUE	7	1
sim_K20_N7_T50_M200_G0_H40_C10_run2	TRUE	7	1
sim_K20_N7_T50_M200_G0_H40_C10_run4	TRUE	7	1
sim_K20_N7_T50_M200_G0_H40_C10_run6	TRUE	7	1
sim_K20_N7_T50_M200_G0_H40_C10_run7	TRUE	7	1
sim_K20_N7_T50_M200_G0_H40_C10_run8	TRUE	7	1
sim_K20_N7_T50_M200_G0_H40_C10_run9	TRUE	7	1
sim_K20_N7_T50_M200_G0_H40_C20_run10	TRUE	7	1
sim_K20_N7_T50_M200_G0_H40_C20_run1	TRUE	7	1
sim_K20_N7_T50_M200_G0_H40_C20_run2	TRUE	7	1
sim_K20_N7_T50_M200_G0_H40_C20_run3	TRUE	7	1
sim_K20_N7_T50_M200_G0_H40_C20_run4	TRUE	7	1
sim_K20_N7_T50_M200_G0_H40_C20_run5	TRUE	7	1
sim_K20_N7_T50_M200_G0_H40_C20_run6	TRUE	7	1
sim_K20_N7_T50_M200_G0_H40_C20_run7	TRUE	7	1
sim_K20_N7_T50_M200_G0_H40_C20_run8	TRUE	7	1
sim_K20_N7_T50_M200_G0_H40_C40_run10	TRUE	7	1
sim_K20_N7_T50_M200_G0_H40_C40_run2	TRUE	7	1
sim_K20_N7_T50_M200_G0_H40_C40_run4	TRUE	7	1
sim_K20_N7_T50_M200_G0_H40_C40_run5	TRUE	7	1
sim_K20_N7_T50_M200_G0_H40_C40_run6	TRUE	7	1
sim_K20_N7_T50_M200_G0_H40_C40_run7	TRUE	7	1
sim_K20_N7_T50_M200_G0_H40_C40_run8	TRUE	7	1
sim_K20_N7_T50_M200_G0_H40_C40_run9	TRUE	7	1
sim_K20_N8_T50_M200_G0_H10_C10_run6	TRUE	8	1
sim_K20_N8_T50_M200_G0_H10_C20_run5	TRUE	8	1
sim_K20_N8_T50_M200_G0_H10_C20_run7	TRUE	8	1
sim_K20_N8_T50_M200_G0_H10_C40_run7	TRUE	8	1
sim_K20_N8_T50_M200_G0_H20_C10_run2	TRUE	8	1
sim_K20_N8_T50_M200_G0_H20_C10_run6	TRUE	8	1
sim_K20_N8_T50_M200_G0_H20_C10_run9	TRUE	8	1
sim_K20_N8_T50_M200_G0_H20_C20_run10	TRUE	8	1
sim_K20_N8_T50_M200_G0_H40_C10_run2	TRUE	8	1
sim_K20_N8_T50_M200_G0_H40_C20_run2	TRUE	8	1
sim_K20_N8_T50_M200_G0_H40_C20_run6	TRUE	8	1
sim_K20_N8_T50_M200_G0_H40_C40_run7	TRUE	8	1
sim_K20_N8_T50_M200_G0_H10_C10_run10	TRUE	8	1
sim_K20_N8_T50_M200_G0_H10_C10_run1	TRUE	8	1
sim_K20_N8_T50_M200_G0_H10_C10_run2	TRUE	8	1
sim_K20_N8_T50_M200_G0_H10_C10_run3	TRUE	8	1
sim_K20_N8_T50_M200_G0_H10_C10_run4	TRUE	8	1
sim_K20_N8_T50_M200_G0_H10_C10_run5	TRUE	8	1
sim_K20_N8_T50_M200_G0_H10_C10_run7	TRUE	8	1
sim_K20_N8_T50_M200_G0_H10_C10_run8	TRUE	8	1
sim_K20_N8_T50_M200_G0_H10_C10_run9	TRUE	8	1
sim_K20_N8_T50_M200_G0_H10_C20_run10	TRUE	8	1
sim_K20_N8_T50_M200_G0_H10_C20_run1	TRUE	8	1
sim_K20_N8_T50_M200_G0_H10_C20_run2	TRUE	8	1
sim_K20_N8_T50_M200_G0_H10_C20_run3	TRUE	8	1
sim_K20_N8_T50_M200_G0_H10_C20_run4	TRUE	8	1
sim_K20_N8_T50_M200_G0_H10_C20_run6	TRUE	8	1
sim_K20_N8_T50_M200_G0_H10_C20_run8	TRUE	8	1
sim_K20_N8_T50_M200_G0_H10_C20_run9	TRUE	8	1
sim_K20_N8_T50_M200_G0_H10_C40_run10	TRUE	8	1
sim_K20_N8_T50_M200_G0_H10_C40_run1	TRUE	8	1
sim_K20_N8_T50_M200_G0_H10_C40_run2	TRUE	8	1
sim_K20_N8_T50_M200_G0_H10_C40_run3	TRUE	8	1
sim_K20_N8_T50_M200_G0_H10_C40_run4	TRUE	8	1
sim_K20_N8_T50_M200_G0_H10_C40_run5	TRUE	8	1
sim_K20_N8_T50_M200_G0_H10_C40_run6	TRUE	8	1
sim_K20_N8_T50_M200_G0_H10_C40_run8	TRUE	8	1
sim_K20_N8_T50_M200_G0_H10_C40_run9	TRUE	8	1
sim_K20_N8_T50_M200_G0_H20_C10_run10	TRUE	8	1
sim_K20_N8_T50_M200_G0_H20_C10_run1	TRUE	8	1
sim_K20_N8_T50_M200_G0_H20_C10_run3	TRUE	8	1
sim_K20_N8_T50_M200_G0_H20_C10_run4	TRUE	8	1
sim_K20_N8_T50_M200_G0_H20_C10_run5	TRUE	8	1
sim_K20_N8_T50_M200_G0_H20_C10_run7	TRUE	8	1
sim_K20_N8_T50_M200_G0_H20_C10_run8	TRUE	8	1
sim_K20_N8_T50_M200_G0_H20_C20_run1	TRUE	8	1
sim_K20_N8_T50_M200_G0_H20_C20_run2	TRUE	8	1
sim_K20_N8_T50_M200_G0_H20_C20_run3	TRUE	8	1
sim_K20_N8_T50_M200_G0_H20_C20_run4	TRUE	8	1
sim_K20_N8_T50_M200_G0_H20_C20_run5	TRUE	8	1
sim_K20_N8_T50_M200_G0_H20_C20_run6	TRUE	8	1
sim_K20_N8_T50_M200_G0_H20_C20_run7	TRUE	8	1
sim_K20_N8_T50_M200_G0_H20_C20_run8	TRUE	8	1
sim_K20_N8_T50_M200_G0_H20_C20_run9	TRUE	8	1
sim_K20_N8_T50_M200_G0_H20_C40_run10	TRUE	8	1
sim_K20_N8_T50_M200_G0_H20_C40_run1	TRUE	8	1
sim_K20_N8_T50_M200_G0_H20_C40_run2	TRUE	8	1
sim_K20_N8_T50_M200_G0_H20_C40_run3	TRUE	8	1
sim_K20_N8_T50_M200_G0_H20_C40_run4	TRUE	8	1
sim_K20_N8_T50_M200_G0_H20_C40_run5	TRUE	8	1
sim_K20_N8_T50_M200_G0_H20_C40_run6	TRUE	8	1
sim_K20_N8_T50_M200_G0_H20_C40_run7	TRUE	8	1
sim_K20_N8_T50_M200_G0_H20_C40_run8	TRUE	8	1
sim_K20_N8_T50_M200_G0_H20_C40_run9	TRUE	8	1
sim_K20_N8_T50_M200_G0_H40_C10_run10	TRUE	8	1
sim_K20_N8_T50_M200_G0_H40_C10_run1	TRUE	8	1
sim_K20_N8_T50_M200_G0_H40_C10_run3	TRUE	8	1
sim_K20_N8_T50_M200_G0_H40_C10_run4	TRUE	8	1
sim_K20_N8_T50_M200_G0_H40_C10_run5	TRUE	8	1
sim_K20_N8_T50_M200_G0_H40_C10_run6	TRUE	8	1
sim_K20_N8_T50_M200_G0_H40_C10_run7	TRUE	8	1
sim_K20_N8_T50_M200_G0_H40_C10_run8	TRUE	8	1
sim_K20_N8_T50_M200_G0_H40_C10_run9	TRUE	8	1
sim_K20_N8_T50_M200_G0_H40_C20_run10	TRUE	8	1
sim_K20_N8_T50_M200_G0_H40_C20_run1	TRUE	8	1
sim_K20_N8_T50_M200_G0_H40_C20_run3	TRUE	8	1
sim_K20_N8_T50_M200_G0_H40_C20_run4	TRUE	8	1
sim_K20_N8_T50_M200_G0_H40_C20_run5	TRUE	8	1
sim_K20_N8_T50_M200_G0_H40_C20_run7	TRUE	8	1
sim_K20_N8_T50_M200_G0_H40_C20_run8	TRUE	8	1
sim_K20_N8_T50_M200_G0_H40_C20_run9	TRUE	8	1
sim_K20_N8_T50_M200_G0_H40_C40_run10	TRUE	8	1
sim_K20_N8_T50_M200_G0_H40_C40_run1	TRUE	8	1
sim_K20_N8_T50_M200_G0_H40_C40_run2	TRUE	8	1
sim_K20_N8_T50_M200_G0_H40_C40_run3	TRUE	8	1
sim_K20_N8_T50_M200_G0_H40_C40_run4	TRUE	8	1
sim_K20_N8_T50_M200_G0_H40_C40_run5	TRUE	8	1
sim_K20_N8_T50_M200_G0_H40_C40_run6	TRUE	8	1
sim_K20_N8_T50_M200_G0_H40_C40_run8	TRUE	8	1
sim_K20_N8_T50_M200_G0_H40_C40_run9	TRUE	8	1
sim_K20_N9_T50_M200_G0_H10_C10_run1	TRUE	9	1
sim_K20_N9_T50_M200_G0_H20_C20_run5	TRUE	9	1
sim_K20_N9_T50_M200_G0_H20_C40_run1	TRUE	9	1
sim_K20_N9_T50_M200_G0_H40_C10_run4	TRUE	9	1
sim_K20_N9_T50_M200_G0_H40_C10_run7	TRUE	9	1
sim_K20_N9_T50_M200_G0_H10_C10_run10	TRUE	9	1
sim_K20_N9_T50_M200_G0_H10_C10_run2	TRUE	9	1
sim_K20_N9_T50_M200_G0_H10_C10_run3	TRUE	9	1
sim_K20_N9_T50_M200_G0_H10_C10_run4	TRUE	9	1
sim_K20_N9_T50_M200_G0_H10_C10_run5	TRUE	9	1
sim_K20_N9_T50_M200_G0_H10_C10_run6	TRUE	9	1
sim_K20_N9_T50_M200_G0_H10_C10_run7	TRUE	9	1
sim_K20_N9_T50_M200_G0_H10_C10_run8	TRUE	9	1
sim_K20_N9_T50_M200_G0_H10_C10_run9	TRUE	9	1
sim_K20_N9_T50_M200_G0_H10_C20_run10	TRUE	9	1
sim_K20_N9_T50_M200_G0_H10_C20_run1	TRUE	9	1
sim_K20_N9_T50_M200_G0_H10_C20_run2	TRUE	9	1
sim_K20_N9_T50_M200_G0_H10_C20_run3	TRUE	9	1
sim_K20_N9_T50_M200_G0_H10_C20_run4	TRUE	9	1
sim_K20_N9_T50_M200_G0_H10_C20_run5	TRUE	9	1
sim_K20_N9_T50_M200_G0_H10_C20_run6	TRUE	9	1
sim_K20_N9_T50_M200_G0_H10_C20_run7	TRUE	9	1
sim_K20_N9_T50_M200_G0_H10_C20_run8	TRUE	9	1
sim_K20_N9_T50_M200_G0_H10_C20_run9	TRUE	9	1
sim_K20_N9_T50_M200_G0_H10_C40_run10	TRUE	9	1
sim_K20_N9_T50_M200_G0_H10_C40_run1	TRUE	9	1
sim_K20_N9_T50_M200_G0_H10_C40_run2	TRUE	9	1
sim_K20_N9_T50_M200_G0_H10_C40_run3	TRUE	9	1
sim_K20_N9_T50_M200_G0_H10_C40_run4	TRUE	9	1
sim_K20_N9_T50_M200_G0_H10_C40_run5	TRUE	9	1
sim_K20_N9_T50_M200_G0_H10_C40_run6	TRUE	9	1
sim_K20_N9_T50_M200_G0_H10_C40_run7	TRUE	9	1
sim_K20_N9_T50_M200_G0_H10_C40_run8	TRUE	9	1
sim_K20_N9_T50_M200_G0_H10_C40_run9	TRUE	9	1
sim_K20_N9_T50_M200_G0_H20_C10_run10	TRUE	9	1
sim_K20_N9_T50_M200_G0_H20_C10_run1	TRUE	9	1
sim_K20_N9_T50_M200_G0_H20_C10_run2	TRUE	9	1
sim_K20_N9_T50_M200_G0_H20_C10_run3	TRUE	9	1
sim_K20_N9_T50_M200_G0_H20_C10_run4	TRUE	9	1
sim_K20_N9_T50_M200_G0_H20_C10_run5	TRUE	9	1
sim_K20_N9_T50_M200_G0_H20_C10_run6	TRUE	9	1
sim_K20_N9_T50_M200_G0_H20_C10_run7	TRUE	9	1
sim_K20_N9_T50_M200_G0_H20_C10_run8	TRUE	9	1
sim_K20_N9_T50_M200_G0_H20_C10_run9	TRUE	9	1
sim_K20_N9_T50_M200_G0_H20_C20_run10	TRUE	9	1
sim_K20_N9_T50_M200_G0_H20_C20_run1	TRUE	9	1
sim_K20_N9_T50_M200_G0_H20_C20_run2	TRUE	9	1
sim_K20_N9_T50_M200_G0_H20_C20_run3	TRUE	9	1
sim_K20_N9_T50_M200_G0_H20_C20_run4	TRUE	9	1
sim_K20_N9_T50_M200_G0_H20_C20_run6	TRUE	9	1
sim_K20_N9_T50_M200_G0_H20_C20_run7	TRUE	9	1
sim_K20_N9_T50_M200_G0_H20_C20_run8	TRUE	9	1
sim_K20_N9_T50_M200_G0_H20_C20_run9	TRUE	9	1
sim_K20_N9_T50_M200_G0_H20_C40_run10	TRUE	9	1
sim_K20_N9_T50_M200_G0_H20_C40_run2	TRUE	9	1
sim_K20_N9_T50_M200_G0_H20_C40_run3	TRUE	9	1
sim_K20_N9_T50_M200_G0_H20_C40_run4	TRUE	9	1
sim_K20_N9_T50_M200_G0_H20_C40_run5	TRUE	9	1
sim_K20_N9_T50_M200_G0_H20_C40_run6	TRUE	9	1
sim_K20_N9_T50_M200_G0_H20_C40_run7	TRUE	9	1
sim_K20_N9_T50_M200_G0_H20_C40_run8	TRUE	9	1
sim_K20_N9_T50_M200_G0_H20_C40_run9	TRUE	9	1
sim_K20_N9_T50_M200_G0_H40_C10_run10	TRUE	9	1
sim_K20_N9_T50_M200_G0_H40_C10_run1	TRUE	9	1
sim_K20_N9_T50_M200_G0_H40_C10_run2	TRUE	9	1
sim_K20_N9_T50_M200_G0_H40_C10_run3	TRUE	9	1
sim_K20_N9_T50_M200_G0_H40_C10_run5	TRUE	9	1
sim_K20_N9_T50_M200_G0_H40_C10_run6	TRUE	9	1
sim_K20_N9_T50_M200_G0_H40_C10_run8	TRUE	9	1
sim_K20_N9_T50_M200_G0_H40_C10_run9	TRUE	9	1
sim_K20_N9_T50_M200_G0_H40_C20_run10	TRUE	9	1
sim_K20_N9_T50_M200_G0_H40_C20_run1	TRUE	9	1
sim_K20_N9_T50_M200_G0_H40_C20_run2	TRUE	9	1
sim_K20_N9_T50_M200_G0_H40_C20_run3	TRUE	9	1
sim_K20_N9_T50_M200_G0_H40_C20_run4	TRUE	9	1
sim_K20_N9_T50_M200_G0_H40_C20_run5	TRUE	9	1
sim_K20_N9_T50_M200_G0_H40_C20_run6	TRUE	9	1
sim_K20_N9_T50_M200_G0_H40_C20_run7	TRUE	9	1
sim_K20_N9_T50_M200_G0_H40_C20_run8	TRUE	9	1
sim_K20_N9_T50_M200_G0_H40_C20_run9	TRUE	9	1
sim_K20_N9_T50_M200_G0_H40_C40_run10	TRUE	9	1
sim_K20_N9_T50_M200_G0_H40_C40_run1	TRUE	9	1
sim_K20_N9_T50_M200_G0_H40_C40_run2	TRUE	9	1
sim_K20_N9_T50_M200_G0_H40_C40_run3	TRUE	9	1
sim_K20_N9_T50_M200_G0_H40_C40_run4	TRUE	9	1
sim_K20_N9_T50_M200_G0_H40_C40_run5	TRUE	9	1
sim_K20_N9_T50_M200_G0_H40_C40_run6	TRUE	9	1
sim_K20_N9_T50_M200_G0_H40_C40_run7	TRUE	9	1
sim_K20_N9_T50_M200_G0_H40_C40_run8	TRUE	9	1
sim_K20_N9_T50_M200_G0_H40_C40_run9	TRUE	9	1
sim_K20_N10_T50_M200_G0_H20_C20_run1	TRUE	10	0.982558
sim_K20_N10_T50_M200_G0_H20_C10_run7	TRUE	10	1
sim_K20_N10_T50_M200_G0_H20_C20_run6	TRUE	10	1
sim_K20_N10_T50_M200_G0_H20_C40_run10	TRUE	10	1
sim_K20_N10_T50_M200_G0_H10_C10_run10	TRUE	10	1
sim_K20_N10_T50_M200_G0_H10_C10_run1	TRUE	10	1
sim_K20_N10_T50_M200_G0_H10_C10_run2	TRUE	10	1
sim_K20_N10_T50_M200_G0_H10_C10_run3	TRUE	10	1
sim_K20_N10_T50_M200_G0_H10_C10_run4	TRUE	10	1
sim_K20_N10_T50_M200_G0_H10_C10_run5	TRUE	10	1
sim_K20_N10_T50_M200_G0_H10_C10_run6	TRUE	10	1
sim_K20_N10_T50_M200_G0_H10_C10_run7	TRUE	10	1
sim_K20_N10_T50_M200_G0_H10_C10_run8	TRUE	10	1
sim_K20_N10_T50_M200_G0_H10_C10_run9	TRUE	10	1
sim_K20_N10_T50_M200_G0_H10_C20_run10	TRUE	10	1
sim_K20_N10_T50_M200_G0_H10_C20_run1	TRUE	10	1
sim_K20_N10_T50_M200_G0_H10_C20_run2	TRUE	10	1
sim_K20_N10_T50_M200_G0_H10_C20_run3	TRUE	10	1
sim_K20_N10_T50_M200_G0_H10_C20_run4	TRUE	10	1
sim_K20_N10_T50_M200_G0_H10_C20_run5	TRUE	10	1
sim_K20_N10_T50_M200_G0_H10_C20_run6	TRUE	10	1
sim_K20_N10_T50_M200_G0_H10_C20_run7	TRUE	10	1
sim_K20_N10_T50_M200_G0_H10_C20_run8	TRUE	10	1
sim_K20_N10_T50_M200_G0_H10_C20_run9	TRUE	10	1
sim_K20_N10_T50_M200_G0_H10_C40_run10	TRUE	10	1
sim_K20_N10_T50_M200_G0_H10_C40_run1	TRUE	10	1
sim_K20_N10_T50_M200_G0_H10_C40_run2	TRUE	10	1
sim_K20_N10_T50_M200_G0_H10_C40_run3	TRUE	10	1
sim_K20_N10_T50_M200_G0_H10_C40_run4	TRUE	10	1
sim_K20_N10_T50_M200_G0_H10_C40_run5	TRUE	10	1
sim_K20_N10_T50_M200_G0_H10_C40_run6	TRUE	10	1
sim_K20_N10_T50_M200_G0_H10_C40_run7	TRUE	10	1
sim_K20_N10_T50_M200_G0_H10_C40_run8	TRUE	10	1
sim_K20_N10_T50_M200_G0_H10_C40_run9	TRUE	10	1
sim_K20_N10_T50_M200_G0_H20_C10_run10	TRUE	10	1
sim_K20_N10_T50_M200_G0_H20_C10_run1	TRUE	10	1
sim_K20_N10_T50_M200_G0_H20_C10_run2	TRUE	10	1
sim_K20_N10_T50_M200_G0_H20_C10_run3	TRUE	10	1
sim_K20_N10_T50_M200_G0_H20_C10_run4	TRUE	10	1
sim_K20_N10_T50_M200_G0_H20_C10_run5	TRUE	10	1
sim_K20_N10_T50_M200_G0_H20_C10_run6	TRUE	10	1
sim_K20_N10_T50_M200_G0_H20_C10_run8	TRUE	10	1
sim_K20_N10_T50_M200_G0_H20_C10_run9	TRUE	10	1
sim_K20_N10_T50_M200_G0_H20_C20_run10	TRUE	10	1
sim_K20_N10_T50_M200_G0_H20_C20_run2	TRUE	10	1
sim_K20_N10_T50_M200_G0_H20_C20_run3	TRUE	10	1
sim_K20_N10_T50_M200_G0_H20_C20_run4	TRUE	10	1
sim_K20_N10_T50_M200_G0_H20_C20_run5	TRUE	10	1
sim_K20_N10_T50_M200_G0_H20_C20_run7	TRUE	10	1
sim_K20_N10_T50_M200_G0_H20_C20_run8	TRUE	10	1
sim_K20_N10_T50_M200_G0_H20_C20_run9	TRUE	10	1
sim_K20_N10_T50_M200_G0_H20_C40_run1	TRUE	10	1
sim_K20_N10_T50_M200_G0_H20_C40_run2	TRUE	10	1
sim_K20_N10_T50_M200_G0_H20_C40_run3	TRUE	10	1
sim_K20_N10_T50_M200_G0_H20_C40_run4	TRUE	10	1
sim_K20_N10_T50_M200_G0_H20_C40_run5	TRUE	10	1
sim_K20_N10_T50_M200_G0_H20_C40_run6	TRUE	10	1
sim_K20_N10_T50_M200_G0_H20_C40_run7	TRUE	10	1
sim_K20_N10_T50_M200_G0_H20_C40_run8	TRUE	10	1
sim_K20_N10_T50_M200_G0_H20_C40_run9	TRUE	10	1
sim_K20_N10_T50_M200_G0_H40_C10_run10	TRUE	10	1
sim_K20_N10_T50_M200_G0_H40_C10_run1	TRUE	10	1
sim_K20_N10_T50_M200_G0_H40_C10_run2	TRUE	10	1
sim_K20_N10_T50_M200_G0_H40_C10_run3	TRUE	10	1
sim_K20_N10_T50_M200_G0_H40_C10_run4	TRUE	10	1
sim_K20_N10_T50_M200_G0_H40_C10_run5	TRUE	10	1
sim_K20_N10_T50_M200_G0_H40_C10_run6	TRUE	10	1
sim_K20_N10_T50_M200_G0_H40_C10_run7	TRUE	10	1
sim_K20_N10_T50_M200_G0_H40_C10_run8	TRUE	10	1
sim_K20_N10_T50_M200_G0_H40_C10_run9	TRUE	10	1
sim_K20_N10_T50_M200_G0_H40_C20_run10	TRUE	10	1
sim_K20_N10_T50_M200_G0_H40_C20_run1	TRUE	10	1
sim_K20_N10_T50_M200_G0_H40_C20_run2	TRUE	10	1
sim_K20_N10_T50_M200_G0_H40_C20_run3	TRUE	10	1
sim_K20_N10_T50_M200_G0_H40_C20_run4	TRUE	10	1
sim_K20_N10_T50_M200_G0_H40_C20_run5	TRUE	10	1
sim_K20_N10_T50_M200_G0_H40_C20_run6	TRUE	10	1
sim_K20_N10_T50_M200_G0_H40_C20_run7	TRUE	10	1
sim_K20_N10_T50_M200_G0_H40_C20_run8	TRUE	10	1
sim_K20_N10_T50_M200_G0_H40_C20_run9	TRUE	10	1
sim_K20_N10_T50_M200_G0_H40_C40_run10	TRUE	10	1
sim_K20_N10_T50_M200_G0_H40_C40_run1	TRUE	10	1
sim_K20_N10_T50_M200_G0_H40_C40_run2	TRUE	10	1
sim_K20_N10_T50_M200_G0_H40_C40_run3	TRUE	10	1
sim_K20_N10_T50_M200_G0_H40_C40_run4	TRUE	10	1
sim_K20_N10_T50_M200_G0_H40_C40_run5	TRUE	10	1
sim_K20_N10_T50_M200_G0_H40_C40_run6	TRUE	10	1
sim_K20_N10_T50_M200_G0_H40_C40_run7	TRUE	10	1
sim_K20_N10_T50_M200_G0_H40_C40_run8	TRUE	10	1
sim_K20_N10_T50_M200_G0_H40_C40_run9	TRUE	10	1
sim_K20_N11_T50_M200_G0_H20_C40_run3	TRUE	11	1
sim_K20_N11_T50_M200_G0_H10_C10_run10	TRUE	11	1
sim_K20_N11_T50_M200_G0_H10_C10_run1	TRUE	11	1
sim_K20_N11_T50_M200_G0_H10_C10_run2	TRUE	11	1
sim_K20_N11_T50_M200_G0_H10_C10_run3	TRUE	11	1
sim_K20_N11_T50_M200_G0_H10_C10_run4	TRUE	11	1
sim_K20_N11_T50_M200_G0_H10_C10_run5	TRUE	11	1
sim_K20_N11_T50_M200_G0_H10_C10_run6	TRUE	11	1
sim_K20_N11_T50_M200_G0_H10_C10_run7	TRUE	11	1
sim_K20_N11_T50_M200_G0_H10_C10_run8	TRUE	11	1
sim_K20_N11_T50_M200_G0_H10_C10_run9	TRUE	11	1
sim_K20_N11_T50_M200_G0_H10_C20_run10	TRUE	11	1
sim_K20_N11_T50_M200_G0_H10_C20_run1	TRUE	11	1
sim_K20_N11_T50_M200_G0_H10_C20_run2	TRUE	11	1
sim_K20_N11_T50_M200_G0_H10_C20_run3	TRUE	11	1
sim_K20_N11_T50_M200_G0_H10_C20_run4	TRUE	11	1
sim_K20_N11_T50_M200_G0_H10_C20_run5	TRUE	11	1
sim_K20_N11_T50_M200_G0_H10_C20_run6	TRUE	11	1
sim_K20_N11_T50_M200_G0_H10_C20_run7	TRUE	11	1
sim_K20_N11_T50_M200_G0_H10_C20_run8	TRUE	11	1
sim_K20_N11_T50_M200_G0_H10_C20_run9	TRUE	11	1
sim_K20_N11_T50_M200_G0_H10_C40_run10	TRUE	11	1
sim_K20_N11_T50_M200_G0_H10_C40_run1	TRUE	11	1
sim_K20_N11_T50_M200_G0_H10_C40_run2	TRUE	11	1
sim_K20_N11_T50_M200_G0_H10_C40_run3	TRUE	11	1
sim_K20_N11_T50_M200_G0_H10_C40_run4	TRUE	11	1
sim_K20_N11_T50_M200_G0_H10_C40_run5	TRUE	11	1
sim_K20_N11_T50_M200_G0_H10_C40_run6	TRUE	11	1
sim_K20_N11_T50_M200_G0_H10_C40_run7	TRUE	11	1
sim_K20_N11_T50_M200_G0_H10_C40_run8	TRUE	11	1
sim_K20_N11_T50_M200_G0_H10_C40_run9	TRUE	11	1
sim_K20_N11_T50_M200_G0_H20_C10_run10	TRUE	11	1
sim_K20_N11_T50_M200_G0_H20_C10_run1	TRUE	11	1
sim_K20_N11_T50_M200_G0_H20_C10_run2	TRUE	11	1
sim_K20_N11_T50_M200_G0_H20_C10_run3	TRUE	11	1
sim_K20_N11_T50_M200_G0_H20_C10_run4	TRUE	11	1
sim_K20_N11_T50_M200_G0_H20_C10_run5	TRUE	11	1
sim_K20_N11_T50_M200_G0_H20_C10_run6	TRUE	11	1
sim_K20_N11_T50_M200_G0_H20_C10_run7	TRUE	11	1
sim_K20_N11_T50_M200_G0_H20_C10_run8	TRUE	11	1
sim_K20_N11_T50_M200_G0_H20_C10_run9	TRUE	11	1
sim_K20_N11_T50_M200_G0_H20_C20_run10	TRUE	11	1
sim_K20_N11_T50_M200_G0_H20_C20_run1	TRUE	11	1
sim_K20_N11_T50_M200_G0_H20_C20_run2	TRUE	11	1
sim_K20_N11_T50_M200_G0_H20_C20_run3	TRUE	11	1
sim_K20_N11_T50_M200_G0_H20_C20_run4	TRUE	11	1
sim_K20_N11_T50_M200_G0_H20_C20_run5	TRUE	11	1
sim_K20_N11_T50_M200_G0_H20_C20_run6	TRUE	11	1
sim_K20_N11_T50_M200_G0_H20_C20_run7	TRUE	11	1
sim_K20_N11_T50_M200_G0_H20_C20_run8	TRUE	11	1
sim_K20_N11_T50_M200_G0_H20_C20_run9	TRUE	11	1
sim_K20_N11_T50_M200_G0_H20_C40_run10	TRUE	11	1
sim_K20_N11_T50_M200_G0_H20_C40_run1	TRUE	11	1
sim_K20_N11_T50_M200_G0_H20_C40_run2	TRUE	11	1
sim_K20_N11_T50_M200_G0_H20_C40_run4	TRUE	11	1
sim_K20_N11_T50_M200_G0_H20_C40_run5	TRUE	11	1
sim_K20_N11_T50_M200_G0_H20_C40_run6	TRUE	11	1
sim_K20_N11_T50_M200_G0_H20_C40_run7	TRUE	11	1
sim_K20_N11_T50_M200_G0_H20_C40_run8	TRUE	11	1
sim_K20_N11_T50_M200_G0_H20_C40_run9	TRUE	11	1
sim_K20_N11_T50_M200_G0_H40_C10_run10	TRUE	11	1
sim_K20_N11_T50_M200_G0_H40_C10_run1	TRUE	11	1
sim_K20_N11_T50_M200_G0_H40_C10_run2	TRUE	11	1
sim_K20_N11_T50_M200_G0_H40_C10_run3	TRUE	11	1
sim_K20_N11_T50_M200_G0_H40_C10_run4	TRUE	11	1
sim_K20_N11_T50_M200_G0_H40_C10_run5	TRUE	11	1
sim_K20_N11_T50_M200_G0_H40_C10_run6	TRUE	11	1
sim_K20_N11_T50_M200_G0_H40_C10_run7	TRUE	11	1
sim_K20_N11_T50_M200_G0_H40_C10_run8	TRUE	11	1
sim_K20_N11_T50_M200_G0_H40_C10_run9	TRUE	11	1
sim_K20_N11_T50_M200_G0_H40_C20_run10	TRUE	11	1
sim_K20_N11_T50_M200_G0_H40_C20_run1	TRUE	11	1
sim_K20_N11_T50_M200_G0_H40_C20_run2	TRUE	11	1
sim_K20_N11_T50_M200_G0_H40_C20_run3	TRUE	11	1
sim_K20_N11_T50_M200_G0_H40_C20_run4	TRUE	11	1
sim_K20_N11_T50_M200_G0_H40_C20_run5	TRUE	11	1
sim_K20_N11_T50_M200_G0_H40_C20_run6	TRUE	11	1
sim_K20_N11_T50_M200_G0_H40_C20_run7	TRUE	11	1
sim_K20_N11_T50_M200_G0_H40_C20_run8	TRUE	11	1
sim_K20_N11_T50_M200_G0_H40_C20_run9	TRUE	11	1
sim_K20_N11_T50_M200_G0_H40_C40_run10	TRUE	11	1
sim_K20_N11_T50_M200_G0_H40_C40_run1	TRUE	11	1
sim_K20_N11_T50_M200_G0_H40_C40_run2	TRUE	11	1
sim_K20_N11_T50_M200_G0_H40_C40_run3	TRUE	11	1
sim_K20_N11_T50_M200_G0_H40_C40_run4	TRUE	11	1
sim_K20_N11_T50_M200_G0_H40_C40_run5	TRUE	11	1
sim_K20_N11_T50_M200_G0_H40_C40_run6	TRUE	11	1
sim_K20_N11_T50_M200_G0_H40_C40_run7	TRUE	11	1
sim_K20_N11_T50_M200_G0_H40_C40_run8	TRUE	11	1
sim_K20_N11_T50_M200_G0_H40_C40_run9	TRUE	11	1
sim_K20_N12_T50_M200_G0_H10_C10_run10	TRUE	12	1
sim_K20_N12_T50_M200_G0_H10_C10_run1	TRUE	12	1
sim_K20_N12_T50_M200_G0_H10_C10_run2	TRUE	12	1
sim_K20_N12_T50_M200_G0_H10_C10_run3	TRUE	12	1
sim_K20_N12_T50_M200_G0_H10_C10_run4	TRUE	12	1
sim_K20_N12_T50_M200_G0_H10_C10_run5	TRUE	12	1
sim_K20_N12_T50_M200_G0_H10_C10_run6	TRUE	12	1
sim_K20_N12_T50_M200_G0_H10_C10_run7	TRUE	12	1
sim_K20_N12_T50_M200_G0_H10_C10_run8	TRUE	12	1
sim_K20_N12_T50_M200_G0_H10_C10_run9	TRUE	12	1
sim_K20_N12_T50_M200_G0_H10_C20_run10	TRUE	12	1
sim_K20_N12_T50_M200_G0_H10_C20_run1	TRUE	12	1
sim_K20_N12_T50_M200_G0_H10_C20_run2	TRUE	12	1
sim_K20_N12_T50_M200_G0_H10_C20_run3	TRUE	12	1
sim_K20_N12_T50_M200_G0_H10_C20_run4	TRUE	12	1
sim_K20_N12_T50_M200_G0_H10_C20_run5	TRUE	12	1
sim_K20_N12_T50_M200_G0_H10_C20_run6	TRUE	12	1
sim_K20_N12_T50_M200_G0_H10_C20_run7	TRUE	12	1
sim_K20_N12_T50_M200_G0_H10_C20_run8	TRUE	12	1
sim_K20_N12_T50_M200_G0_H10_C20_run9	TRUE	12	1
sim_K20_N12_T50_M200_G0_H10_C40_run10	TRUE	12	1
sim_K20_N12_T50_M200_G0_H10_C40_run1	TRUE	12	1
sim_K20_N12_T50_M200_G0_H10_C40_run2	TRUE	12	1
sim_K20_N12_T50_M200_G0_H10_C40_run3	TRUE	12	1
sim_K20_N12_T50_M200_G0_H10_C40_run4	TRUE	12	1
sim_K20_N12_T50_M200_G0_H10_C40_run5	TRUE	12	1
sim_K20_N12_T50_M200_G0_H10_C40_run6	TRUE	12	1
sim_K20_N12_T50_M200_G0_H10_C40_run7	TRUE	12	1
sim_K20_N12_T50_M200_G0_H10_C40_run8	TRUE	12	1
sim_K20_N12_T50_M200_G0_H10_C40_run9	TRUE	12	1
sim_K20_N12_T50_M200_G0_H20_C10_run10	TRUE	12	1
sim_K20_N12_T50_M200_G0_H20_C10_run1	TRUE	12	1
sim_K20_N12_T50_M200_G0_H20_C10_run2	TRUE	12	1
sim_K20_N12_T50_M200_G0_H20_C10_run3	TRUE	12	1
sim_K20_N12_T50_M200_G0_H20_C10_run4	TRUE	12	1
sim_K20_N12_T50_M200_G0_H20_C10_run5	TRUE	12	1
sim_K20_N12_T50_M200_G0_H20_C10_run6	TRUE	12	1
sim_K20_N12_T50_M200_G0_H20_C10_run7	TRUE	12	1
sim_K20_N12_T50_M200_G0_H20_C10_run8	TRUE	12	1
sim_K20_N12_T50_M200_G0_H20_C10_run9	TRUE	12	1
sim_K20_N12_T50_M200_G0_H20_C20_run10	TRUE	12	1
sim_K20_N12_T50_M200_G0_H20_C20_run1	TRUE	12	1
sim_K20_N12_T50_M200_G0_H20_C20_run2	TRUE	12	1
sim_K20_N12_T50_M200_G0_H20_C20_run3	TRUE	12	1
sim_K20_N12_T50_M200_G0_H20_C20_run4	TRUE	12	1
sim_K20_N12_T50_M200_G0_H20_C20_run5	TRUE	12	1
sim_K20_N12_T50_M200_G0_H20_C20_run6	TRUE	12	1
sim_K20_N12_T50_M200_G0_H20_C20_run7	TRUE	12	1
sim_K20_N12_T50_M200_G0_H20_C20_run8	TRUE	12	1
sim_K20_N12_T50_M200_G0_H20_C20_run9	TRUE	12	1
sim_K20_N12_T50_M200_G0_H20_C40_run10	TRUE	12	1
sim_K20_N12_T50_M200_G0_H20_C40_run1	TRUE	12	1
sim_K20_N12_T50_M200_G0_H20_C40_run2	TRUE	12	1
sim_K20_N12_T50_M200_G0_H20_C40_run3	TRUE	12	1
sim_K20_N12_T50_M200_G0_H20_C40_run4	TRUE	12	1
sim_K20_N12_T50_M200_G0_H20_C40_run5	TRUE	12	1
sim_K20_N12_T50_M200_G0_H20_C40_run6	TRUE	12	1
sim_K20_N12_T50_M200_G0_H20_C40_run7	TRUE	12	1
sim_K20_N12_T50_M200_G0_H20_C40_run8	TRUE	12	1
sim_K20_N12_T50_M200_G0_H20_C40_run9	TRUE	12	1
sim_K20_N12_T50_M200_G0_H40_C10_run10	TRUE	12	1
sim_K20_N12_T50_M200_G0_H40_C10_run1	TRUE	12	1
sim_K20_N12_T50_M200_G0_H40_C10_run2	TRUE	12	1
sim_K20_N12_T50_M200_G0_H40_C10_run3	TRUE	12	1
sim_K20_N12_T50_M200_G0_H40_C10_run4	TRUE	12	1
sim_K20_N12_T50_M200_G0_H40_C10_run5	TRUE	12	1
sim_K20_N12_T50_M200_G0_H40_C10_run6	TRUE	12	1
sim_K20_N12_T50_M200_G0_H40_C10_run7	TRUE	12	1
sim_K20_N12_T50_M200_G0_H40_C10_run8	TRUE	12	1
sim_K20_N12_T50_M200_G0_H40_C10_run9	TRUE	12	1
sim_K20_N12_T50_M200_G0_H40_C20_run10	TRUE	12	1
sim_K20_N12_T50_M200_G0_H40_C20_run1	TRUE	12	1
sim_K20_N12_T50_M200_G0_H40_C20_run2	TRUE	12	1
sim_K20_N12_T50_M200_G0_H40_C20_run3	TRUE	12	1
sim_K20_N12_T50_M200_G0_H40_C20_run4	TRUE	12	1
sim_K20_N12_T50_M200_G0_H40_C20_run5	TRUE	12	1
sim_K20_N12_T50_M200_G0_H40_C20_run6	TRUE	12	1
sim_K20_N12_T50_M200_G0_H40_C20_run7	TRUE	12	1
sim_K20_N12_T50_M200_G0_H40_C20_run8	TRUE	12	1
sim_K20_N12_T50_M200_G0_H40_C20_run9	TRUE	12	1
sim_K20_N12_T50_M200_G0_H40_C40_run10	TRUE	12	1
sim_K20_N12_T50_M200_G0_H40_C40_run1	TRUE	12	1
sim_K20_N12_T50_M200_G0_H40_C40_run2	TRUE	12	1
sim_K20_N12_T50_M200_G0_H40_C40_run3	TRUE	12	1
sim_K20_N12_T50_M200_G0_H40_C40_run4	TRUE	12	1
sim_K20_N12_T50_M200_G0_H40_C40_run5	TRUE	12	1
sim_K20_N12_T50_M200_G0_H40_C40_run6	TRUE	12	1
sim_K20_N12_T50_M200_G0_H40_C40_run7	TRUE	12	1
sim_K20_N12_T50_M200_G0_H40_C40_run8	TRUE	12	1
sim_K20_N12_T50_M200_G0_H40_C40_run9	TRUE	12	1
sim_K20_N13_T50_M200_G0_H10_C10_run10	TRUE	13	1
sim_K20_N13_T50_M200_G0_H10_C10_run1	TRUE	13	1
sim_K20_N13_T50_M200_G0_H10_C10_run2	TRUE	13	1
sim_K20_N13_T50_M200_G0_H10_C10_run3	TRUE	13	1
sim_K20_N13_T50_M200_G0_H10_C10_run4	TRUE	13	1
sim_K20_N13_T50_M200_G0_H10_C10_run5	TRUE	13	1
sim_K20_N13_T50_M200_G0_H10_C10_run6	TRUE	13	1
sim_K20_N13_T50_M200_G0_H10_C10_run7	TRUE	13	1
sim_K20_N13_T50_M200_G0_H10_C10_run8	TRUE	13	1
sim_K20_N13_T50_M200_G0_H10_C10_run9	TRUE	13	1
sim_K20_N13_T50_M200_G0_H10_C20_run10	TRUE	13	1
sim_K20_N13_T50_M200_G0_H10_C20_run1	TRUE	13	1
sim_K20_N13_T50_M200_G0_H10_C20_run2	TRUE	13	1
sim_K20_N13_T50_M200_G0_H10_C20_run3	TRUE	13	1
sim_K20_N13_T50_M200_G0_H10_C20_run4	TRUE	13	1
sim_K20_N13_T50_M200_G0_H10_C20_run5	TRUE	13	1
sim_K20_N13_T50_M200_G0_H10_C20_run6	TRUE	13	1
sim_K20_N13_T50_M200_G0_H10_C20_run7	TRUE	13	1
sim_K20_N13_T50_M200_G0_H10_C20_run8	TRUE	13	1
sim_K20_N13_T50_M200_G0_H10_C20_run9	TRUE	13	1
sim_K20_N13_T50_M200_G0_H10_C40_run10	TRUE	13	1
sim_K20_N13_T50_M200_G0_H10_C40_run1	TRUE	13	1
sim_K20_N13_T50_M200_G0_H10_C40_run2	TRUE	13	1
sim_K20_N13_T50_M200_G0_H10_C40_run3	TRUE	13	1
sim_K20_N13_T50_M200_G0_H10_C40_run4	TRUE	13	1
sim_K20_N13_T50_M200_G0_H10_C40_run5	TRUE	13	1
sim_K20_N13_T50_M200_G0_H10_C40_run6	TRUE	13	1
sim_K20_N13_T50_M200_G0_H10_C40_run7	TRUE	13	1
sim_K20_N13_T50_M200_G0_H10_C40_run8	TRUE	13	1
sim_K20_N13_T50_M200_G0_H10_C40_run9	TRUE	13	1
sim_K20_N13_T50_M200_G0_H20_C10_run10	TRUE	13	1
sim_K20_N13_T50_M200_G0_H20_C10_run1	TRUE	13	1
sim_K20_N13_T50_M200_G0_H20_C10_run2	TRUE	13	1
sim_K20_N13_T50_M200_G0_H20_C10_run3	TRUE	13	1
sim_K20_N13_T50_M200_G0_H20_C10_run4	TRUE	13	1
sim_K20_N13_T50_M200_G0_H20_C10_run5	TRUE	13	1
sim_K20_N13_T50_M200_G0_H20_C10_run6	TRUE	13	1
sim_K20_N13_T50_M200_G0_H20_C10_run7	TRUE	13	1
sim_K20_N13_T50_M200_G0_H20_C10_run8	TRUE	13	1
sim_K20_N13_T50_M200_G0_H20_C10_run9	TRUE	13	1
sim_K20_N13_T50_M200_G0_H20_C20_run10	TRUE	13	1
sim_K20_N13_T50_M200_G0_H20_C20_run1	TRUE	13	1
sim_K20_N13_T50_M200_G0_H20_C20_run2	TRUE	13	1
sim_K20_N13_T50_M200_G0_H20_C20_run3	TRUE	13	1
sim_K20_N13_T50_M200_G0_H20_C20_run4	TRUE	13	1
sim_K20_N13_T50_M200_G0_H20_C20_run5	TRUE	13	1
sim_K20_N13_T50_M200_G0_H20_C20_run6	TRUE	13	1
sim_K20_N13_T50_M200_G0_H20_C20_run7	TRUE	13	1
sim_K20_N13_T50_M200_G0_H20_C20_run8	TRUE	13	1
sim_K20_N13_T50_M200_G0_H20_C20_run9	TRUE	13	1
sim_K20_N13_T50_M200_G0_H20_C40_run10	TRUE	13	1
sim_K20_N13_T50_M200_G0_H20_C40_run1	TRUE	13	1
sim_K20_N13_T50_M200_G0_H20_C40_run2	TRUE	13	1
sim_K20_N13_T50_M200_G0_H20_C40_run3	TRUE	13	1
sim_K20_N13_T50_M200_G0_H20_C40_run4	TRUE	13	1
sim_K20_N13_T50_M200_G0_H20_C40_run5	TRUE	13	1
sim_K20_N13_T50_M200_G0_H20_C40_run6	TRUE	13	1
sim_K20_N13_T50_M200_G0_H20_C40_run7	TRUE	13	1
sim_K20_N13_T50_M200_G0_H20_C40_run8	TRUE	13	1
sim_K20_N13_T50_M200_G0_H20_C40_run9	TRUE	13	1
sim_K20_N13_T50_M200_G0_H40_C10_run10	TRUE	13	1
sim_K20_N13_T50_M200_G0_H40_C10_run1	TRUE	13	1
sim_K20_N13_T50_M200_G0_H40_C10_run2	TRUE	13	1
sim_K20_N13_T50_M200_G0_H40_C10_run3	TRUE	13	1
sim_K20_N13_T50_M200_G0_H40_C10_run4	TRUE	13	1
sim_K20_N13_T50_M200_G0_H40_C10_run5	TRUE	13	1
sim_K20_N13_T50_M200_G0_H40_C10_run6	TRUE	13	1
sim_K20_N13_T50_M200_G0_H40_C10_run7	TRUE	13	1
sim_K20_N13_T50_M200_G0_H40_C10_run8	TRUE	13	1
sim_K20_N13_T50_M200_G0_H40_C10_run9	TRUE	13	1
sim_K20_N13_T50_M200_G0_H40_C20_run10	TRUE	13	1
sim_K20_N13_T50_M200_G0_H40_C20_run1	TRUE	13	1
sim_K20_N13_T50_M200_G0_H40_C20_run2	TRUE	13	1
sim_K20_N13_T50_M200_G0_H40_C20_run3	TRUE	13	1
sim_K20_N13_T50_M200_G0_H40_C20_run4	TRUE	13	1
sim_K20_N13_T50_M200_G0_H40_C20_run5	TRUE	13	1
sim_K20_N13_T50_M200_G0_H40_C20_run6	TRUE	13	1
sim_K20_N13_T50_M200_G0_H40_C20_run7	TRUE	13	1
sim_K20_N13_T50_M200_G0_H40_C20_run8	TRUE	13	1
sim_K20_N13_T50_M200_G0_H40_C20_run9	TRUE	13	1
sim_K20_N13_T50_M200_G0_H40_C40_run10	TRUE	13	1
sim_K20_N13_T50_M200_G0_H40_C40_run1	TRUE	13	1
sim_K20_N13_T50_M200_G0_H40_C40_run2	TRUE	13	1
sim_K20_N13_T50_M200_G0_H40_C40_run3	TRUE	13	1
sim_K20_N13_T50_M200_G0_H40_C40_run4	TRUE	13	1
sim_K20_N13_T50_M200_G0_H40_C40_run5	TRUE	13	1
sim_K20_N13_T50_M200_G0_H40_C40_run6	TRUE	13	1
sim_K20_N13_T50_M200_G0_H40_C40_run7	TRUE	13	1
sim_K20_N13_T50_M200_G0_H40_C40_run8	TRUE	13	1
sim_K20_N13_T50_M200_G0_H40_C40_run9	TRUE	13	1
sim_K20_N14_T50_M200_G0_H10_C10_run10	TRUE	14	1
sim_K20_N14_T50_M200_G0_H10_C10_run1	TRUE	14	1
sim_K20_N14_T50_M200_G0_H10_C10_run2	TRUE	14	1
sim_K20_N14_T50_M200_G0_H10_C10_run3	TRUE	14	1
sim_K20_N14_T50_M200_G0_H10_C10_run4	TRUE	14	1
sim_K20_N14_T50_M200_G0_H10_C10_run5	TRUE	14	1
sim_K20_N14_T50_M200_G0_H10_C10_run6	TRUE	14	1
sim_K20_N14_T50_M200_G0_H10_C10_run7	TRUE	14	1
sim_K20_N14_T50_M200_G0_H10_C10_run8	TRUE	14	1
sim_K20_N14_T50_M200_G0_H10_C10_run9	TRUE	14	1
sim_K20_N14_T50_M200_G0_H10_C20_run10	TRUE	14	1
sim_K20_N14_T50_M200_G0_H10_C20_run1	TRUE	14	1
sim_K20_N14_T50_M200_G0_H10_C20_run2	TRUE	14	1
sim_K20_N14_T50_M200_G0_H10_C20_run3	TRUE	14	1
sim_K20_N14_T50_M200_G0_H10_C20_run4	TRUE	14	1
sim_K20_N14_T50_M200_G0_H10_C20_run5	TRUE	14	1
sim_K20_N14_T50_M200_G0_H10_C20_run6	TRUE	14	1
sim_K20_N14_T50_M200_G0_H10_C20_run7	TRUE	14	1
sim_K20_N14_T50_M200_G0_H10_C20_run8	TRUE	14	1
sim_K20_N14_T50_M200_G0_H10_C20_run9	TRUE	14	1
sim_K20_N14_T50_M200_G0_H10_C40_run10	TRUE	14	1
sim_K20_N14_T50_M200_G0_H10_C40_run1	TRUE	14	1
sim_K20_N14_T50_M200_G0_H10_C40_run2	TRUE	14	1
sim_K20_N14_T50_M200_G0_H10_C40_run3	TRUE	14	1
sim_K20_N14_T50_M200_G0_H10_C40_run4	TRUE	14	1
sim_K20_N14_T50_M200_G0_H10_C40_run5	TRUE	14	1
sim_K20_N14_T50_M200_G0_H10_C40_run6	TRUE	14	1
sim_K20_N14_T50_M200_G0_H10_C40_run7	TRUE	14	1
sim_K20_N14_T50_M200_G0_H10_C40_run8	TRUE	14	1
sim_K20_N14_T50_M200_G0_H10_C40_run9	TRUE	14	1
sim_K20_N14_T50_M200_G0_H20_C10_run10	TRUE	14	1
sim_K20_N14_T50_M200_G0_H20_C10_run1	TRUE	14	1
sim_K20_N14_T50_M200_G0_H20_C10_run2	TRUE	14	1
sim_K20_N14_T50_M200_G0_H20_C10_run3	TRUE	14	1
sim_K20_N14_T50_M200_G0_H20_C10_run4	TRUE	14	1
sim_K20_N14_T50_M200_G0_H20_C10_run5	TRUE	14	1
sim_K20_N14_T50_M200_G0_H20_C10_run6	TRUE	14	1
sim_K20_N14_T50_M200_G0_H20_C10_run7	TRUE	14	1
sim_K20_N14_T50_M200_G0_H20_C10_run8	TRUE	14	1
sim_K20_N14_T50_M200_G0_H20_C10_run9	TRUE	14	1
sim_K20_N14_T50_M200_G0_H20_C20_run10	TRUE	14	1
sim_K20_N14_T50_M200_G0_H20_C20_run1	TRUE	14	1
sim_K20_N14_T50_M200_G0_H20_C20_run2	TRUE	14	1
sim_K20_N14_T50_M200_G0_H20_C20_run3	TRUE	14	1
sim_K20_N14_T50_M200_G0_H20_C20_run4	TRUE	14	1
sim_K20_N14_T50_M200_G0_H20_C20_run5	TRUE	14	1
sim_K20_N14_T50_M200_G0_H20_C20_run6	TRUE	14	1
sim_K20_N14_T50_M200_G0_H20_C20_run7	TRUE	14	1
sim_K20_N14_T50_M200_G0_H20_C20_run8	TRUE	14	1
sim_K20_N14_T50_M200_G0_H20_C20_run9	TRUE	14	1
sim_K20_N14_T50_M200_G0_H20_C40_run10	TRUE	14	1
sim_K20_N14_T50_M200_G0_H20_C40_run1	TRUE	14	1
sim_K20_N14_T50_M200_G0_H20_C40_run2	TRUE	14	1
sim_K20_N14_T50_M200_G0_H20_C40_run3	TRUE	14	1
sim_K20_N14_T50_M200_G0_H20_C40_run4	TRUE	14	1
sim_K20_N14_T50_M200_G0_H20_C40_run5	TRUE	14	1
sim_K20_N14_T50_M200_G0_H20_C40_run6	TRUE	14	1
sim_K20_N14_T50_M200_G0_H20_C40_run7	TRUE	14	1
sim_K20_N14_T50_M200_G0_H20_C40_run8	TRUE	14	1
sim_K20_N14_T50_M200_G0_H20_C40_run9	TRUE	14	1
sim_K20_N14_T50_M200_G0_H40_C10_run10	TRUE	14	1
sim_K20_N14_T50_M200_G0_H40_C10_run1	TRUE	14	1
sim_K20_N14_T50_M200_G0_H40_C10_run2	TRUE	14	1
sim_K20_N14_T50_M200_G0_H40_C10_run3	TRUE	14	1
sim_K20_N14_T50_M200_G0_H40_C10_run4	TRUE	14	1
sim_K20_N14_T50_M200_G0_H40_C10_run5	TRUE	14	1
sim_K20_N14_T50_M200_G0_H40_C10_run6	TRUE	14	1
sim_K20_N14_T50_M200_G0_H40_C10_run7	TRUE	14	1
sim_K20_N14_T50_M200_G0_H40_C10_run8	TRUE	14	1
sim_K20_N14_T50_M200_G0_H40_C10_run9	TRUE	14	1
sim_K20_N14_T50_M200_G0_H40_C20_run10	TRUE	14	1
sim_K20_N14_T50_M200_G0_H40_C20_run1	TRUE	14	1
sim_K20_N14_T50_M200_G0_H40_C20_run2	TRUE	14	1
sim_K20_N14_T50_M200_G0_H40_C20_run3	TRUE	14	1
sim_K20_N14_T50_M200_G0_H40_C20_run4	TRUE	14	1
sim_K20_N14_T50_M200_G0_H40_C20_run5	TRUE	14	1
sim_K20_N14_T50_M200_G0_H40_C20_run6	TRUE	14	1
sim_K20_N14_T50_M200_G0_H40_C20_run7	TRUE	14	1
sim_K20_N14_T50_M200_G0_H40_C20_run8	TRUE	14	1
sim_K20_N14_T50_M200_G0_H40_C20_run9	TRUE	14	1
sim_K20_N14_T50_M200_G0_H40_C40_run10	TRUE	14	1
sim_K20_N14_T50_M200_G0_H40_C40_run1	TRUE	14	1
sim_K20_N14_T50_M200_G0_H40_C40_run2	TRUE	14	1
sim_K20_N14_T50_M200_G0_H40_C40_run3	TRUE	14	1
sim_K20_N14_T50_M200_G0_H40_C40_run4	TRUE	14	1
sim_K20_N14_T50_M200_G0_H40_C40_run5	TRUE	14	1
sim_K20_N14_T50_M200_G0_H40_C40_run6	TRUE	14	1
sim_K20_N14_T50_M200_G0_H40_C40_run7	TRUE	14	1
sim_K20_N14_T50_M200_G0_H40_C40_run8	TRUE	14	1
sim_K20_N14_T50_M200_G0_H40_C40_run9	TRUE	14	1
sim_K20_N15_T50_M200_G0_H10_C10_run10	TRUE	15	1
sim_K20_N15_T50_M200_G0_H10_C10_run1	TRUE	15	1
sim_K20_N15_T50_M200_G0_H10_C10_run2	TRUE	15	1
sim_K20_N15_T50_M200_G0_H10_C10_run3	TRUE	15	1
sim_K20_N15_T50_M200_G0_H10_C10_run4	TRUE	15	1
sim_K20_N15_T50_M200_G0_H10_C10_run5	TRUE	15	1
sim_K20_N15_T50_M200_G0_H10_C10_run6	TRUE	15	1
sim_K20_N15_T50_M200_G0_H10_C10_run7	TRUE	15	1
sim_K20_N15_T50_M200_G0_H10_C10_run8	TRUE	15	1
sim_K20_N15_T50_M200_G0_H10_C10_run9	TRUE	15	1
sim_K20_N15_T50_M200_G0_H10_C20_run10	TRUE	15	1
sim_K20_N15_T50_M200_G0_H10_C20_run1	TRUE	15	1
sim_K20_N15_T50_M200_G0_H10_C20_run2	TRUE	15	1
sim_K20_N15_T50_M200_G0_H10_C20_run3	TRUE	15	1
sim_K20_N15_T50_M200_G0_H10_C20_run4	TRUE	15	1
sim_K20_N15_T50_M200_G0_H10_C20_run5	TRUE	15	1
sim_K20_N15_T50_M200_G0_H10_C20_run6	TRUE	15	1
sim_K20_N15_T50_M200_G0_H10_C20_run7	TRUE	15	1
sim_K20_N15_T50_M200_G0_H10_C20_run8	TRUE	15	1
sim_K20_N15_T50_M200_G0_H10_C20_run9	TRUE	15	1
sim_K20_N15_T50_M200_G0_H10_C40_run10	TRUE	15	1
sim_K20_N15_T50_M200_G0_H10_C40_run1	TRUE	15	1
sim_K20_N15_T50_M200_G0_H10_C40_run2	TRUE	15	1
sim_K20_N15_T50_M200_G0_H10_C40_run3	TRUE	15	1
sim_K20_N15_T50_M200_G0_H10_C40_run4	TRUE	15	1
sim_K20_N15_T50_M200_G0_H10_C40_run5	TRUE	15	1
sim_K20_N15_T50_M200_G0_H10_C40_run6	TRUE	15	1
sim_K20_N15_T50_M200_G0_H10_C40_run7	TRUE	15	1
sim_K20_N15_T50_M200_G0_H10_C40_run8	TRUE	15	1
sim_K20_N15_T50_M200_G0_H10_C40_run9	TRUE	15	1
sim_K20_N15_T50_M200_G0_H20_C10_run10	TRUE	15	1
sim_K20_N15_T50_M200_G0_H20_C10_run1	TRUE	15	1
sim_K20_N15_T50_M200_G0_H20_C10_run2	TRUE	15	1
sim_K20_N15_T50_M200_G0_H20_C10_run3	TRUE	15	1
sim_K20_N15_T50_M200_G0_H20_C10_run4	TRUE	15	1
sim_K20_N15_T50_M200_G0_H20_C10_run5	TRUE	15	1
sim_K20_N15_T50_M200_G0_H20_C10_run6	TRUE	15	1
sim_K20_N15_T50_M200_G0_H20_C10_run7	TRUE	15	1
sim_K20_N15_T50_M200_G0_H20_C10_run8	TRUE	15	1
sim_K20_N15_T50_M200_G0_H20_C10_run9	TRUE	15	1
sim_K20_N15_T50_M200_G0_H20_C20_run10	TRUE	15	1
sim_K20_N15_T50_M200_G0_H20_C20_run1	TRUE	15	1
sim_K20_N15_T50_M200_G0_H20_C20_run2	TRUE	15	1
sim_K20_N15_T50_M200_G0_H20_C20_run3	TRUE	15	1
sim_K20_N15_T50_M200_G0_H20_C20_run4	TRUE	15	1
sim_K20_N15_T50_M200_G0_H20_C20_run5	TRUE	15	1
sim_K20_N15_T50_M200_G0_H20_C20_run6	TRUE	15	1
sim_K20_N15_T50_M200_G0_H20_C20_run7	TRUE	15	1
sim_K20_N15_T50_M200_G0_H20_C20_run8	TRUE	15	1
sim_K20_N15_T50_M200_G0_H20_C20_run9	TRUE	15	1
sim_K20_N15_T50_M200_G0_H20_C40_run10	TRUE	15	1
sim_K20_N15_T50_M200_G0_H20_C40_run1	TRUE	15	1
sim_K20_N15_T50_M200_G0_H20_C40_run2	TRUE	15	1
sim_K20_N15_T50_M200_G0_H20_C40_run3	TRUE	15	1
sim_K20_N15_T50_M200_G0_H20_C40_run4	TRUE	15	1
sim_K20_N15_T50_M200_G0_H20_C40_run5	TRUE	15	1
sim_K20_N15_T50_M200_G0_H20_C40_run6	TRUE	15	1
sim_K20_N15_T50_M200_G0_H20_C40_run7	TRUE	15	1
sim_K20_N15_T50_M200_G0_H20_C40_run8	TRUE	15	1
sim_K20_N15_T50_M200_G0_H20_C40_run9	TRUE	15	1
sim_K20_N15_T50_M200_G0_H40_C10_run10	TRUE	15	1
sim_K20_N15_T50_M200_G0_H40_C10_run1	TRUE	15	1
sim_K20_N15_T50_M200_G0_H40_C10_run2	TRUE	15	1
sim_K20_N15_T50_M200_G0_H40_C10_run3	TRUE	15	1
sim_K20_N15_T50_M200_G0_H40_C10_run4	TRUE	15	1
sim_K20_N15_T50_M200_G0_H40_C10_run5	TRUE	15	1
sim_K20_N15_T50_M200_G0_H40_C10_run6	TRUE	15	1
sim_K20_N15_T50_M200_G0_H40_C10_run7	TRUE	15	1
sim_K20_N15_T50_M200_G0_H40_C10_run8	TRUE	15	1
sim_K20_N15_T50_M200_G0_H40_C10_run9	TRUE	15	1
sim_K20_N15_T50_M200_G0_H40_C20_run10	TRUE	15	1
sim_K20_N15_T50_M200_G0_H40_C20_run1	TRUE	15	1
sim_K20_N15_T50_M200_G0_H40_C20_run2	TRUE	15	1
sim_K20_N15_T50_M200_G0_H40_C20_run3	TRUE	15	1
sim_K20_N15_T50_M200_G0_H40_C20_run4	TRUE	15	1
sim_K20_N15_T50_M200_G0_H40_C20_run5	TRUE	15	1
sim_K20_N15_T50_M200_G0_H40_C20_run6	TRUE	15	1
sim_K20_N15_T50_M200_G0_H40_C20_run7	TRUE	15	1
sim_K20_N15_T50_M200_G0_H40_C20_run8	TRUE	15	1
sim_K20_N15_T50_M200_G0_H40_C20_run9	TRUE	15	1
sim_K20_N15_T50_M200_G0_H40_C40_run10	TRUE	15	1
sim_K20_N15_T50_M200_G0_H40_C40_run1	TRUE	15	1
sim_K20_N15_T50_M200_G0_H40_C40_run2	TRUE	15	1
sim_K20_N15_T50_M200_G0_H40_C40_run3	TRUE	15	1
sim_K20_N15_T50_M200_G0_H40_C40_run4	TRUE	15	1
sim_K20_N15_T50_M200_G0_H40_C40_run5	TRUE	15	1
sim_K20_N15_T50_M200_G0_H40_C40_run6	TRUE	15	1
sim_K20_N15_T50_M200_G0_H40_C40_run7	TRUE	15	1
sim_K20_N15_T50_M200_G0_H40_C40_run8	TRUE	15	1
sim_K20_N15_T50_M200_G0_H40_C40_run9	TRUE	15	1
sim_K20_N16_T50_M200_G0_H10_C10_run10	TRUE	16	1
sim_K20_N16_T50_M200_G0_H10_C10_run1	TRUE	16	1
sim_K20_N16_T50_M200_G0_H10_C10_run2	TRUE	16	1
sim_K20_N16_T50_M200_G0_H10_C10_run3	TRUE	16	1
sim_K20_N16_T50_M200_G0_H10_C10_run4	TRUE	16	1
sim_K20_N16_T50_M200_G0_H10_C10_run5	TRUE	16	1
sim_K20_N16_T50_M200_G0_H10_C10_run6	TRUE	16	1
sim_K20_N16_T50_M200_G0_H10_C10_run7	TRUE	16	1
sim_K20_N16_T50_M200_G0_H10_C10_run8	TRUE	16	1
sim_K20_N16_T50_M200_G0_H10_C10_run9	TRUE	16	1
sim_K20_N16_T50_M200_G0_H10_C20_run10	TRUE	16	1
sim_K20_N16_T50_M200_G0_H10_C20_run1	TRUE	16	1
sim_K20_N16_T50_M200_G0_H10_C20_run2	TRUE	16	1
sim_K20_N16_T50_M200_G0_H10_C20_run3	TRUE	16	1
sim_K20_N16_T50_M200_G0_H10_C20_run4	TRUE	16	1
sim_K20_N16_T50_M200_G0_H10_C20_run5	TRUE	16	1
sim_K20_N16_T50_M200_G0_H10_C20_run6	TRUE	16	1
sim_K20_N16_T50_M200_G0_H10_C20_run7	TRUE	16	1
sim_K20_N16_T50_M200_G0_H10_C20_run8	TRUE	16	1
sim_K20_N16_T50_M200_G0_H10_C20_run9	TRUE	16	1
sim_K20_N16_T50_M200_G0_H10_C40_run10	TRUE	16	1
sim_K20_N16_T50_M200_G0_H10_C40_run1	TRUE	16	1
sim_K20_N16_T50_M200_G0_H10_C40_run2	TRUE	16	1
sim_K20_N16_T50_M200_G0_H10_C40_run3	TRUE	16	1
sim_K20_N16_T50_M200_G0_H10_C40_run4	TRUE	16	1
sim_K20_N16_T50_M200_G0_H10_C40_run5	TRUE	16	1
sim_K20_N16_T50_M200_G0_H10_C40_run6	TRUE	16	1
sim_K20_N16_T50_M200_G0_H10_C40_run7	TRUE	16	1
sim_K20_N16_T50_M200_G0_H10_C40_run8	TRUE	16	1
sim_K20_N16_T50_M200_G0_H10_C40_run9	TRUE	16	1
sim_K20_N16_T50_M200_G0_H20_C10_run10	TRUE	16	1
sim_K20_N16_T50_M200_G0_H20_C10_run1	TRUE	16	1
sim_K20_N16_T50_M200_G0_H20_C10_run2	TRUE	16	1
sim_K20_N16_T50_M200_G0_H20_C10_run3	TRUE	16	1
sim_K20_N16_T50_M200_G0_H20_C10_run4	TRUE	16	1
sim_K20_N16_T50_M200_G0_H20_C10_run5	TRUE	16	1
sim_K20_N16_T50_M200_G0_H20_C10_run6	TRUE	16	1
sim_K20_N16_T50_M200_G0_H20_C10_run7	TRUE	16	1
sim_K20_N16_T50_M200_G0_H20_C10_run8	TRUE	16	1
sim_K20_N16_T50_M200_G0_H20_C10_run9	TRUE	16	1
sim_K20_N16_T50_M200_G0_H20_C20_run10	TRUE	16	1
sim_K20_N16_T50_M200_G0_H20_C20_run1	TRUE	16	1
sim_K20_N16_T50_M200_G0_H20_C20_run2	TRUE	16	1
sim_K20_N16_T50_M200_G0_H20_C20_run3	TRUE	16	1
sim_K20_N16_T50_M200_G0_H20_C20_run4	TRUE	16	1
sim_K20_N16_T50_M200_G0_H20_C20_run5	TRUE	16	1
sim_K20_N16_T50_M200_G0_H20_C20_run6	TRUE	16	1
sim_K20_N16_T50_M200_G0_H20_C20_run7	TRUE	16	1
sim_K20_N16_T50_M200_G0_H20_C20_run8	TRUE	16	1
sim_K20_N16_T50_M200_G0_H20_C20_run9	TRUE	16	1
sim_K20_N16_T50_M200_G0_H20_C40_run10	TRUE	16	1
sim_K20_N16_T50_M200_G0_H20_C40_run1	TRUE	16	1
sim_K20_N16_T50_M200_G0_H20_C40_run2	TRUE	16	1
sim_K20_N16_T50_M200_G0_H20_C40_run3	TRUE	16	1
sim_K20_N16_T50_M200_G0_H20_C40_run4	TRUE	16	1
sim_K20_N16_T50_M200_G0_H20_C40_run5	TRUE	16	1
sim_K20_N16_T50_M200_G0_H20_C40_run6	TRUE	16	1
sim_K20_N16_T50_M200_G0_H20_C40_run7	TRUE	16	1
sim_K20_N16_T50_M200_G0_H20_C40_run8	TRUE	16	1
sim_K20_N16_T50_M200_G0_H20_C40_run9	TRUE	16	1
sim_K20_N16_T50_M200_G0_H40_C10_run10	TRUE	16	1
sim_K20_N16_T50_M200_G0_H40_C10_run1	TRUE	16	1
sim_K20_N16_T50_M200_G0_H40_C10_run2	TRUE	16	1
sim_K20_N16_T50_M200_G0_H40_C10_run3	TRUE	16	1
sim_K20_N16_T50_M200_G0_H40_C10_run4	TRUE	16	1
sim_K20_N16_T50_M200_G0_H40_C10_run5	TRUE	16	1
sim_K20_N16_T50_M200_G0_H40_C10_run6	TRUE	16	1
sim_K20_N16_T50_M200_G0_H40_C10_run7	TRUE	16	1
sim_K20_N16_T50_M200_G0_H40_C10_run8	TRUE	16	1
sim_K20_N16_T50_M200_G0_H40_C10_run9	TRUE	16	1
sim_K20_N16_T50_M200_G0_H40_C20_run10	TRUE	16	1
sim_K20_N16_T50_M200_G0_H40_C20_run1	TRUE	16	1
sim_K20_N16_T50_M200_G0_H40_C20_run2	TRUE	16	1
sim_K20_N16_T50_M200_G0_H40_C20_run3	TRUE	16	1
sim_K20_N16_T50_M200_G0_H40_C20_run4	TRUE	16	1
sim_K20_N16_T50_M200_G0_H40_C20_run5	TRUE	16	1
sim_K20_N16_T50_M200_G0_H40_C20_run6	TRUE	16	1
sim_K20_N16_T50_M200_G0_H40_C20_run7	TRUE	16	1
sim_K20_N16_T50_M200_G0_H40_C20_run8	TRUE	16	1
sim_K20_N16_T50_M200_G0_H40_C20_run9	TRUE	16	1
sim_K20_N16_T50_M200_G0_H40_C40_run10	TRUE	16	1
sim_K20_N16_T50_M200_G0_H40_C40_run1	TRUE	16	1
sim_K20_N16_T50_M200_G0_H40_C40_run2	TRUE	16	1
sim_K20_N16_T50_M200_G0_H40_C40_run3	TRUE	16	1
sim_K20_N16_T50_M200_G0_H40_C40_run4	TRUE	16	1
sim_K20_N16_T50_M200_G0_H40_C40_run5	TRUE	16	1
sim_K20_N16_T50_M200_G0_H40_C40_run6	TRUE	16	1
sim_K20_N16_T50_M200_G0_H40_C40_run7	TRUE	16	1
sim_K20_N16_T50_M200_G0_H40_C40_run8	TRUE	16	1
sim_K20_N16_T50_M200_G0_H40_C40_run9	TRUE	16	1
sim_K20_N17_T50_M200_G0_H40_C40_run5	TRUE	17	1
sim_K20_N17_T50_M200_G0_H10_C10_run10	TRUE	17	1
sim_K20_N17_T50_M200_G0_H10_C10_run1	TRUE	17	1
sim_K20_N17_T50_M200_G0_H10_C10_run2	TRUE	17	1
sim_K20_N17_T50_M200_G0_H10_C10_run3	TRUE	17	1
sim_K20_N17_T50_M200_G0_H10_C10_run4	TRUE	17	1
sim_K20_N17_T50_M200_G0_H10_C10_run5	TRUE	17	1
sim_K20_N17_T50_M200_G0_H10_C10_run6	TRUE	17	1
sim_K20_N17_T50_M200_G0_H10_C10_run7	TRUE	17	1
sim_K20_N17_T50_M200_G0_H10_C10_run8	TRUE	17	1
sim_K20_N17_T50_M200_G0_H10_C10_run9	TRUE	17	1
sim_K20_N17_T50_M200_G0_H10_C20_run10	TRUE	17	1
sim_K20_N17_T50_M200_G0_H10_C20_run1	TRUE	17	1
sim_K20_N17_T50_M200_G0_H10_C20_run2	TRUE	17	1
sim_K20_N17_T50_M200_G0_H10_C20_run3	TRUE	17	1
sim_K20_N17_T50_M200_G0_H10_C20_run4	TRUE	17	1
sim_K20_N17_T50_M200_G0_H10_C20_run5	TRUE	17	1
sim_K20_N17_T50_M200_G0_H10_C20_run6	TRUE	17	1
sim_K20_N17_T50_M200_G0_H10_C20_run7	TRUE	17	1
sim_K20_N17_T50_M200_G0_H10_C20_run8	TRUE	17	1
[truncated: 340 more rows]

## Sheet: Fig 3
# Empirical cumulative density functions (CDFs) of subMARs equaling and differing the MAR for dataset without CNAs and 5, 20 and 50 subclones, and dataset with CNAs and 20 .
# A) Rows where entries for column "contains CNAs" equal FALSE and where columns for "# subclones" equal 5.
# B) Rows where entries for column "contains CNAs" equal FALSE and where columns for "# subclones" equal 20.
# C) Rows where entries for column "contains CNAs" equal FALSE and where columns for "# subclones" equal 50.
# D) Rows where entries for column "contains CNAs" equal TRUE and where columns for "# subclones" equal 20.
run ID	contains CNAs	# subclones	# samples	recall
sim_K20_N1_run1	FALSE	20	1	1
sim_K20_N1_run2	FALSE	20	1	1
sim_K20_N1_run6	FALSE	20	1	1
sim_K5_N1_run10	FALSE	5	1	1
sim_K5_N1_run3	FALSE	5	1	1
sim_K5_N1_run4	FALSE	5	1	1
sim_K5_N1_run5	FALSE	5	1	1
sim_K5_N1_run7	FALSE	5	1	1
sim_K5_N1_run9	FALSE	5	1	1
sim_K5_N1_run1	FALSE	5	1	1
sim_K5_N1_run2	FALSE	5	1	1
sim_K5_N1_run6	FALSE	5	1	1
sim_K5_N1_run8	FALSE	5	1	1
sim_K20_N2_run10	FALSE	20	2	0.892562
sim_K20_N2_run4	FALSE	20	2	0.901639
sim_K20_N2_run5	FALSE	20	2	0.97619
sim_K20_N2_run7	FALSE	20	2	0.969231
sim_K20_N2_run1	FALSE	20	2	1
sim_K20_N2_run2	FALSE	20	2	1
sim_K20_N2_run3	FALSE	20	2	1
sim_K20_N2_run6	FALSE	20	2	1
sim_K20_N2_run8	FALSE	20	2	1
sim_K20_N2_run9	FALSE	20	2	1
sim_K5_N2_run3	FALSE	5	2	1
sim_K5_N2_run4	FALSE	5	2	1
sim_K5_N2_run5	FALSE	5	2	1
sim_K5_N2_run7	FALSE	5	2	1
sim_K5_N2_run9	FALSE	5	2	1
sim_K5_N2_run10	FALSE	5	2	1
sim_K5_N2_run1	FALSE	5	2	1
sim_K5_N2_run2	FALSE	5	2	1
sim_K5_N2_run6	FALSE	5	2	1
sim_K5_N2_run8	FALSE	5	2	1
sim_K20_N3_run10	FALSE	20	3	0.892562
sim_K20_N3_run3	FALSE	20	3	0.96
sim_K20_N3_run4	FALSE	20	3	0.908163
sim_K20_N3_run7	FALSE	20	3	0.664234
sim_K20_N3_run1	FALSE	20	3	1
sim_K20_N3_run2	FALSE	20	3	1
sim_K20_N3_run5	FALSE	20	3	1
sim_K20_N3_run6	FALSE	20	3	1
sim_K20_N3_run8	FALSE	20	3	1
sim_K20_N3_run9	FALSE	20	3	1
sim_K50_N3_run9	FALSE	50	3	1
sim_K5_N3_run3	FALSE	5	3	1
sim_K5_N3_run4	FALSE	5	3	1
sim_K5_N3_run5	FALSE	5	3	1
sim_K5_N3_run7	FALSE	5	3	1
sim_K5_N3_run10	FALSE	5	3	1
sim_K5_N3_run1	FALSE	5	3	1
sim_K5_N3_run2	FALSE	5	3	1
sim_K5_N3_run6	FALSE	5	3	1
sim_K5_N3_run8	FALSE	5	3	1
sim_K5_N3_run9	FALSE	5	3	1
sim_K20_N4_run4	FALSE	20	4	0.854839
sim_K20_N4_run9	FALSE	20	4	0.991525
sim_K50_N4_run3	FALSE	50	4	0.32848
sim_K50_N4_run5	FALSE	50	4	0.378475
sim_K50_N4_run6	FALSE	50	4	0.673511
sim_K50_N4_run7	FALSE	50	4	0.897516
sim_K50_N4_run8	FALSE	50	4	0.716621
sim_K20_N4_run10	FALSE	20	4	1
sim_K20_N4_run1	FALSE	20	4	1
sim_K20_N4_run5	FALSE	20	4	1
sim_K20_N4_run6	FALSE	20	4	1
sim_K20_N4_run7	FALSE	20	4	1
sim_K20_N4_run8	FALSE	20	4	1
sim_K50_N4_run10	FALSE	50	4	1
sim_K50_N4_run9	FALSE	50	4	1
sim_K5_N4_run3	FALSE	5	4	1
sim_K5_N4_run4	FALSE	5	4	1
sim_K5_N4_run5	FALSE	5	4	1
sim_K20_N4_run2	FALSE	20	4	1
sim_K20_N4_run3	FALSE	20	4	1
sim_K5_N4_run10	FALSE	5	4	1
sim_K5_N4_run1	FALSE	5	4	1
sim_K5_N4_run2	FALSE	5	4	1
sim_K5_N4_run6	FALSE	5	4	1
sim_K5_N4_run7	FALSE	5	4	1
sim_K5_N4_run8	FALSE	5	4	1
sim_K5_N4_run9	FALSE	5	4	1
sim_K20_N5_run4	FALSE	20	5	0.692737
sim_K20_N5_run9	FALSE	20	5	0.859756
sim_K50_N5_run10	FALSE	50	5	0.951439
sim_K50_N5_run2	FALSE	50	5	0.983193
sim_K50_N5_run3	FALSE	50	5	0.327338
sim_K50_N5_run5	FALSE	50	5	0.383169
sim_K50_N5_run6	FALSE	50	5	0.602862
sim_K50_N5_run7	FALSE	50	5	0.847964
sim_K50_N5_run8	FALSE	50	5	0.845047
sim_K20_N5_run10	FALSE	20	5	1
sim_K20_N5_run1	FALSE	20	5	1
sim_K20_N5_run5	FALSE	20	5	1
sim_K20_N5_run6	FALSE	20	5	1
sim_K20_N5_run7	FALSE	20	5	1
sim_K20_N5_run8	FALSE	20	5	1
sim_K50_N5_run1	FALSE	50	5	1
sim_K50_N5_run4	FALSE	50	5	1
sim_K50_N5_run9	FALSE	50	5	1
sim_K5_N5_run4	FALSE	5	5	1
sim_K20_N5_run2	FALSE	20	5	1
sim_K20_N5_run3	FALSE	20	5	1
sim_K5_N5_run10	FALSE	5	5	1
sim_K5_N5_run1	FALSE	5	5	1
sim_K5_N5_run2	FALSE	5	5	1
sim_K5_N5_run3	FALSE	5	5	1
sim_K5_N5_run5	FALSE	5	5	1
sim_K5_N5_run6	FALSE	5	5	1
sim_K5_N5_run7	FALSE	5	5	1
sim_K5_N5_run8	FALSE	5	5	1
sim_K5_N5_run9	FALSE	5	5	1
sim_K20_N6_run4	FALSE	20	6	0.694444
sim_K50_N6_run3	FALSE	50	6	0.328333
sim_K50_N6_run5	FALSE	50	6	0.401885
sim_K50_N6_run7	FALSE	50	6	0.891989
sim_K20_N6_run1	FALSE	20	6	1
sim_K20_N6_run5	FALSE	20	6	1
sim_K20_N6_run6	FALSE	20	6	1
sim_K20_N6_run7	FALSE	20	6	1
sim_K20_N6_run8	FALSE	20	6	1
sim_K50_N6_run10	FALSE	50	6	1
sim_K50_N6_run1	FALSE	50	6	1
sim_K50_N6_run2	FALSE	50	6	1
sim_K50_N6_run4	FALSE	50	6	1
sim_K50_N6_run6	FALSE	50	6	1
sim_K50_N6_run8	FALSE	50	6	1
sim_K50_N6_run9	FALSE	50	6	1
sim_K5_N6_run4	FALSE	5	6	1
sim_K20_N6_run10	FALSE	20	6	1
sim_K20_N6_run2	FALSE	20	6	1
sim_K20_N6_run3	FALSE	20	6	1
sim_K20_N6_run9	FALSE	20	6	1
sim_K5_N6_run10	FALSE	5	6	1
sim_K5_N6_run1	FALSE	5	6	1
sim_K5_N6_run2	FALSE	5	6	1
sim_K5_N6_run3	FALSE	5	6	1
sim_K5_N6_run5	FALSE	5	6	1
sim_K5_N6_run6	FALSE	5	6	1
sim_K5_N6_run7	FALSE	5	6	1
sim_K5_N6_run8	FALSE	5	6	1
sim_K5_N6_run9	FALSE	5	6	1
sim_K50_N7_run1	FALSE	50	7	0.95781
sim_K50_N7_run4	FALSE	50	7	0.980558
sim_K50_N7_run5	FALSE	50	7	0.697479
sim_K20_N7_run4	FALSE	20	7	1
sim_K20_N7_run5	FALSE	20	7	1
sim_K20_N7_run6	FALSE	20	7	1
sim_K20_N7_run7	FALSE	20	7	1
sim_K20_N7_run8	FALSE	20	7	1
sim_K50_N7_run10	FALSE	50	7	1
sim_K50_N7_run2	FALSE	50	7	1
sim_K50_N7_run3	FALSE	50	7	1
sim_K50_N7_run6	FALSE	50	7	1
sim_K50_N7_run7	FALSE	50	7	1
sim_K50_N7_run8	FALSE	50	7	1
sim_K50_N7_run9	FALSE	50	7	1
sim_K5_N7_run4	FALSE	5	7	1
sim_K20_N7_run10	FALSE	20	7	1
sim_K20_N7_run1	FALSE	20	7	1
sim_K20_N7_run2	FALSE	20	7	1
sim_K20_N7_run3	FALSE	20	7	1
sim_K20_N7_run9	FALSE	20	7	1
sim_K5_N7_run10	FALSE	5	7	1
sim_K5_N7_run1	FALSE	5	7	1
sim_K5_N7_run2	FALSE	5	7	1
sim_K5_N7_run3	FALSE	5	7	1
sim_K5_N7_run5	FALSE	5	7	1
sim_K5_N7_run6	FALSE	5	7	1
sim_K5_N7_run7	FALSE	5	7	1
sim_K5_N7_run8	FALSE	5	7	1
sim_K5_N7_run9	FALSE	5	7	1
sim_K50_N8_run1	FALSE	50	8	0.959471
sim_K20_N8_run4	FALSE	20	8	1
sim_K20_N8_run5	FALSE	20	8	1
sim_K20_N8_run6	FALSE	20	8	1
sim_K20_N8_run7	FALSE	20	8	1
sim_K50_N8_run2	FALSE	50	8	1
sim_K50_N8_run3	FALSE	50	8	1
sim_K50_N8_run4	FALSE	50	8	1
sim_K50_N8_run5	FALSE	50	8	1
sim_K50_N8_run6	FALSE	50	8	1
sim_K50_N8_run8	FALSE	50	8	1
sim_K20_N8_run10	FALSE	20	8	1
sim_K20_N8_run1	FALSE	20	8	1
sim_K20_N8_run2	FALSE	20	8	1
sim_K20_N8_run3	FALSE	20	8	1
sim_K20_N8_run8	FALSE	20	8	1
sim_K20_N8_run9	FALSE	20	8	1
sim_K50_N8_run10	FALSE	50	8	1
sim_K50_N8_run7	FALSE	50	8	1
sim_K50_N8_run9	FALSE	50	8	1
sim_K5_N8_run10	FALSE	5	8	1
sim_K5_N8_run1	FALSE	5	8	1
sim_K5_N8_run2	FALSE	5	8	1
sim_K5_N8_run3	FALSE	5	8	1
sim_K5_N8_run4	FALSE	5	8	1
sim_K5_N8_run5	FALSE	5	8	1
sim_K5_N8_run6	FALSE	5	8	1
sim_K5_N8_run7	FALSE	5	8	1
sim_K5_N8_run8	FALSE	5	8	1
sim_K5_N8_run9	FALSE	5	8	1
sim_K50_N9_run1	FALSE	50	9	0.95339
sim_K20_N9_run5	FALSE	20	9	1
sim_K20_N9_run6	FALSE	20	9	1
sim_K20_N9_run7	FALSE	20	9	1
sim_K50_N9_run2	FALSE	50	9	1
sim_K50_N9_run3	FALSE	50	9	1
sim_K50_N9_run5	FALSE	50	9	1
sim_K50_N9_run8	FALSE	50	9	1
sim_K20_N9_run10	FALSE	20	9	1
sim_K20_N9_run1	FALSE	20	9	1
sim_K20_N9_run2	FALSE	20	9	1
sim_K20_N9_run3	FALSE	20	9	1
sim_K20_N9_run4	FALSE	20	9	1
sim_K20_N9_run8	FALSE	20	9	1
sim_K20_N9_run9	FALSE	20	9	1
sim_K50_N9_run10	FALSE	50	9	1
sim_K50_N9_run4	FALSE	50	9	1
sim_K50_N9_run6	FALSE	50	9	1
sim_K50_N9_run7	FALSE	50	9	1
sim_K50_N9_run9	FALSE	50	9	1
sim_K5_N9_run10	FALSE	5	9	1
sim_K5_N9_run1	FALSE	5	9	1
sim_K5_N9_run2	FALSE	5	9	1
sim_K5_N9_run3	FALSE	5	9	1
sim_K5_N9_run4	FALSE	5	9	1
sim_K5_N9_run5	FALSE	5	9	1
sim_K5_N9_run6	FALSE	5	9	1
sim_K5_N9_run7	FALSE	5	9	1
sim_K5_N9_run8	FALSE	5	9	1
sim_K5_N9_run9	FALSE	5	9	1
sim_K20_N10_run5	FALSE	20	10	1
sim_K20_N10_run7	FALSE	20	10	1
sim_K50_N10_run5	FALSE	50	10	1
sim_K20_N10_run10	FALSE	20	10	1
sim_K20_N10_run1	FALSE	20	10	1
sim_K20_N10_run2	FALSE	20	10	1
sim_K20_N10_run3	FALSE	20	10	1
sim_K20_N10_run4	FALSE	20	10	1
sim_K20_N10_run6	FALSE	20	10	1
sim_K20_N10_run8	FALSE	20	10	1
sim_K20_N10_run9	FALSE	20	10	1
sim_K50_N10_run10	FALSE	50	10	1
sim_K50_N10_run1	FALSE	50	10	1
sim_K50_N10_run2	FALSE	50	10	1
sim_K50_N10_run3	FALSE	50	10	1
sim_K50_N10_run4	FALSE	50	10	1
sim_K50_N10_run6	FALSE	50	10	1
sim_K50_N10_run7	FALSE	50	10	1
sim_K50_N10_run8	FALSE	50	10	1
sim_K50_N10_run9	FALSE	50	10	1
sim_K5_N10_run10	FALSE	5	10	1
sim_K5_N10_run1	FALSE	5	10	1
sim_K5_N10_run2	FALSE	5	10	1
sim_K5_N10_run3	FALSE	5	10	1
sim_K5_N10_run4	FALSE	5	10	1
sim_K5_N10_run5	FALSE	5	10	1
sim_K5_N10_run6	FALSE	5	10	1
sim_K5_N10_run7	FALSE	5	10	1
sim_K5_N10_run8	FALSE	5	10	1
sim_K5_N10_run9	FALSE	5	10	1
sim_K20_N11_run7	FALSE	20	11	1
sim_K20_N11_run10	FALSE	20	11	1
sim_K20_N11_run1	FALSE	20	11	1
sim_K20_N11_run2	FALSE	20	11	1
sim_K20_N11_run3	FALSE	20	11	1
sim_K20_N11_run4	FALSE	20	11	1
sim_K20_N11_run5	FALSE	20	11	1
sim_K20_N11_run6	FALSE	20	11	1
sim_K20_N11_run8	FALSE	20	11	1
sim_K20_N11_run9	FALSE	20	11	1
sim_K50_N11_run10	FALSE	50	11	1
sim_K50_N11_run1	FALSE	50	11	1
sim_K50_N11_run2	FALSE	50	11	1
sim_K50_N11_run3	FALSE	50	11	1
sim_K50_N11_run4	FALSE	50	11	1
sim_K50_N11_run5	FALSE	50	11	1
sim_K50_N11_run6	FALSE	50	11	1
sim_K50_N11_run7	FALSE	50	11	1
sim_K50_N11_run8	FALSE	50	11	1
sim_K50_N11_run9	FALSE	50	11	1
sim_K5_N11_run10	FALSE	5	11	1
sim_K5_N11_run1	FALSE	5	11	1
sim_K5_N11_run2	FALSE	5	11	1
sim_K5_N11_run3	FALSE	5	11	1
sim_K5_N11_run4	FALSE	5	11	1
sim_K5_N11_run5	FALSE	5	11	1
sim_K5_N11_run6	FALSE	5	11	1
sim_K5_N11_run7	FALSE	5	11	1
sim_K5_N11_run8	FALSE	5	11	1
sim_K5_N11_run9	FALSE	5	11	1
sim_K20_N12_run10	FALSE	20	12	1
sim_K20_N12_run1	FALSE	20	12	1
sim_K20_N12_run2	FALSE	20	12	1
sim_K20_N12_run3	FALSE	20	12	1
sim_K20_N12_run4	FALSE	20	12	1
sim_K20_N12_run5	FALSE	20	12	1
sim_K20_N12_run6	FALSE	20	12	1
sim_K20_N12_run7	FALSE	20	12	1
sim_K20_N12_run8	FALSE	20	12	1
sim_K20_N12_run9	FALSE	20	12	1
sim_K50_N12_run10	FALSE	50	12	1
sim_K50_N12_run1	FALSE	50	12	1
sim_K50_N12_run2	FALSE	50	12	1
sim_K50_N12_run3	FALSE	50	12	1
sim_K50_N12_run4	FALSE	50	12	1
sim_K50_N12_run5	FALSE	50	12	1
sim_K50_N12_run6	FALSE	50	12	1
sim_K50_N12_run7	FALSE	50	12	1
sim_K50_N12_run8	FALSE	50	12	1
sim_K50_N12_run9	FALSE	50	12	1
sim_K5_N12_run10	FALSE	5	12	1
sim_K5_N12_run1	FALSE	5	12	1
sim_K5_N12_run2	FALSE	5	12	1
sim_K5_N12_run3	FALSE	5	12	1
sim_K5_N12_run4	FALSE	5	12	1
sim_K5_N12_run5	FALSE	5	12	1
sim_K5_N12_run6	FALSE	5	12	1
sim_K5_N12_run7	FALSE	5	12	1
sim_K5_N12_run8	FALSE	5	12	1
sim_K5_N12_run9	FALSE	5	12	1
sim_K20_N13_run10	FALSE	20	13	1
sim_K20_N13_run1	FALSE	20	13	1
sim_K20_N13_run2	FALSE	20	13	1
sim_K20_N13_run3	FALSE	20	13	1
sim_K20_N13_run4	FALSE	20	13	1
sim_K20_N13_run5	FALSE	20	13	1
sim_K20_N13_run6	FALSE	20	13	1
sim_K20_N13_run7	FALSE	20	13	1
sim_K20_N13_run8	FALSE	20	13	1
sim_K20_N13_run9	FALSE	20	13	1
sim_K50_N13_run10	FALSE	50	13	1
sim_K50_N13_run1	FALSE	50	13	1
sim_K50_N13_run2	FALSE	50	13	1
sim_K50_N13_run3	FALSE	50	13	1
sim_K50_N13_run4	FALSE	50	13	1
sim_K50_N13_run5	FALSE	50	13	1
sim_K50_N13_run6	FALSE	50	13	1
sim_K50_N13_run7	FALSE	50	13	1
sim_K50_N13_run8	FALSE	50	13	1
sim_K50_N13_run9	FALSE	50	13	1
sim_K5_N13_run10	FALSE	5	13	1
sim_K5_N13_run1	FALSE	5	13	1
sim_K5_N13_run2	FALSE	5	13	1
sim_K5_N13_run3	FALSE	5	13	1
sim_K5_N13_run4	FALSE	5	13	1
sim_K5_N13_run5	FALSE	5	13	1
sim_K5_N13_run6	FALSE	5	13	1
sim_K5_N13_run7	FALSE	5	13	1
sim_K5_N13_run8	FALSE	5	13	1
sim_K5_N13_run9	FALSE	5	13	1
sim_K20_N14_run10	FALSE	20	14	1
sim_K20_N14_run1	FALSE	20	14	1
sim_K20_N14_run2	FALSE	20	14	1
sim_K20_N14_run3	FALSE	20	14	1
sim_K20_N14_run4	FALSE	20	14	1
sim_K20_N14_run5	FALSE	20	14	1
sim_K20_N14_run6	FALSE	20	14	1
sim_K20_N14_run7	FALSE	20	14	1
sim_K20_N14_run8	FALSE	20	14	1
sim_K20_N14_run9	FALSE	20	14	1
sim_K50_N14_run10	FALSE	50	14	1
sim_K50_N14_run1	FALSE	50	14	1
sim_K50_N14_run2	FALSE	50	14	1
sim_K50_N14_run3	FALSE	50	14	1
sim_K50_N14_run4	FALSE	50	14	1
sim_K50_N14_run5	FALSE	50	14	1
sim_K50_N14_run6	FALSE	50	14	1
sim_K50_N14_run7	FALSE	50	14	1
sim_K50_N14_run8	FALSE	50	14	1
sim_K50_N14_run9	FALSE	50	14	1
sim_K5_N14_run10	FALSE	5	14	1
sim_K5_N14_run1	FALSE	5	14	1
sim_K5_N14_run2	FALSE	5	14	1
sim_K5_N14_run3	FALSE	5	14	1
sim_K5_N14_run4	FALSE	5	14	1
sim_K5_N14_run5	FALSE	5	14	1
sim_K5_N14_run6	FALSE	5	14	1
sim_K5_N14_run7	FALSE	5	14	1
sim_K5_N14_run8	FALSE	5	14	1
sim_K5_N14_run9	FALSE	5	14	1
sim_K20_N15_run10	FALSE	20	15	1
sim_K20_N15_run1	FALSE	20	15	1
sim_K20_N15_run2	FALSE	20	15	1
sim_K20_N15_run3	FALSE	20	15	1
sim_K20_N15_run4	FALSE	20	15	1
sim_K20_N15_run5	FALSE	20	15	1
sim_K20_N15_run6	FALSE	20	15	1
sim_K20_N15_run7	FALSE	20	15	1
sim_K20_N15_run8	FALSE	20	15	1
sim_K20_N15_run9	FALSE	20	15	1
sim_K50_N15_run10	FALSE	50	15	1
sim_K50_N15_run1	FALSE	50	15	1
sim_K50_N15_run2	FALSE	50	15	1
sim_K50_N15_run3	FALSE	50	15	1
sim_K50_N15_run4	FALSE	50	15	1
sim_K50_N15_run5	FALSE	50	15	1
sim_K50_N15_run6	FALSE	50	15	1
sim_K50_N15_run7	FALSE	50	15	1
sim_K50_N15_run8	FALSE	50	15	1
sim_K50_N15_run9	FALSE	50	15	1
sim_K5_N15_run10	FALSE	5	15	1
sim_K5_N15_run1	FALSE	5	15	1
sim_K5_N15_run2	FALSE	5	15	1
sim_K5_N15_run3	FALSE	5	15	1
sim_K5_N15_run4	FALSE	5	15	1
sim_K5_N15_run5	FALSE	5	15	1
sim_K5_N15_run6	FALSE	5	15	1
sim_K5_N15_run7	FALSE	5	15	1
sim_K5_N15_run8	FALSE	5	15	1
sim_K5_N15_run9	FALSE	5	15	1
sim_K20_N16_run10	FALSE	20	16	1
sim_K20_N16_run1	FALSE	20	16	1
sim_K20_N16_run2	FALSE	20	16	1
sim_K20_N16_run3	FALSE	20	16	1
sim_K20_N16_run4	FALSE	20	16	1
sim_K20_N16_run5	FALSE	20	16	1
sim_K20_N16_run6	FALSE	20	16	1
sim_K20_N16_run7	FALSE	20	16	1
sim_K20_N16_run8	FALSE	20	16	1
sim_K20_N16_run9	FALSE	20	16	1
sim_K50_N16_run10	FALSE	50	16	1
sim_K50_N16_run1	FALSE	50	16	1
sim_K50_N16_run2	FALSE	50	16	1
sim_K50_N16_run3	FALSE	50	16	1
sim_K50_N16_run4	FALSE	50	16	1
sim_K50_N16_run5	FALSE	50	16	1
sim_K50_N16_run6	FALSE	50	16	1
sim_K50_N16_run7	FALSE	50	16	1
sim_K50_N16_run8	FALSE	50	16	1
sim_K50_N16_run9	FALSE	50	16	1
sim_K5_N16_run10	FALSE	5	16	1
sim_K5_N16_run1	FALSE	5	16	1
sim_K5_N16_run2	FALSE	5	16	1
sim_K5_N16_run3	FALSE	5	16	1
sim_K5_N16_run4	FALSE	5	16	1
sim_K5_N16_run5	FALSE	5	16	1
sim_K5_N16_run6	FALSE	5	16	1
sim_K5_N16_run7	FALSE	5	16	1
sim_K5_N16_run8	FALSE	5	16	1
sim_K5_N16_run9	FALSE	5	16	1
sim_K20_N17_run10	FALSE	20	17	1
sim_K20_N17_run1	FALSE	20	17	1
sim_K20_N17_run2	FALSE	20	17	1
sim_K20_N17_run3	FALSE	20	17	1
sim_K20_N17_run4	FALSE	20	17	1
sim_K20_N17_run5	FALSE	20	17	1
sim_K20_N17_run6	FALSE	20	17	1
sim_K20_N17_run7	FALSE	20	17	1
sim_K20_N17_run8	FALSE	20	17	1
sim_K20_N17_run9	FALSE	20	17	1
sim_K50_N17_run10	FALSE	50	17	1
sim_K50_N17_run1	FALSE	50	17	1
sim_K50_N17_run2	FALSE	50	17	1
sim_K50_N17_run3	FALSE	50	17	1
sim_K50_N17_run4	FALSE	50	17	1
sim_K50_N17_run5	FALSE	50	17	1
sim_K50_N17_run6	FALSE	50	17	1
sim_K50_N17_run7	FALSE	50	17	1
sim_K50_N17_run8	FALSE	50	17	1
sim_K50_N17_run9	FALSE	50	17	1
sim_K5_N17_run10	FALSE	5	17	1
sim_K5_N17_run1	FALSE	5	17	1
sim_K5_N17_run2	FALSE	5	17	1
sim_K5_N17_run3	FALSE	5	17	1
sim_K5_N17_run4	FALSE	5	17	1
sim_K5_N17_run5	FALSE	5	17	1
sim_K5_N17_run6	FALSE	5	17	1
sim_K5_N17_run7	FALSE	5	17	1
sim_K5_N17_run8	FALSE	5	17	1
sim_K5_N17_run9	FALSE	5	17	1
sim_K20_N18_run10	FALSE	20	18	1
sim_K20_N18_run1	FALSE	20	18	1
sim_K20_N18_run2	FALSE	20	18	1
sim_K20_N18_run3	FALSE	20	18	1
sim_K20_N18_run4	FALSE	20	18	1
sim_K20_N18_run5	FALSE	20	18	1
sim_K20_N18_run6	FALSE	20	18	1
sim_K20_N18_run7	FALSE	20	18	1
sim_K20_N18_run8	FALSE	20	18	1
sim_K20_N18_run9	FALSE	20	18	1
sim_K50_N18_run10	FALSE	50	18	1
sim_K50_N18_run1	FALSE	50	18	1
sim_K50_N18_run2	FALSE	50	18	1
sim_K50_N18_run3	FALSE	50	18	1
sim_K50_N18_run4	FALSE	50	18	1
sim_K50_N18_run5	FALSE	50	18	1
sim_K50_N18_run6	FALSE	50	18	1
sim_K50_N18_run7	FALSE	50	18	1
sim_K50_N18_run8	FALSE	50	18	1
sim_K50_N18_run9	FALSE	50	18	1
sim_K5_N18_run10	FALSE	5	18	1
sim_K5_N18_run1	FALSE	5	18	1
sim_K5_N18_run2	FALSE	5	18	1
sim_K5_N18_run3	FALSE	5	18	1
sim_K5_N18_run4	FALSE	5	18	1
sim_K5_N18_run5	FALSE	5	18	1
sim_K5_N18_run6	FALSE	5	18	1
sim_K5_N18_run7	FALSE	5	18	1
sim_K5_N18_run8	FALSE	5	18	1
sim_K5_N18_run9	FALSE	5	18	1
sim_K20_N19_run10	FALSE	20	19	1
sim_K20_N19_run1	FALSE	20	19	1
sim_K20_N19_run2	FALSE	20	19	1
sim_K20_N19_run3	FALSE	20	19	1
sim_K20_N19_run4	FALSE	20	19	1
sim_K20_N19_run5	FALSE	20	19	1
sim_K20_N19_run6	FALSE	20	19	1
sim_K20_N19_run7	FALSE	20	19	1
sim_K20_N19_run8	FALSE	20	19	1
sim_K20_N19_run9	FALSE	20	19	1
sim_K50_N19_run10	FALSE	50	19	1
sim_K50_N19_run1	FALSE	50	19	1
sim_K50_N19_run2	FALSE	50	19	1
sim_K50_N19_run3	FALSE	50	19	1
sim_K50_N19_run4	FALSE	50	19	1
sim_K50_N19_run5	FALSE	50	19	1
sim_K50_N19_run6	FALSE	50	19	1
sim_K50_N19_run7	FALSE	50	19	1
sim_K50_N19_run8	FALSE	50	19	1
sim_K50_N19_run9	FALSE	50	19	1
sim_K5_N19_run10	FALSE	5	19	1
sim_K5_N19_run1	FALSE	5	19	1
sim_K5_N19_run2	FALSE	5	19	1
sim_K5_N19_run3	FALSE	5	19	1
sim_K5_N19_run4	FALSE	5	19	1
sim_K5_N19_run5	FALSE	5	19	1
sim_K5_N19_run6	FALSE	5	19	1
sim_K5_N19_run7	FALSE	5	19	1
sim_K5_N19_run8	FALSE	5	19	1
sim_K5_N19_run9	FALSE	5	19	1
sim_K20_N20_run10	FALSE	20	20	1
sim_K20_N20_run1	FALSE	20	20	1
sim_K20_N20_run2	FALSE	20	20	1
sim_K20_N20_run3	FALSE	20	20	1
sim_K20_N20_run4	FALSE	20	20	1
sim_K20_N20_run5	FALSE	20	20	1
sim_K20_N20_run6	FALSE	20	20	1
sim_K20_N20_run7	FALSE	20	20	1
sim_K20_N20_run8	FALSE	20	20	1
sim_K20_N20_run9	FALSE	20	20	1
sim_K50_N20_run10	FALSE	50	20	1
sim_K50_N20_run1	FALSE	50	20	1
sim_K50_N20_run2	FALSE	50	20	1
sim_K50_N20_run3	FALSE	50	20	1
sim_K50_N20_run4	FALSE	50	20	1
sim_K50_N20_run5	FALSE	50	20	1
sim_K50_N20_run6	FALSE	50	20	1
sim_K50_N20_run7	FALSE	50	20	1
sim_K50_N20_run8	FALSE	50	20	1
sim_K50_N20_run9	FALSE	50	20	1
sim_K5_N20_run10	FALSE	5	20	1
sim_K5_N20_run1	FALSE	5	20	1
sim_K5_N20_run2	FALSE	5	20	1
sim_K5_N20_run3	FALSE	5	20	1
sim_K5_N20_run4	FALSE	5	20	1
sim_K5_N20_run5	FALSE	5	20	1
sim_K5_N20_run6	FALSE	5	20	1
sim_K5_N20_run7	FALSE	5	20	1
sim_K5_N20_run8	FALSE	5	20	1
sim_K5_N20_run9	FALSE	5	20	1
sim_K20_N1_T50_M200_G0_H10_C10_run5	TRUE	20	1	0.983051
sim_K20_N1_T50_M200_G0_H10_C10_run6	TRUE	20	1	0.9375
sim_K20_N1_T50_M200_G0_H10_C20_run1	TRUE	20	1	0.986842
sim_K20_N1_T50_M200_G0_H10_C20_run2	TRUE	20	1	0.992537
sim_K20_N1_T50_M200_G0_H10_C20_run4	TRUE	20	1	0.99375
sim_K20_N1_T50_M200_G0_H10_C20_run6	TRUE	20	1	0.974359
sim_K20_N1_T50_M200_G0_H10_C20_run8	TRUE	20	1	0.992481
sim_K20_N1_T50_M200_G0_H10_C40_run3	TRUE	20	1	0.994286
sim_K20_N1_T50_M200_G0_H10_C40_run8	TRUE	20	1	0.965517
sim_K20_N1_T50_M200_G0_H10_C40_run9	TRUE	20	1	0.982249
sim_K20_N1_T50_M200_G0_H20_C10_run2	TRUE	20	1	0.945455
sim_K20_N1_T50_M200_G0_H20_C10_run7	TRUE	20	1	0.979592
sim_K20_N1_T50_M200_G0_H20_C20_run2	TRUE	20	1	0.967391
sim_K20_N1_T50_M200_G0_H20_C20_run3	TRUE	20	1	0.962963
sim_K20_N1_T50_M200_G0_H20_C20_run6	TRUE	20	1	0.979381
sim_K20_N1_T50_M200_G0_H20_C20_run7	TRUE	20	1	0.993056
sim_K20_N1_T50_M200_G0_H20_C20_run8	TRUE	20	1	0.892857
sim_K20_N1_T50_M200_G0_H20_C40_run10	TRUE	20	1	0.974843
sim_K20_N1_T50_M200_G0_H20_C40_run1	TRUE	20	1	0.97619
sim_K20_N1_T50_M200_G0_H20_C40_run5	TRUE	20	1	0.991935
sim_K20_N1_T50_M200_G0_H20_C40_run6	TRUE	20	1	0.938053
sim_K20_N1_T50_M200_G0_H20_C40_run7	TRUE	20	1	0.982301
sim_K20_N1_T50_M200_G0_H20_C40_run9	TRUE	20	1	0.993007
sim_K20_N1_T50_M200_G0_H40_C10_run4	TRUE	20	1	0.948276
sim_K20_N1_T50_M200_G0_H40_C10_run9	TRUE	20	1	0.986577
sim_K20_N1_T50_M200_G0_H40_C20_run6	TRUE	20	1	0.989899
sim_K20_N1_T50_M200_G0_H40_C20_run9	TRUE	20	1	0.977612
sim_K20_N1_T50_M200_G0_H40_C40_run10	TRUE	20	1	0.894737
sim_K20_N1_T50_M200_G0_H40_C40_run1	TRUE	20	1	0.991597
sim_K20_N1_T50_M200_G0_H40_C40_run3	TRUE	20	1	0.993197
sim_K20_N1_T50_M200_G0_H40_C40_run4	TRUE	20	1	0.993902
sim_K20_N1_T50_M200_G0_H40_C40_run5	TRUE	20	1	0.981481
sim_K20_N1_T50_M200_G0_H40_C40_run7	TRUE	20	1	0.887097
sim_K20_N1_T50_M200_G0_H40_C40_run9	TRUE	20	1	0.973913
sim_K20_N1_T50_M200_G0_H10_C10_run3	TRUE	20	1	1
sim_K20_N1_T50_M200_G0_H10_C10_run4	TRUE	20	1	1
sim_K20_N1_T50_M200_G0_H10_C10_run7	TRUE	20	1	1
sim_K20_N1_T50_M200_G0_H10_C20_run10	TRUE	20	1	1
sim_K20_N1_T50_M200_G0_H10_C20_run3	TRUE	20	1	1
sim_K20_N1_T50_M200_G0_H10_C20_run5	TRUE	20	1	1
sim_K20_N1_T50_M200_G0_H10_C20_run7	TRUE	20	1	1
sim_K20_N1_T50_M200_G0_H10_C20_run9	TRUE	20	1	1
sim_K20_N1_T50_M200_G0_H10_C40_run1	TRUE	20	1	1
sim_K20_N1_T50_M200_G0_H10_C40_run2	TRUE	20	1	1
sim_K20_N1_T50_M200_G0_H10_C40_run4	TRUE	20	1	1
sim_K20_N1_T50_M200_G0_H10_C40_run5	TRUE	20	1	1
sim_K20_N1_T50_M200_G0_H10_C40_run6	TRUE	20	1	1
sim_K20_N1_T50_M200_G0_H10_C40_run7	TRUE	20	1	1
sim_K20_N1_T50_M200_G0_H20_C10_run10	TRUE	20	1	1
sim_K20_N1_T50_M200_G0_H20_C10_run3	TRUE	20	1	1
sim_K20_N1_T50_M200_G0_H20_C10_run5	TRUE	20	1	1
sim_K20_N1_T50_M200_G0_H20_C20_run10	TRUE	20	1	1
sim_K20_N1_T50_M200_G0_H20_C20_run1	TRUE	20	1	1
sim_K20_N1_T50_M200_G0_H20_C20_run5	TRUE	20	1	1
sim_K20_N1_T50_M200_G0_H20_C40_run2	TRUE	20	1	1
sim_K20_N1_T50_M200_G0_H20_C40_run3	TRUE	20	1	1
sim_K20_N1_T50_M200_G0_H20_C40_run4	TRUE	20	1	1
sim_K20_N1_T50_M200_G0_H20_C40_run8	TRUE	20	1	1
sim_K20_N1_T50_M200_G0_H40_C10_run7	TRUE	20	1	1
sim_K20_N1_T50_M200_G0_H40_C20_run10	TRUE	20	1	1
sim_K20_N1_T50_M200_G0_H40_C20_run4	TRUE	20	1	1
sim_K20_N1_T50_M200_G0_H40_C20_run7	TRUE	20	1	1
sim_K20_N1_T50_M200_G0_H40_C20_run8	TRUE	20	1	1
sim_K20_N1_T50_M200_G0_H40_C40_run8	TRUE	20	1	1
sim_K20_N1_T50_M200_G0_H10_C40_run10	TRUE	20	1	1
sim_K20_N2_T50_M200_G0_H10_C10_run10	TRUE	20	2	0.946154
sim_K20_N2_T50_M200_G0_H10_C10_run1	TRUE	20	2	0.983871
sim_K20_N2_T50_M200_G0_H10_C10_run2	TRUE	20	2	0.968254
sim_K20_N2_T50_M200_G0_H10_C10_run4	TRUE	20	2	0.963504
sim_K20_N2_T50_M200_G0_H10_C10_run5	TRUE	20	2	0.942675
sim_K20_N2_T50_M200_G0_H10_C10_run8	TRUE	20	2	0.956522
sim_K20_N2_T50_M200_G0_H10_C20_run10	TRUE	20	2	0.965035
sim_K20_N2_T50_M200_G0_H10_C20_run1	TRUE	20	2	0.994318
sim_K20_N2_T50_M200_G0_H10_C20_run3	TRUE	20	2	0.993056
sim_K20_N2_T50_M200_G0_H10_C20_run7	TRUE	20	2	0.848214
sim_K20_N2_T50_M200_G0_H10_C20_run8	TRUE	20	2	0.940299
sim_K20_N2_T50_M200_G0_H10_C40_run9	TRUE	20	2	0.994382
sim_K20_N2_T50_M200_G0_H20_C10_run4	TRUE	20	2	0.98913
sim_K20_N2_T50_M200_G0_H20_C10_run8	TRUE	20	2	0.870968
sim_K20_N2_T50_M200_G0_H20_C10_run9	TRUE	20	2	0.985507
sim_K20_N2_T50_M200_G0_H20_C20_run10	TRUE	20	2	0.961538
sim_K20_N2_T50_M200_G0_H20_C20_run5	TRUE	20	2	0.921212
sim_K20_N2_T50_M200_G0_H20_C20_run6	TRUE	20	2	0.993056
sim_K20_N2_T50_M200_G0_H20_C40_run1	TRUE	20	2	0.986486
sim_K20_N2_T50_M200_G0_H20_C40_run3	TRUE	20	2	0.993197
sim_K20_N2_T50_M200_G0_H20_C40_run5	TRUE	20	2	0.993506
sim_K20_N2_T50_M200_G0_H20_C40_run8	TRUE	20	2	0.986842
sim_K20_N2_T50_M200_G0_H40_C10_run1	TRUE	20	2	0.975
sim_K20_N2_T50_M200_G0_H40_C10_run3	TRUE	20	2	0.827586
sim_K20_N2_T50_M200_G0_H40_C10_run5	TRUE	20	2	0.960317
sim_K20_N2_T50_M200_G0_H40_C10_run6	TRUE	20	2	0.969231
sim_K20_N2_T50_M200_G0_H40_C20_run10	TRUE	20	2	0.987952
sim_K20_N2_T50_M200_G0_H40_C20_run6	TRUE	20	2	0.992481
sim_K20_N2_T50_M200_G0_H40_C20_run7	TRUE	20	2	0.983333
sim_K20_N2_T50_M200_G0_H40_C20_run8	TRUE	20	2	0.925926
sim_K20_N2_T50_M200_G0_H40_C20_run9	TRUE	20	2	0.863248
sim_K20_N2_T50_M200_G0_H40_C40_run10	TRUE	20	2	0.717949
sim_K20_N2_T50_M200_G0_H40_C40_run3	TRUE	20	2	0.979167
sim_K20_N2_T50_M200_G0_H40_C40_run6	TRUE	20	2	0.944056
sim_K20_N2_T50_M200_G0_H40_C40_run9	TRUE	20	2	0.664122
sim_K20_N2_T50_M200_G0_H10_C10_run3	TRUE	20	2	1
sim_K20_N2_T50_M200_G0_H10_C10_run6	TRUE	20	2	1
sim_K20_N2_T50_M200_G0_H10_C10_run7	TRUE	20	2	1
sim_K20_N2_T50_M200_G0_H10_C10_run9	TRUE	20	2	1
sim_K20_N2_T50_M200_G0_H10_C20_run2	TRUE	20	2	1
sim_K20_N2_T50_M200_G0_H10_C20_run5	TRUE	20	2	1
sim_K20_N2_T50_M200_G0_H10_C20_run6	TRUE	20	2	1
sim_K20_N2_T50_M200_G0_H10_C40_run10	TRUE	20	2	1
sim_K20_N2_T50_M200_G0_H10_C40_run2	TRUE	20	2	1
sim_K20_N2_T50_M200_G0_H10_C40_run3	TRUE	20	2	1
sim_K20_N2_T50_M200_G0_H10_C40_run5	TRUE	20	2	1
sim_K20_N2_T50_M200_G0_H10_C40_run6	TRUE	20	2	1
sim_K20_N2_T50_M200_G0_H20_C10_run1	TRUE	20	2	1
sim_K20_N2_T50_M200_G0_H20_C10_run2	TRUE	20	2	1
sim_K20_N2_T50_M200_G0_H20_C10_run3	TRUE	20	2	1
sim_K20_N2_T50_M200_G0_H20_C10_run5	TRUE	20	2	1
sim_K20_N2_T50_M200_G0_H20_C10_run6	TRUE	20	2	1
sim_K20_N2_T50_M200_G0_H20_C10_run7	TRUE	20	2	1
sim_K20_N2_T50_M200_G0_H20_C20_run1	TRUE	20	2	1
sim_K20_N2_T50_M200_G0_H20_C20_run2	TRUE	20	2	1
sim_K20_N2_T50_M200_G0_H20_C20_run3	TRUE	20	2	1
sim_K20_N2_T50_M200_G0_H20_C20_run4	TRUE	20	2	1
sim_K20_N2_T50_M200_G0_H20_C20_run7	TRUE	20	2	1
sim_K20_N2_T50_M200_G0_H20_C20_run8	TRUE	20	2	1
sim_K20_N2_T50_M200_G0_H20_C20_run9	TRUE	20	2	1
sim_K20_N2_T50_M200_G0_H20_C40_run2	TRUE	20	2	1
sim_K20_N2_T50_M200_G0_H20_C40_run4	TRUE	20	2	1
sim_K20_N2_T50_M200_G0_H20_C40_run9	TRUE	20	2	1
sim_K20_N2_T50_M200_G0_H40_C10_run10	TRUE	20	2	1
sim_K20_N2_T50_M200_G0_H40_C10_run2	TRUE	20	2	1
sim_K20_N2_T50_M200_G0_H40_C10_run4	TRUE	20	2	1
sim_K20_N2_T50_M200_G0_H40_C10_run7	TRUE	20	2	1
sim_K20_N2_T50_M200_G0_H40_C10_run8	TRUE	20	2	1
sim_K20_N2_T50_M200_G0_H40_C10_run9	TRUE	20	2	1
sim_K20_N2_T50_M200_G0_H40_C20_run2	TRUE	20	2	1
sim_K20_N2_T50_M200_G0_H40_C20_run3	TRUE	20	2	1
sim_K20_N2_T50_M200_G0_H40_C20_run4	TRUE	20	2	1
sim_K20_N2_T50_M200_G0_H40_C20_run5	TRUE	20	2	1
sim_K20_N2_T50_M200_G0_H40_C40_run1	TRUE	20	2	1
sim_K20_N2_T50_M200_G0_H40_C40_run2	TRUE	20	2	1
sim_K20_N2_T50_M200_G0_H40_C40_run4	TRUE	20	2	1
sim_K20_N2_T50_M200_G0_H40_C40_run5	TRUE	20	2	1
sim_K20_N2_T50_M200_G0_H40_C40_run7	TRUE	20	2	1
sim_K20_N2_T50_M200_G0_H40_C40_run8	TRUE	20	2	1
sim_K20_N2_T50_M200_G0_H10_C20_run4	TRUE	20	2	1
sim_K20_N2_T50_M200_G0_H10_C20_run9	TRUE	20	2	1
sim_K20_N2_T50_M200_G0_H10_C40_run1	TRUE	20	2	1
sim_K20_N2_T50_M200_G0_H10_C40_run4	TRUE	20	2	1
sim_K20_N2_T50_M200_G0_H10_C40_run7	TRUE	20	2	1
sim_K20_N2_T50_M200_G0_H10_C40_run8	TRUE	20	2	1
sim_K20_N2_T50_M200_G0_H20_C10_run10	TRUE	20	2	1
sim_K20_N2_T50_M200_G0_H20_C40_run10	TRUE	20	2	1
sim_K20_N2_T50_M200_G0_H20_C40_run6	TRUE	20	2	1
sim_K20_N2_T50_M200_G0_H20_C40_run7	TRUE	20	2	1
sim_K20_N2_T50_M200_G0_H40_C20_run1	TRUE	20	2	1
sim_K20_N3_T50_M200_G0_H10_C10_run10	TRUE	20	3	0.941667
sim_K20_N3_T50_M200_G0_H10_C10_run2	TRUE	20	3	0.992754
sim_K20_N3_T50_M200_G0_H10_C10_run4	TRUE	20	3	0.961039
sim_K20_N3_T50_M200_G0_H10_C10_run7	TRUE	20	3	0.917241
sim_K20_N3_T50_M200_G0_H10_C10_run9	TRUE	20	3	0.610687
sim_K20_N3_T50_M200_G0_H10_C20_run1	TRUE	20	3	0.98773
sim_K20_N3_T50_M200_G0_H10_C20_run4	TRUE	20	3	0.846626
sim_K20_N3_T50_M200_G0_H10_C20_run5	TRUE	20	3	0.994152
sim_K20_N3_T50_M200_G0_H10_C20_run7	TRUE	20	3	0.980645
sim_K20_N3_T50_M200_G0_H10_C40_run2	TRUE	20	3	0.994444
sim_K20_N3_T50_M200_G0_H20_C10_run10	TRUE	20	3	0.976879
sim_K20_N3_T50_M200_G0_H20_C10_run2	TRUE	20	3	0.993333
sim_K20_N3_T50_M200_G0_H20_C10_run3	TRUE	20	3	0.918919
sim_K20_N3_T50_M200_G0_H20_C10_run4	TRUE	20	3	0.946154
sim_K20_N3_T50_M200_G0_H20_C10_run5	TRUE	20	3	0.787879
sim_K20_N3_T50_M200_G0_H20_C10_run8	TRUE	20	3	0.99375
sim_K20_N3_T50_M200_G0_H20_C10_run9	TRUE	20	3	0.469136
sim_K20_N3_T50_M200_G0_H20_C20_run5	TRUE	20	3	0.824242
sim_K20_N3_T50_M200_G0_H20_C20_run6	TRUE	20	3	0.993789
sim_K20_N3_T50_M200_G0_H20_C40_run2	TRUE	20	3	0.994118
sim_K20_N3_T50_M200_G0_H20_C40_run6	TRUE	20	3	0.987654
sim_K20_N3_T50_M200_G0_H40_C10_run5	TRUE	20	3	0.971963
sim_K20_N3_T50_M200_G0_H40_C10_run6	TRUE	20	3	0.575
sim_K20_N3_T50_M200_G0_H40_C20_run2	TRUE	20	3	0.99375
sim_K20_N3_T50_M200_G0_H40_C20_run6	TRUE	20	3	0.650794
sim_K20_N3_T50_M200_G0_H40_C20_run9	TRUE	20	3	0.955128
sim_K20_N3_T50_M200_G0_H40_C40_run2	TRUE	20	3	0.994253
sim_K20_N3_T50_M200_G0_H40_C40_run7	TRUE	20	3	0.992908
sim_K20_N3_T50_M200_G0_H40_C40_run9	TRUE	20	3	0.961039
sim_K20_N3_T50_M200_G0_H10_C10_run1	TRUE	20	3	1
sim_K20_N3_T50_M200_G0_H10_C10_run3	TRUE	20	3	1
sim_K20_N3_T50_M200_G0_H10_C10_run5	TRUE	20	3	1
sim_K20_N3_T50_M200_G0_H10_C10_run6	TRUE	20	3	1
sim_K20_N3_T50_M200_G0_H10_C10_run8	TRUE	20	3	1
sim_K20_N3_T50_M200_G0_H10_C20_run10	TRUE	20	3	1
sim_K20_N3_T50_M200_G0_H10_C20_run2	TRUE	20	3	1
sim_K20_N3_T50_M200_G0_H10_C20_run3	TRUE	20	3	1
sim_K20_N3_T50_M200_G0_H10_C20_run6	TRUE	20	3	1
sim_K20_N3_T50_M200_G0_H10_C20_run8	TRUE	20	3	1
sim_K20_N3_T50_M200_G0_H10_C20_run9	TRUE	20	3	1
sim_K20_N3_T50_M200_G0_H10_C40_run1	TRUE	20	3	1
sim_K20_N3_T50_M200_G0_H10_C40_run4	TRUE	20	3	1
sim_K20_N3_T50_M200_G0_H10_C40_run5	TRUE	20	3	1
sim_K20_N3_T50_M200_G0_H10_C40_run7	TRUE	20	3	1
sim_K20_N3_T50_M200_G0_H10_C40_run9	TRUE	20	3	1
sim_K20_N3_T50_M200_G0_H20_C10_run1	TRUE	20	3	1
sim_K20_N3_T50_M200_G0_H20_C10_run6	TRUE	20	3	1
sim_K20_N3_T50_M200_G0_H20_C10_run7	TRUE	20	3	1
sim_K20_N3_T50_M200_G0_H20_C20_run10	TRUE	20	3	1
sim_K20_N3_T50_M200_G0_H20_C20_run1	TRUE	20	3	1
sim_K20_N3_T50_M200_G0_H20_C20_run2	TRUE	20	3	1
sim_K20_N3_T50_M200_G0_H20_C20_run3	TRUE	20	3	1
sim_K20_N3_T50_M200_G0_H20_C20_run4	TRUE	20	3	1
sim_K20_N3_T50_M200_G0_H20_C20_run7	TRUE	20	3	1
sim_K20_N3_T50_M200_G0_H20_C20_run8	TRUE	20	3	1
sim_K20_N3_T50_M200_G0_H20_C20_run9	TRUE	20	3	1
sim_K20_N3_T50_M200_G0_H20_C40_run10	TRUE	20	3	1
sim_K20_N3_T50_M200_G0_H20_C40_run1	TRUE	20	3	1
sim_K20_N3_T50_M200_G0_H20_C40_run3	TRUE	20	3	1
sim_K20_N3_T50_M200_G0_H20_C40_run4	TRUE	20	3	1
sim_K20_N3_T50_M200_G0_H20_C40_run5	TRUE	20	3	1
sim_K20_N3_T50_M200_G0_H20_C40_run7	TRUE	20	3	1
sim_K20_N3_T50_M200_G0_H20_C40_run8	TRUE	20	3	1
sim_K20_N3_T50_M200_G0_H20_C40_run9	TRUE	20	3	1
sim_K20_N3_T50_M200_G0_H40_C10_run10	TRUE	20	3	1
sim_K20_N3_T50_M200_G0_H40_C10_run1	TRUE	20	3	1
sim_K20_N3_T50_M200_G0_H40_C10_run2	TRUE	20	3	1
sim_K20_N3_T50_M200_G0_H40_C10_run3	TRUE	20	3	1
sim_K20_N3_T50_M200_G0_H40_C10_run4	TRUE	20	3	1
sim_K20_N3_T50_M200_G0_H40_C10_run7	TRUE	20	3	1
sim_K20_N3_T50_M200_G0_H40_C10_run8	TRUE	20	3	1
sim_K20_N3_T50_M200_G0_H40_C10_run9	TRUE	20	3	1
sim_K20_N3_T50_M200_G0_H40_C20_run10	TRUE	20	3	1
sim_K20_N3_T50_M200_G0_H40_C20_run1	TRUE	20	3	1
sim_K20_N3_T50_M200_G0_H40_C20_run3	TRUE	20	3	1
sim_K20_N3_T50_M200_G0_H40_C20_run4	TRUE	20	3	1
sim_K20_N3_T50_M200_G0_H40_C20_run5	TRUE	20	3	1
sim_K20_N3_T50_M200_G0_H40_C20_run7	TRUE	20	3	1
sim_K20_N3_T50_M200_G0_H40_C20_run8	TRUE	20	3	1
sim_K20_N3_T50_M200_G0_H40_C40_run10	TRUE	20	3	1
sim_K20_N3_T50_M200_G0_H40_C40_run3	TRUE	20	3	1
sim_K20_N3_T50_M200_G0_H40_C40_run5	TRUE	20	3	1
sim_K20_N3_T50_M200_G0_H40_C40_run8	TRUE	20	3	1
sim_K20_N3_T50_M200_G0_H10_C40_run10	TRUE	20	3	1
sim_K20_N3_T50_M200_G0_H10_C40_run3	TRUE	20	3	1
sim_K20_N3_T50_M200_G0_H10_C40_run6	TRUE	20	3	1
sim_K20_N3_T50_M200_G0_H10_C40_run8	TRUE	20	3	1
sim_K20_N3_T50_M200_G0_H40_C40_run1	TRUE	20	3	1
sim_K20_N3_T50_M200_G0_H40_C40_run4	TRUE	20	3	1
sim_K20_N3_T50_M200_G0_H40_C40_run6	TRUE	20	3	1
sim_K20_N4_T50_M200_G0_H10_C10_run8	TRUE	20	4	0.777778
sim_K20_N4_T50_M200_G0_H10_C40_run4	TRUE	20	4	0.994413
sim_K20_N4_T50_M200_G0_H20_C10_run2	TRUE	20	4	0.976744
sim_K20_N4_T50_M200_G0_H20_C20_run4	TRUE	20	4	0.988827
sim_K20_N4_T50_M200_G0_H20_C20_run8	TRUE	20	4	0.82963
sim_K20_N4_T50_M200_G0_H40_C10_run2	TRUE	20	4	0.658333
sim_K20_N4_T50_M200_G0_H40_C10_run4	TRUE	20	4	0.791045
sim_K20_N4_T50_M200_G0_H40_C10_run5	TRUE	20	4	0.612121
sim_K20_N4_T50_M200_G0_H40_C10_run8	TRUE	20	4	0.846154
sim_K20_N4_T50_M200_G0_H40_C10_run9	TRUE	20	4	0.981818
sim_K20_N4_T50_M200_G0_H40_C20_run10	TRUE	20	4	0.925
sim_K20_N4_T50_M200_G0_H40_C20_run2	TRUE	20	4	0.975758
sim_K20_N4_T50_M200_G0_H40_C20_run4	TRUE	20	4	0.788732
sim_K20_N4_T50_M200_G0_H40_C20_run6	TRUE	20	4	0.907216
sim_K20_N4_T50_M200_G0_H40_C40_run3	TRUE	20	4	0.934641
sim_K20_N4_T50_M200_G0_H40_C40_run4	TRUE	20	4	0.779817
sim_K20_N4_T50_M200_G0_H40_C40_run8	TRUE	20	4	0.993902
sim_K20_N4_T50_M200_G0_H10_C10_run1	TRUE	20	4	1
sim_K20_N4_T50_M200_G0_H10_C10_run2	TRUE	20	4	1
sim_K20_N4_T50_M200_G0_H10_C10_run3	TRUE	20	4	1
sim_K20_N4_T50_M200_G0_H10_C10_run4	TRUE	20	4	1
sim_K20_N4_T50_M200_G0_H10_C10_run6	TRUE	20	4	1
sim_K20_N4_T50_M200_G0_H10_C10_run7	TRUE	20	4	1
sim_K20_N4_T50_M200_G0_H10_C10_run9	TRUE	20	4	1
sim_K20_N4_T50_M200_G0_H10_C20_run10	TRUE	20	4	1
sim_K20_N4_T50_M200_G0_H10_C20_run2	TRUE	20	4	1
sim_K20_N4_T50_M200_G0_H10_C20_run4	TRUE	20	4	1
sim_K20_N4_T50_M200_G0_H10_C20_run5	TRUE	20	4	1
sim_K20_N4_T50_M200_G0_H10_C20_run6	TRUE	20	4	1
sim_K20_N4_T50_M200_G0_H10_C20_run7	TRUE	20	4	1
sim_K20_N4_T50_M200_G0_H10_C40_run6	TRUE	20	4	1
sim_K20_N4_T50_M200_G0_H10_C40_run8	TRUE	20	4	1
sim_K20_N4_T50_M200_G0_H10_C40_run9	TRUE	20	4	1
sim_K20_N4_T50_M200_G0_H20_C10_run1	TRUE	20	4	1
sim_K20_N4_T50_M200_G0_H20_C10_run3	TRUE	20	4	1
sim_K20_N4_T50_M200_G0_H20_C10_run4	TRUE	20	4	1
sim_K20_N4_T50_M200_G0_H20_C10_run6	TRUE	20	4	1
sim_K20_N4_T50_M200_G0_H20_C10_run8	TRUE	20	4	1
sim_K20_N4_T50_M200_G0_H20_C10_run9	TRUE	20	4	1
sim_K20_N4_T50_M200_G0_H20_C20_run1	TRUE	20	4	1
sim_K20_N4_T50_M200_G0_H20_C20_run2	TRUE	20	4	1
sim_K20_N4_T50_M200_G0_H20_C20_run9	TRUE	20	4	1
sim_K20_N4_T50_M200_G0_H20_C40_run1	TRUE	20	4	1
sim_K20_N4_T50_M200_G0_H20_C40_run2	TRUE	20	4	1
sim_K20_N4_T50_M200_G0_H20_C40_run3	TRUE	20	4	1
sim_K20_N4_T50_M200_G0_H20_C40_run4	TRUE	20	4	1
sim_K20_N4_T50_M200_G0_H20_C40_run9	TRUE	20	4	1
sim_K20_N4_T50_M200_G0_H40_C10_run10	TRUE	20	4	1
sim_K20_N4_T50_M200_G0_H40_C10_run3	TRUE	20	4	1
sim_K20_N4_T50_M200_G0_H40_C10_run6	TRUE	20	4	1
sim_K20_N4_T50_M200_G0_H40_C10_run7	TRUE	20	4	1
sim_K20_N4_T50_M200_G0_H40_C20_run1	TRUE	20	4	1
sim_K20_N4_T50_M200_G0_H40_C20_run3	TRUE	20	4	1
sim_K20_N4_T50_M200_G0_H40_C20_run5	TRUE	20	4	1
sim_K20_N4_T50_M200_G0_H40_C20_run7	TRUE	20	4	1
sim_K20_N4_T50_M200_G0_H40_C20_run9	TRUE	20	4	1
sim_K20_N4_T50_M200_G0_H40_C40_run10	TRUE	20	4	1
sim_K20_N4_T50_M200_G0_H40_C40_run1	TRUE	20	4	1
sim_K20_N4_T50_M200_G0_H40_C40_run2	TRUE	20	4	1
sim_K20_N4_T50_M200_G0_H40_C40_run5	TRUE	20	4	1
sim_K20_N4_T50_M200_G0_H40_C40_run6	TRUE	20	4	1
sim_K20_N4_T50_M200_G0_H40_C40_run7	TRUE	20	4	1
sim_K20_N4_T50_M200_G0_H40_C40_run9	TRUE	20	4	1
sim_K20_N4_T50_M200_G0_H10_C10_run10	TRUE	20	4	1
sim_K20_N4_T50_M200_G0_H10_C10_run5	TRUE	20	4	1
sim_K20_N4_T50_M200_G0_H10_C20_run1	TRUE	20	4	1
sim_K20_N4_T50_M200_G0_H10_C20_run3	TRUE	20	4	1
sim_K20_N4_T50_M200_G0_H10_C20_run8	TRUE	20	4	1
sim_K20_N4_T50_M200_G0_H10_C20_run9	TRUE	20	4	1
sim_K20_N4_T50_M200_G0_H10_C40_run10	TRUE	20	4	1
sim_K20_N4_T50_M200_G0_H10_C40_run1	TRUE	20	4	1
sim_K20_N4_T50_M200_G0_H10_C40_run2	TRUE	20	4	1
sim_K20_N4_T50_M200_G0_H10_C40_run3	TRUE	20	4	1
sim_K20_N4_T50_M200_G0_H10_C40_run5	TRUE	20	4	1
sim_K20_N4_T50_M200_G0_H10_C40_run7	TRUE	20	4	1
sim_K20_N4_T50_M200_G0_H20_C10_run10	TRUE	20	4	1
sim_K20_N4_T50_M200_G0_H20_C10_run5	TRUE	20	4	1
sim_K20_N4_T50_M200_G0_H20_C10_run7	TRUE	20	4	1
sim_K20_N4_T50_M200_G0_H20_C20_run10	TRUE	20	4	1
sim_K20_N4_T50_M200_G0_H20_C20_run3	TRUE	20	4	1
sim_K20_N4_T50_M200_G0_H20_C20_run5	TRUE	20	4	1
sim_K20_N4_T50_M200_G0_H20_C20_run6	TRUE	20	4	1
sim_K20_N4_T50_M200_G0_H20_C20_run7	TRUE	20	4	1
sim_K20_N4_T50_M200_G0_H20_C40_run10	TRUE	20	4	1
sim_K20_N4_T50_M200_G0_H20_C40_run5	TRUE	20	4	1
sim_K20_N4_T50_M200_G0_H20_C40_run6	TRUE	20	4	1
sim_K20_N4_T50_M200_G0_H20_C40_run7	TRUE	20	4	1
sim_K20_N4_T50_M200_G0_H20_C40_run8	TRUE	20	4	1
sim_K20_N4_T50_M200_G0_H40_C10_run1	TRUE	20	4	1
sim_K20_N4_T50_M200_G0_H40_C20_run8	TRUE	20	4	1
sim_K20_N5_T50_M200_G0_H10_C10_run2	TRUE	20	5	0.972477
sim_K20_N5_T50_M200_G0_H10_C10_run4	TRUE	20	5	0.989189
sim_K20_N5_T50_M200_G0_H10_C40_run9	TRUE	20	5	0.983607
sim_K20_N5_T50_M200_G0_H20_C10_run1	TRUE	20	5	0.846154
sim_K20_N5_T50_M200_G0_H20_C20_run5	TRUE	20	5	0.993789
sim_K20_N5_T50_M200_G0_H20_C40_run8	TRUE	20	5	0.763158
sim_K20_N5_T50_M200_G0_H40_C10_run9	TRUE	20	5	0.671756
sim_K20_N5_T50_M200_G0_H40_C20_run1	TRUE	20	5	0.928144
sim_K20_N5_T50_M200_G0_H10_C10_run10	TRUE	20	5	1
sim_K20_N5_T50_M200_G0_H10_C10_run5	TRUE	20	5	1
sim_K20_N5_T50_M200_G0_H10_C10_run8	TRUE	20	5	1
sim_K20_N5_T50_M200_G0_H10_C10_run9	TRUE	20	5	1
sim_K20_N5_T50_M200_G0_H10_C20_run10	TRUE	20	5	1
sim_K20_N5_T50_M200_G0_H10_C20_run1	TRUE	20	5	1
sim_K20_N5_T50_M200_G0_H10_C20_run2	TRUE	20	5	1
sim_K20_N5_T50_M200_G0_H10_C20_run3	TRUE	20	5	1
sim_K20_N5_T50_M200_G0_H10_C20_run6	TRUE	20	5	1
sim_K20_N5_T50_M200_G0_H10_C20_run8	TRUE	20	5	1
sim_K20_N5_T50_M200_G0_H10_C40_run4	TRUE	20	5	1
sim_K20_N5_T50_M200_G0_H10_C40_run7	TRUE	20	5	1
sim_K20_N5_T50_M200_G0_H20_C10_run10	TRUE	20	5	1
sim_K20_N5_T50_M200_G0_H20_C10_run2	TRUE	20	5	1
sim_K20_N5_T50_M200_G0_H20_C10_run3	TRUE	20	5	1
sim_K20_N5_T50_M200_G0_H20_C10_run4	TRUE	20	5	1
sim_K20_N5_T50_M200_G0_H20_C10_run6	TRUE	20	5	1
sim_K20_N5_T50_M200_G0_H20_C10_run7	TRUE	20	5	1
sim_K20_N5_T50_M200_G0_H20_C10_run9	TRUE	20	5	1
sim_K20_N5_T50_M200_G0_H20_C20_run10	TRUE	20	5	1
sim_K20_N5_T50_M200_G0_H20_C20_run1	TRUE	20	5	1
sim_K20_N5_T50_M200_G0_H20_C20_run7	TRUE	20	5	1
sim_K20_N5_T50_M200_G0_H20_C40_run10	TRUE	20	5	1
sim_K20_N5_T50_M200_G0_H20_C40_run1	TRUE	20	5	1
sim_K20_N5_T50_M200_G0_H20_C40_run5	TRUE	20	5	1
sim_K20_N5_T50_M200_G0_H20_C40_run6	TRUE	20	5	1
sim_K20_N5_T50_M200_G0_H40_C10_run1	TRUE	20	5	1
sim_K20_N5_T50_M200_G0_H40_C10_run2	TRUE	20	5	1
sim_K20_N5_T50_M200_G0_H40_C10_run3	TRUE	20	5	1
sim_K20_N5_T50_M200_G0_H40_C10_run5	TRUE	20	5	1
sim_K20_N5_T50_M200_G0_H40_C10_run8	TRUE	20	5	1
sim_K20_N5_T50_M200_G0_H40_C20_run10	TRUE	20	5	1
sim_K20_N5_T50_M200_G0_H40_C20_run2	TRUE	20	5	1
sim_K20_N5_T50_M200_G0_H40_C20_run5	TRUE	20	5	1
sim_K20_N5_T50_M200_G0_H40_C20_run6	TRUE	20	5	1
sim_K20_N5_T50_M200_G0_H40_C20_run7	TRUE	20	5	1
sim_K20_N5_T50_M200_G0_H40_C20_run8	TRUE	20	5	1
sim_K20_N5_T50_M200_G0_H40_C20_run9	TRUE	20	5	1
sim_K20_N5_T50_M200_G0_H40_C40_run10	TRUE	20	5	1
sim_K20_N5_T50_M200_G0_H40_C40_run4	TRUE	20	5	1
sim_K20_N5_T50_M200_G0_H40_C40_run9	TRUE	20	5	1
sim_K20_N5_T50_M200_G0_H10_C10_run1	TRUE	20	5	1
sim_K20_N5_T50_M200_G0_H10_C10_run3	TRUE	20	5	1
sim_K20_N5_T50_M200_G0_H10_C10_run6	TRUE	20	5	1
sim_K20_N5_T50_M200_G0_H10_C10_run7	TRUE	20	5	1
sim_K20_N5_T50_M200_G0_H10_C20_run4	TRUE	20	5	1
sim_K20_N5_T50_M200_G0_H10_C20_run5	TRUE	20	5	1
sim_K20_N5_T50_M200_G0_H10_C20_run7	TRUE	20	5	1
sim_K20_N5_T50_M200_G0_H10_C20_run9	TRUE	20	5	1
sim_K20_N5_T50_M200_G0_H10_C40_run10	TRUE	20	5	1
sim_K20_N5_T50_M200_G0_H10_C40_run1	TRUE	20	5	1
sim_K20_N5_T50_M200_G0_H10_C40_run2	TRUE	20	5	1
sim_K20_N5_T50_M200_G0_H10_C40_run3	TRUE	20	5	1
sim_K20_N5_T50_M200_G0_H10_C40_run5	TRUE	20	5	1
sim_K20_N5_T50_M200_G0_H10_C40_run6	TRUE	20	5	1
sim_K20_N5_T50_M200_G0_H10_C40_run8	TRUE	20	5	1
sim_K20_N5_T50_M200_G0_H20_C10_run5	TRUE	20	5	1
sim_K20_N5_T50_M200_G0_H20_C10_run8	TRUE	20	5	1
sim_K20_N5_T50_M200_G0_H20_C20_run2	TRUE	20	5	1
sim_K20_N5_T50_M200_G0_H20_C20_run3	TRUE	20	5	1
sim_K20_N5_T50_M200_G0_H20_C20_run4	TRUE	20	5	1
sim_K20_N5_T50_M200_G0_H20_C20_run6	TRUE	20	5	1
sim_K20_N5_T50_M200_G0_H20_C20_run8	TRUE	20	5	1
sim_K20_N5_T50_M200_G0_H20_C20_run9	TRUE	20	5	1
sim_K20_N5_T50_M200_G0_H20_C40_run2	TRUE	20	5	1
sim_K20_N5_T50_M200_G0_H20_C40_run3	TRUE	20	5	1
sim_K20_N5_T50_M200_G0_H20_C40_run4	TRUE	20	5	1
sim_K20_N5_T50_M200_G0_H20_C40_run7	TRUE	20	5	1
sim_K20_N5_T50_M200_G0_H20_C40_run9	TRUE	20	5	1
sim_K20_N5_T50_M200_G0_H40_C10_run10	TRUE	20	5	1
sim_K20_N5_T50_M200_G0_H40_C10_run4	TRUE	20	5	1
sim_K20_N5_T50_M200_G0_H40_C10_run6	TRUE	20	5	1
sim_K20_N5_T50_M200_G0_H40_C10_run7	TRUE	20	5	1
sim_K20_N5_T50_M200_G0_H40_C20_run3	TRUE	20	5	1
sim_K20_N5_T50_M200_G0_H40_C20_run4	TRUE	20	5	1
sim_K20_N5_T50_M200_G0_H40_C40_run1	TRUE	20	5	1
sim_K20_N5_T50_M200_G0_H40_C40_run2	TRUE	20	5	1
sim_K20_N5_T50_M200_G0_H40_C40_run3	TRUE	20	5	1
sim_K20_N5_T50_M200_G0_H40_C40_run5	TRUE	20	5	1
sim_K20_N5_T50_M200_G0_H40_C40_run6	TRUE	20	5	1
sim_K20_N5_T50_M200_G0_H40_C40_run7	TRUE	20	5	1
sim_K20_N5_T50_M200_G0_H40_C40_run8	TRUE	20	5	1
sim_K20_N6_T50_M200_G0_H40_C20_run3	TRUE	20	6	0.994118
sim_K20_N6_T50_M200_G0_H40_C20_run5	TRUE	20	6	0.75969
sim_K20_N6_T50_M200_G0_H10_C10_run2	TRUE	20	6	1
sim_K20_N6_T50_M200_G0_H10_C10_run3	TRUE	20	6	1
sim_K20_N6_T50_M200_G0_H10_C10_run4	TRUE	20	6	1
sim_K20_N6_T50_M200_G0_H10_C20_run1	TRUE	20	6	1
sim_K20_N6_T50_M200_G0_H10_C20_run3	TRUE	20	6	1
sim_K20_N6_T50_M200_G0_H10_C20_run4	TRUE	20	6	1
sim_K20_N6_T50_M200_G0_H10_C20_run5	TRUE	20	6	1
sim_K20_N6_T50_M200_G0_H10_C40_run7	TRUE	20	6	1
sim_K20_N6_T50_M200_G0_H10_C40_run8	TRUE	20	6	1
sim_K20_N6_T50_M200_G0_H10_C40_run9	TRUE	20	6	1
sim_K20_N6_T50_M200_G0_H20_C10_run2	TRUE	20	6	1
sim_K20_N6_T50_M200_G0_H20_C10_run4	TRUE	20	6	1
sim_K20_N6_T50_M200_G0_H20_C10_run5	TRUE	20	6	1
sim_K20_N6_T50_M200_G0_H20_C10_run6	TRUE	20	6	1
sim_K20_N6_T50_M200_G0_H20_C10_run7	TRUE	20	6	1
sim_K20_N6_T50_M200_G0_H20_C10_run9	TRUE	20	6	1
sim_K20_N6_T50_M200_G0_H20_C20_run5	TRUE	20	6	1
sim_K20_N6_T50_M200_G0_H20_C20_run6	TRUE	20	6	1
sim_K20_N6_T50_M200_G0_H20_C40_run10	TRUE	20	6	1
sim_K20_N6_T50_M200_G0_H20_C40_run3	TRUE	20	6	1
sim_K20_N6_T50_M200_G0_H40_C10_run10	TRUE	20	6	1
sim_K20_N6_T50_M200_G0_H40_C10_run2	TRUE	20	6	1
sim_K20_N6_T50_M200_G0_H40_C10_run3	TRUE	20	6	1
sim_K20_N6_T50_M200_G0_H40_C10_run4	TRUE	20	6	1
sim_K20_N6_T50_M200_G0_H40_C10_run6	TRUE	20	6	1
sim_K20_N6_T50_M200_G0_H40_C10_run7	TRUE	20	6	1
sim_K20_N6_T50_M200_G0_H40_C10_run9	TRUE	20	6	1
sim_K20_N6_T50_M200_G0_H40_C20_run8	TRUE	20	6	1
sim_K20_N6_T50_M200_G0_H40_C40_run3	TRUE	20	6	1
sim_K20_N6_T50_M200_G0_H40_C40_run4	TRUE	20	6	1
sim_K20_N6_T50_M200_G0_H40_C40_run5	TRUE	20	6	1
sim_K20_N6_T50_M200_G0_H40_C40_run7	TRUE	20	6	1
sim_K20_N6_T50_M200_G0_H10_C10_run10	TRUE	20	6	1
sim_K20_N6_T50_M200_G0_H10_C10_run1	TRUE	20	6	1
sim_K20_N6_T50_M200_G0_H10_C10_run5	TRUE	20	6	1
sim_K20_N6_T50_M200_G0_H10_C10_run6	TRUE	20	6	1
sim_K20_N6_T50_M200_G0_H10_C10_run7	TRUE	20	6	1
sim_K20_N6_T50_M200_G0_H10_C10_run8	TRUE	20	6	1
sim_K20_N6_T50_M200_G0_H10_C10_run9	TRUE	20	6	1
sim_K20_N6_T50_M200_G0_H10_C20_run10	TRUE	20	6	1
sim_K20_N6_T50_M200_G0_H10_C20_run2	TRUE	20	6	1
sim_K20_N6_T50_M200_G0_H10_C20_run6	TRUE	20	6	1
sim_K20_N6_T50_M200_G0_H10_C20_run7	TRUE	20	6	1
sim_K20_N6_T50_M200_G0_H10_C20_run8	TRUE	20	6	1
sim_K20_N6_T50_M200_G0_H10_C20_run9	TRUE	20	6	1
sim_K20_N6_T50_M200_G0_H10_C40_run10	TRUE	20	6	1
sim_K20_N6_T50_M200_G0_H10_C40_run1	TRUE	20	6	1
sim_K20_N6_T50_M200_G0_H10_C40_run2	TRUE	20	6	1
sim_K20_N6_T50_M200_G0_H10_C40_run3	TRUE	20	6	1
sim_K20_N6_T50_M200_G0_H10_C40_run4	TRUE	20	6	1
sim_K20_N6_T50_M200_G0_H10_C40_run5	TRUE	20	6	1
sim_K20_N6_T50_M200_G0_H10_C40_run6	TRUE	20	6	1
sim_K20_N6_T50_M200_G0_H20_C10_run10	TRUE	20	6	1
sim_K20_N6_T50_M200_G0_H20_C10_run1	TRUE	20	6	1
sim_K20_N6_T50_M200_G0_H20_C10_run3	TRUE	20	6	1
sim_K20_N6_T50_M200_G0_H20_C10_run8	TRUE	20	6	1
sim_K20_N6_T50_M200_G0_H20_C20_run10	TRUE	20	6	1
sim_K20_N6_T50_M200_G0_H20_C20_run1	TRUE	20	6	1
sim_K20_N6_T50_M200_G0_H20_C20_run2	TRUE	20	6	1
sim_K20_N6_T50_M200_G0_H20_C20_run3	TRUE	20	6	1
sim_K20_N6_T50_M200_G0_H20_C20_run4	TRUE	20	6	1
sim_K20_N6_T50_M200_G0_H20_C20_run7	TRUE	20	6	1
sim_K20_N6_T50_M200_G0_H20_C20_run8	TRUE	20	6	1
sim_K20_N6_T50_M200_G0_H20_C20_run9	TRUE	20	6	1
sim_K20_N6_T50_M200_G0_H20_C40_run1	TRUE	20	6	1
sim_K20_N6_T50_M200_G0_H20_C40_run2	TRUE	20	6	1
sim_K20_N6_T50_M200_G0_H20_C40_run4	TRUE	20	6	1
sim_K20_N6_T50_M200_G0_H20_C40_run5	TRUE	20	6	1
sim_K20_N6_T50_M200_G0_H20_C40_run6	TRUE	20	6	1
sim_K20_N6_T50_M200_G0_H20_C40_run7	TRUE	20	6	1
sim_K20_N6_T50_M200_G0_H20_C40_run8	TRUE	20	6	1
sim_K20_N6_T50_M200_G0_H20_C40_run9	TRUE	20	6	1
sim_K20_N6_T50_M200_G0_H40_C10_run1	TRUE	20	6	1
sim_K20_N6_T50_M200_G0_H40_C10_run5	TRUE	20	6	1
sim_K20_N6_T50_M200_G0_H40_C10_run8	TRUE	20	6	1
sim_K20_N6_T50_M200_G0_H40_C20_run10	TRUE	20	6	1
sim_K20_N6_T50_M200_G0_H40_C20_run1	TRUE	20	6	1
sim_K20_N6_T50_M200_G0_H40_C20_run2	TRUE	20	6	1
sim_K20_N6_T50_M200_G0_H40_C20_run4	TRUE	20	6	1
sim_K20_N6_T50_M200_G0_H40_C20_run6	TRUE	20	6	1
sim_K20_N6_T50_M200_G0_H40_C20_run7	TRUE	20	6	1
sim_K20_N6_T50_M200_G0_H40_C20_run9	TRUE	20	6	1
sim_K20_N6_T50_M200_G0_H40_C40_run10	TRUE	20	6	1
sim_K20_N6_T50_M200_G0_H40_C40_run1	TRUE	20	6	1
sim_K20_N6_T50_M200_G0_H40_C40_run2	TRUE	20	6	1
sim_K20_N6_T50_M200_G0_H40_C40_run6	TRUE	20	6	1
sim_K20_N6_T50_M200_G0_H40_C40_run8	TRUE	20	6	1
sim_K20_N6_T50_M200_G0_H40_C40_run9	TRUE	20	6	1
sim_K20_N7_T50_M200_G0_H10_C10_run7	TRUE	20	7	1
sim_K20_N7_T50_M200_G0_H10_C40_run9	TRUE	20	7	1
sim_K20_N7_T50_M200_G0_H20_C10_run6	TRUE	20	7	1
sim_K20_N7_T50_M200_G0_H20_C20_run2	TRUE	20	7	1
sim_K20_N7_T50_M200_G0_H20_C20_run7	TRUE	20	7	1
sim_K20_N7_T50_M200_G0_H20_C20_run9	TRUE	20	7	1
sim_K20_N7_T50_M200_G0_H20_C40_run5	TRUE	20	7	1
sim_K20_N7_T50_M200_G0_H40_C10_run10	TRUE	20	7	1
sim_K20_N7_T50_M200_G0_H40_C10_run1	TRUE	20	7	1
sim_K20_N7_T50_M200_G0_H40_C10_run3	TRUE	20	7	1
sim_K20_N7_T50_M200_G0_H40_C10_run5	TRUE	20	7	1
sim_K20_N7_T50_M200_G0_H40_C20_run9	TRUE	20	7	1
sim_K20_N7_T50_M200_G0_H40_C40_run1	TRUE	20	7	1
sim_K20_N7_T50_M200_G0_H40_C40_run3	TRUE	20	7	1
sim_K20_N7_T50_M200_G0_H10_C10_run10	TRUE	20	7	1
sim_K20_N7_T50_M200_G0_H10_C10_run1	TRUE	20	7	1
sim_K20_N7_T50_M200_G0_H10_C10_run2	TRUE	20	7	1
sim_K20_N7_T50_M200_G0_H10_C10_run3	TRUE	20	7	1
sim_K20_N7_T50_M200_G0_H10_C10_run4	TRUE	20	7	1
sim_K20_N7_T50_M200_G0_H10_C10_run5	TRUE	20	7	1
sim_K20_N7_T50_M200_G0_H10_C10_run6	TRUE	20	7	1
sim_K20_N7_T50_M200_G0_H10_C10_run8	TRUE	20	7	1
sim_K20_N7_T50_M200_G0_H10_C10_run9	TRUE	20	7	1
sim_K20_N7_T50_M200_G0_H10_C20_run10	TRUE	20	7	1
sim_K20_N7_T50_M200_G0_H10_C20_run1	TRUE	20	7	1
sim_K20_N7_T50_M200_G0_H10_C20_run2	TRUE	20	7	1
sim_K20_N7_T50_M200_G0_H10_C20_run3	TRUE	20	7	1
sim_K20_N7_T50_M200_G0_H10_C20_run4	TRUE	20	7	1
sim_K20_N7_T50_M200_G0_H10_C20_run5	TRUE	20	7	1
sim_K20_N7_T50_M200_G0_H10_C20_run6	TRUE	20	7	1
sim_K20_N7_T50_M200_G0_H10_C20_run7	TRUE	20	7	1
sim_K20_N7_T50_M200_G0_H10_C20_run8	TRUE	20	7	1
sim_K20_N7_T50_M200_G0_H10_C20_run9	TRUE	20	7	1
sim_K20_N7_T50_M200_G0_H10_C40_run10	TRUE	20	7	1
sim_K20_N7_T50_M200_G0_H10_C40_run1	TRUE	20	7	1
sim_K20_N7_T50_M200_G0_H10_C40_run2	TRUE	20	7	1
sim_K20_N7_T50_M200_G0_H10_C40_run3	TRUE	20	7	1
sim_K20_N7_T50_M200_G0_H10_C40_run4	TRUE	20	7	1
sim_K20_N7_T50_M200_G0_H10_C40_run5	TRUE	20	7	1
sim_K20_N7_T50_M200_G0_H10_C40_run6	TRUE	20	7	1
sim_K20_N7_T50_M200_G0_H10_C40_run7	TRUE	20	7	1
sim_K20_N7_T50_M200_G0_H10_C40_run8	TRUE	20	7	1
sim_K20_N7_T50_M200_G0_H20_C10_run10	TRUE	20	7	1
sim_K20_N7_T50_M200_G0_H20_C10_run1	TRUE	20	7	1
sim_K20_N7_T50_M200_G0_H20_C10_run2	TRUE	20	7	1
sim_K20_N7_T50_M200_G0_H20_C10_run3	TRUE	20	7	1
sim_K20_N7_T50_M200_G0_H20_C10_run4	TRUE	20	7	1
sim_K20_N7_T50_M200_G0_H20_C10_run5	TRUE	20	7	1
sim_K20_N7_T50_M200_G0_H20_C10_run7	TRUE	20	7	1
sim_K20_N7_T50_M200_G0_H20_C10_run8	TRUE	20	7	1
sim_K20_N7_T50_M200_G0_H20_C10_run9	TRUE	20	7	1
sim_K20_N7_T50_M200_G0_H20_C20_run10	TRUE	20	7	1
sim_K20_N7_T50_M200_G0_H20_C20_run1	TRUE	20	7	1
sim_K20_N7_T50_M200_G0_H20_C20_run3	TRUE	20	7	1
sim_K20_N7_T50_M200_G0_H20_C20_run4	TRUE	20	7	1
sim_K20_N7_T50_M200_G0_H20_C20_run5	TRUE	20	7	1
sim_K20_N7_T50_M200_G0_H20_C20_run6	TRUE	20	7	1
sim_K20_N7_T50_M200_G0_H20_C20_run8	TRUE	20	7	1
sim_K20_N7_T50_M200_G0_H20_C40_run10	TRUE	20	7	1
sim_K20_N7_T50_M200_G0_H20_C40_run1	TRUE	20	7	1
sim_K20_N7_T50_M200_G0_H20_C40_run2	TRUE	20	7	1
sim_K20_N7_T50_M200_G0_H20_C40_run3	TRUE	20	7	1
sim_K20_N7_T50_M200_G0_H20_C40_run4	TRUE	20	7	1
sim_K20_N7_T50_M200_G0_H20_C40_run6	TRUE	20	7	1
sim_K20_N7_T50_M200_G0_H20_C40_run7	TRUE	20	7	1
sim_K20_N7_T50_M200_G0_H20_C40_run8	TRUE	20	7	1
sim_K20_N7_T50_M200_G0_H20_C40_run9	TRUE	20	7	1
sim_K20_N7_T50_M200_G0_H40_C10_run2	TRUE	20	7	1
sim_K20_N7_T50_M200_G0_H40_C10_run4	TRUE	20	7	1
sim_K20_N7_T50_M200_G0_H40_C10_run6	TRUE	20	7	1
sim_K20_N7_T50_M200_G0_H40_C10_run7	TRUE	20	7	1
sim_K20_N7_T50_M200_G0_H40_C10_run8	TRUE	20	7	1
sim_K20_N7_T50_M200_G0_H40_C10_run9	TRUE	20	7	1
sim_K20_N7_T50_M200_G0_H40_C20_run10	TRUE	20	7	1
sim_K20_N7_T50_M200_G0_H40_C20_run1	TRUE	20	7	1
sim_K20_N7_T50_M200_G0_H40_C20_run2	TRUE	20	7	1
sim_K20_N7_T50_M200_G0_H40_C20_run3	TRUE	20	7	1
sim_K20_N7_T50_M200_G0_H40_C20_run4	TRUE	20	7	1
sim_K20_N7_T50_M200_G0_H40_C20_run5	TRUE	20	7	1
sim_K20_N7_T50_M200_G0_H40_C20_run6	TRUE	20	7	1
sim_K20_N7_T50_M200_G0_H40_C20_run7	TRUE	20	7	1
sim_K20_N7_T50_M200_G0_H40_C20_run8	TRUE	20	7	1
sim_K20_N7_T50_M200_G0_H40_C40_run10	TRUE	20	7	1
sim_K20_N7_T50_M200_G0_H40_C40_run2	TRUE	20	7	1
sim_K20_N7_T50_M200_G0_H40_C40_run4	TRUE	20	7	1
sim_K20_N7_T50_M200_G0_H40_C40_run5	TRUE	20	7	1
sim_K20_N7_T50_M200_G0_H40_C40_run6	TRUE	20	7	1
sim_K20_N7_T50_M200_G0_H40_C40_run7	TRUE	20	7	1
sim_K20_N7_T50_M200_G0_H40_C40_run8	TRUE	20	7	1
sim_K20_N7_T50_M200_G0_H40_C40_run9	TRUE	20	7	1
sim_K20_N8_T50_M200_G0_H10_C10_run6	TRUE	20	8	1
sim_K20_N8_T50_M200_G0_H10_C20_run5	TRUE	20	8	1
sim_K20_N8_T50_M200_G0_H10_C20_run7	TRUE	20	8	1
sim_K20_N8_T50_M200_G0_H10_C40_run7	TRUE	20	8	1
sim_K20_N8_T50_M200_G0_H20_C10_run2	TRUE	20	8	1
sim_K20_N8_T50_M200_G0_H20_C10_run6	TRUE	20	8	1
sim_K20_N8_T50_M200_G0_H20_C10_run9	TRUE	20	8	1
sim_K20_N8_T50_M200_G0_H20_C20_run10	TRUE	20	8	1
sim_K20_N8_T50_M200_G0_H40_C10_run2	TRUE	20	8	1
sim_K20_N8_T50_M200_G0_H40_C20_run2	TRUE	20	8	1
sim_K20_N8_T50_M200_G0_H40_C20_run6	TRUE	20	8	1
sim_K20_N8_T50_M200_G0_H40_C40_run7	TRUE	20	8	1
sim_K20_N8_T50_M200_G0_H10_C10_run10	TRUE	20	8	1
sim_K20_N8_T50_M200_G0_H10_C10_run1	TRUE	20	8	1
sim_K20_N8_T50_M200_G0_H10_C10_run2	TRUE	20	8	1
sim_K20_N8_T50_M200_G0_H10_C10_run3	TRUE	20	8	1
sim_K20_N8_T50_M200_G0_H10_C10_run4	TRUE	20	8	1
sim_K20_N8_T50_M200_G0_H10_C10_run5	TRUE	20	8	1
sim_K20_N8_T50_M200_G0_H10_C10_run7	TRUE	20	8	1
sim_K20_N8_T50_M200_G0_H10_C10_run8	TRUE	20	8	1
sim_K20_N8_T50_M200_G0_H10_C10_run9	TRUE	20	8	1
sim_K20_N8_T50_M200_G0_H10_C20_run10	TRUE	20	8	1
sim_K20_N8_T50_M200_G0_H10_C20_run1	TRUE	20	8	1
sim_K20_N8_T50_M200_G0_H10_C20_run2	TRUE	20	8	1
sim_K20_N8_T50_M200_G0_H10_C20_run3	TRUE	20	8	1
sim_K20_N8_T50_M200_G0_H10_C20_run4	TRUE	20	8	1
sim_K20_N8_T50_M200_G0_H10_C20_run6	TRUE	20	8	1
sim_K20_N8_T50_M200_G0_H10_C20_run8	TRUE	20	8	1
sim_K20_N8_T50_M200_G0_H10_C20_run9	TRUE	20	8	1
sim_K20_N8_T50_M200_G0_H10_C40_run10	TRUE	20	8	1
sim_K20_N8_T50_M200_G0_H10_C40_run1	TRUE	20	8	1
sim_K20_N8_T50_M200_G0_H10_C40_run2	TRUE	20	8	1
sim_K20_N8_T50_M200_G0_H10_C40_run3	TRUE	20	8	1
sim_K20_N8_T50_M200_G0_H10_C40_run4	TRUE	20	8	1
sim_K20_N8_T50_M200_G0_H10_C40_run5	TRUE	20	8	1
sim_K20_N8_T50_M200_G0_H10_C40_run6	TRUE	20	8	1
sim_K20_N8_T50_M200_G0_H10_C40_run8	TRUE	20	8	1
sim_K20_N8_T50_M200_G0_H10_C40_run9	TRUE	20	8	1
sim_K20_N8_T50_M200_G0_H20_C10_run10	TRUE	20	8	1
sim_K20_N8_T50_M200_G0_H20_C10_run1	TRUE	20	8	1
sim_K20_N8_T50_M200_G0_H20_C10_run3	TRUE	20	8	1
sim_K20_N8_T50_M200_G0_H20_C10_run4	TRUE	20	8	1
sim_K20_N8_T50_M200_G0_H20_C10_run5	TRUE	20	8	1
sim_K20_N8_T50_M200_G0_H20_C10_run7	TRUE	20	8	1
sim_K20_N8_T50_M200_G0_H20_C10_run8	TRUE	20	8	1
sim_K20_N8_T50_M200_G0_H20_C20_run1	TRUE	20	8	1
sim_K20_N8_T50_M200_G0_H20_C20_run2	TRUE	20	8	1
sim_K20_N8_T50_M200_G0_H20_C20_run3	TRUE	20	8	1
sim_K20_N8_T50_M200_G0_H20_C20_run4	TRUE	20	8	1
sim_K20_N8_T50_M200_G0_H20_C20_run5	TRUE	20	8	1
sim_K20_N8_T50_M200_G0_H20_C20_run6	TRUE	20	8	1
sim_K20_N8_T50_M200_G0_H20_C20_run7	TRUE	20	8	1
sim_K20_N8_T50_M200_G0_H20_C20_run8	TRUE	20	8	1
sim_K20_N8_T50_M200_G0_H20_C20_run9	TRUE	20	8	1
sim_K20_N8_T50_M200_G0_H20_C40_run10	TRUE	20	8	1
sim_K20_N8_T50_M200_G0_H20_C40_run1	TRUE	20	8	1
sim_K20_N8_T50_M200_G0_H20_C40_run2	TRUE	20	8	1
sim_K20_N8_T50_M200_G0_H20_C40_run3	TRUE	20	8	1
sim_K20_N8_T50_M200_G0_H20_C40_run4	TRUE	20	8	1
sim_K20_N8_T50_M200_G0_H20_C40_run5	TRUE	20	8	1
sim_K20_N8_T50_M200_G0_H20_C40_run6	TRUE	20	8	1
sim_K20_N8_T50_M200_G0_H20_C40_run7	TRUE	20	8	1
sim_K20_N8_T50_M200_G0_H20_C40_run8	TRUE	20	8	1
sim_K20_N8_T50_M200_G0_H20_C40_run9	TRUE	20	8	1
sim_K20_N8_T50_M200_G0_H40_C10_run10	TRUE	20	8	1
sim_K20_N8_T50_M200_G0_H40_C10_run1	TRUE	20	8	1
sim_K20_N8_T50_M200_G0_H40_C10_run3	TRUE	20	8	1
sim_K20_N8_T50_M200_G0_H40_C10_run4	TRUE	20	8	1
sim_K20_N8_T50_M200_G0_H40_C10_run5	TRUE	20	8	1
sim_K20_N8_T50_M200_G0_H40_C10_run6	TRUE	20	8	1
sim_K20_N8_T50_M200_G0_H40_C10_run7	TRUE	20	8	1
sim_K20_N8_T50_M200_G0_H40_C10_run8	TRUE	20	8	1
sim_K20_N8_T50_M200_G0_H40_C10_run9	TRUE	20	8	1
sim_K20_N8_T50_M200_G0_H40_C20_run10	TRUE	20	8	1
sim_K20_N8_T50_M200_G0_H40_C20_run1	TRUE	20	8	1
sim_K20_N8_T50_M200_G0_H40_C20_run3	TRUE	20	8	1
sim_K20_N8_T50_M200_G0_H40_C20_run4	TRUE	20	8	1
sim_K20_N8_T50_M200_G0_H40_C20_run5	TRUE	20	8	1
sim_K20_N8_T50_M200_G0_H40_C20_run7	TRUE	20	8	1
sim_K20_N8_T50_M200_G0_H40_C20_run8	TRUE	20	8	1
sim_K20_N8_T50_M200_G0_H40_C20_run9	TRUE	20	8	1
sim_K20_N8_T50_M200_G0_H40_C40_run10	TRUE	20	8	1
sim_K20_N8_T50_M200_G0_H40_C40_run1	TRUE	20	8	1
sim_K20_N8_T50_M200_G0_H40_C40_run2	TRUE	20	8	1
sim_K20_N8_T50_M200_G0_H40_C40_run3	TRUE	20	8	1
sim_K20_N8_T50_M200_G0_H40_C40_run4	TRUE	20	8	1
sim_K20_N8_T50_M200_G0_H40_C40_run5	TRUE	20	8	1
sim_K20_N8_T50_M200_G0_H40_C40_run6	TRUE	20	8	1
sim_K20_N8_T50_M200_G0_H40_C40_run8	TRUE	20	8	1
sim_K20_N8_T50_M200_G0_H40_C40_run9	TRUE	20	8	1
sim_K20_N9_T50_M200_G0_H10_C10_run1	TRUE	20	9	1
sim_K20_N9_T50_M200_G0_H20_C20_run5	TRUE	20	9	1
sim_K20_N9_T50_M200_G0_H20_C40_run1	TRUE	20	9	1
sim_K20_N9_T50_M200_G0_H40_C10_run4	TRUE	20	9	1
sim_K20_N9_T50_M200_G0_H40_C10_run7	TRUE	20	9	1
sim_K20_N9_T50_M200_G0_H10_C10_run10	TRUE	20	9	1
sim_K20_N9_T50_M200_G0_H10_C10_run2	TRUE	20	9	1
sim_K20_N9_T50_M200_G0_H10_C10_run3	TRUE	20	9	1
sim_K20_N9_T50_M200_G0_H10_C10_run4	TRUE	20	9	1
sim_K20_N9_T50_M200_G0_H10_C10_run5	TRUE	20	9	1
sim_K20_N9_T50_M200_G0_H10_C10_run6	TRUE	20	9	1
sim_K20_N9_T50_M200_G0_H10_C10_run7	TRUE	20	9	1
sim_K20_N9_T50_M200_G0_H10_C10_run8	TRUE	20	9	1
sim_K20_N9_T50_M200_G0_H10_C10_run9	TRUE	20	9	1
sim_K20_N9_T50_M200_G0_H10_C20_run10	TRUE	20	9	1
sim_K20_N9_T50_M200_G0_H10_C20_run1	TRUE	20	9	1
sim_K20_N9_T50_M200_G0_H10_C20_run2	TRUE	20	9	1
sim_K20_N9_T50_M200_G0_H10_C20_run3	TRUE	20	9	1
sim_K20_N9_T50_M200_G0_H10_C20_run4	TRUE	20	9	1
sim_K20_N9_T50_M200_G0_H10_C20_run5	TRUE	20	9	1
sim_K20_N9_T50_M200_G0_H10_C20_run6	TRUE	20	9	1
sim_K20_N9_T50_M200_G0_H10_C20_run7	TRUE	20	9	1
sim_K20_N9_T50_M200_G0_H10_C20_run8	TRUE	20	9	1
sim_K20_N9_T50_M200_G0_H10_C20_run9	TRUE	20	9	1
sim_K20_N9_T50_M200_G0_H10_C40_run10	TRUE	20	9	1
sim_K20_N9_T50_M200_G0_H10_C40_run1	TRUE	20	9	1
sim_K20_N9_T50_M200_G0_H10_C40_run2	TRUE	20	9	1
sim_K20_N9_T50_M200_G0_H10_C40_run3	TRUE	20	9	1
sim_K20_N9_T50_M200_G0_H10_C40_run4	TRUE	20	9	1
sim_K20_N9_T50_M200_G0_H10_C40_run5	TRUE	20	9	1
sim_K20_N9_T50_M200_G0_H10_C40_run6	TRUE	20	9	1
sim_K20_N9_T50_M200_G0_H10_C40_run7	TRUE	20	9	1
sim_K20_N9_T50_M200_G0_H10_C40_run8	TRUE	20	9	1
sim_K20_N9_T50_M200_G0_H10_C40_run9	TRUE	20	9	1
sim_K20_N9_T50_M200_G0_H20_C10_run10	TRUE	20	9	1
sim_K20_N9_T50_M200_G0_H20_C10_run1	TRUE	20	9	1
sim_K20_N9_T50_M200_G0_H20_C10_run2	TRUE	20	9	1
sim_K20_N9_T50_M200_G0_H20_C10_run3	TRUE	20	9	1
sim_K20_N9_T50_M200_G0_H20_C10_run4	TRUE	20	9	1
sim_K20_N9_T50_M200_G0_H20_C10_run5	TRUE	20	9	1
sim_K20_N9_T50_M200_G0_H20_C10_run6	TRUE	20	9	1
sim_K20_N9_T50_M200_G0_H20_C10_run7	TRUE	20	9	1
sim_K20_N9_T50_M200_G0_H20_C10_run8	TRUE	20	9	1
sim_K20_N9_T50_M200_G0_H20_C10_run9	TRUE	20	9	1
sim_K20_N9_T50_M200_G0_H20_C20_run10	TRUE	20	9	1
sim_K20_N9_T50_M200_G0_H20_C20_run1	TRUE	20	9	1
sim_K20_N9_T50_M200_G0_H20_C20_run2	TRUE	20	9	1
sim_K20_N9_T50_M200_G0_H20_C20_run3	TRUE	20	9	1
sim_K20_N9_T50_M200_G0_H20_C20_run4	TRUE	20	9	1
sim_K20_N9_T50_M200_G0_H20_C20_run6	TRUE	20	9	1
sim_K20_N9_T50_M200_G0_H20_C20_run7	TRUE	20	9	1
sim_K20_N9_T50_M200_G0_H20_C20_run8	TRUE	20	9	1
sim_K20_N9_T50_M200_G0_H20_C20_run9	TRUE	20	9	1
sim_K20_N9_T50_M200_G0_H20_C40_run10	TRUE	20	9	1
sim_K20_N9_T50_M200_G0_H20_C40_run2	TRUE	20	9	1
sim_K20_N9_T50_M200_G0_H20_C40_run3	TRUE	20	9	1
sim_K20_N9_T50_M200_G0_H20_C40_run4	TRUE	20	9	1
sim_K20_N9_T50_M200_G0_H20_C40_run5	TRUE	20	9	1
sim_K20_N9_T50_M200_G0_H20_C40_run6	TRUE	20	9	1
sim_K20_N9_T50_M200_G0_H20_C40_run7	TRUE	20	9	1
sim_K20_N9_T50_M200_G0_H20_C40_run8	TRUE	20	9	1
sim_K20_N9_T50_M200_G0_H20_C40_run9	TRUE	20	9	1
sim_K20_N9_T50_M200_G0_H40_C10_run10	TRUE	20	9	1
sim_K20_N9_T50_M200_G0_H40_C10_run1	TRUE	20	9	1
sim_K20_N9_T50_M200_G0_H40_C10_run2	TRUE	20	9	1
sim_K20_N9_T50_M200_G0_H40_C10_run3	TRUE	20	9	1
sim_K20_N9_T50_M200_G0_H40_C10_run5	TRUE	20	9	1
sim_K20_N9_T50_M200_G0_H40_C10_run6	TRUE	20	9	1
sim_K20_N9_T50_M200_G0_H40_C10_run8	TRUE	20	9	1
sim_K20_N9_T50_M200_G0_H40_C10_run9	TRUE	20	9	1
sim_K20_N9_T50_M200_G0_H40_C20_run10	TRUE	20	9	1
sim_K20_N9_T50_M200_G0_H40_C20_run1	TRUE	20	9	1
sim_K20_N9_T50_M200_G0_H40_C20_run2	TRUE	20	9	1
sim_K20_N9_T50_M200_G0_H40_C20_run3	TRUE	20	9	1
sim_K20_N9_T50_M200_G0_H40_C20_run4	TRUE	20	9	1
sim_K20_N9_T50_M200_G0_H40_C20_run5	TRUE	20	9	1
sim_K20_N9_T50_M200_G0_H40_C20_run6	TRUE	20	9	1
sim_K20_N9_T50_M200_G0_H40_C20_run7	TRUE	20	9	1
sim_K20_N9_T50_M200_G0_H40_C20_run8	TRUE	20	9	1
sim_K20_N9_T50_M200_G0_H40_C20_run9	TRUE	20	9	1
sim_K20_N9_T50_M200_G0_H40_C40_run10	TRUE	20	9	1
sim_K20_N9_T50_M200_G0_H40_C40_run1	TRUE	20	9	1
sim_K20_N9_T50_M200_G0_H40_C40_run2	TRUE	20	9	1
sim_K20_N9_T50_M200_G0_H40_C40_run3	TRUE	20	9	1
sim_K20_N9_T50_M200_G0_H40_C40_run4	TRUE	20	9	1
sim_K20_N9_T50_M200_G0_H40_C40_run5	TRUE	20	9	1
sim_K20_N9_T50_M200_G0_H40_C40_run6	TRUE	20	9	1
sim_K20_N9_T50_M200_G0_H40_C40_run7	TRUE	20	9	1
sim_K20_N9_T50_M200_G0_H40_C40_run8	TRUE	20	9	1
sim_K20_N9_T50_M200_G0_H40_C40_run9	TRUE	20	9	1
sim_K20_N10_T50_M200_G0_H20_C20_run1	TRUE	20	10	0.982558
sim_K20_N10_T50_M200_G0_H20_C10_run7	TRUE	20	10	1
sim_K20_N10_T50_M200_G0_H20_C20_run6	TRUE	20	10	1
sim_K20_N10_T50_M200_G0_H20_C40_run10	TRUE	20	10	1
sim_K20_N10_T50_M200_G0_H10_C10_run10	TRUE	20	10	1
sim_K20_N10_T50_M200_G0_H10_C10_run1	TRUE	20	10	1
sim_K20_N10_T50_M200_G0_H10_C10_run2	TRUE	20	10	1
sim_K20_N10_T50_M200_G0_H10_C10_run3	TRUE	20	10	1
sim_K20_N10_T50_M200_G0_H10_C10_run4	TRUE	20	10	1
sim_K20_N10_T50_M200_G0_H10_C10_run5	TRUE	20	10	1
sim_K20_N10_T50_M200_G0_H10_C10_run6	TRUE	20	10	1
sim_K20_N10_T50_M200_G0_H10_C10_run7	TRUE	20	10	1
sim_K20_N10_T50_M200_G0_H10_C10_run8	TRUE	20	10	1
sim_K20_N10_T50_M200_G0_H10_C10_run9	TRUE	20	10	1
sim_K20_N10_T50_M200_G0_H10_C20_run10	TRUE	20	10	1
sim_K20_N10_T50_M200_G0_H10_C20_run1	TRUE	20	10	1
sim_K20_N10_T50_M200_G0_H10_C20_run2	TRUE	20	10	1
sim_K20_N10_T50_M200_G0_H10_C20_run3	TRUE	20	10	1
sim_K20_N10_T50_M200_G0_H10_C20_run4	TRUE	20	10	1
sim_K20_N10_T50_M200_G0_H10_C20_run5	TRUE	20	10	1
sim_K20_N10_T50_M200_G0_H10_C20_run6	TRUE	20	10	1
sim_K20_N10_T50_M200_G0_H10_C20_run7	TRUE	20	10	1
sim_K20_N10_T50_M200_G0_H10_C20_run8	TRUE	20	10	1
sim_K20_N10_T50_M200_G0_H10_C20_run9	TRUE	20	10	1
sim_K20_N10_T50_M200_G0_H10_C40_run10	TRUE	20	10	1
sim_K20_N10_T50_M200_G0_H10_C40_run1	TRUE	20	10	1
sim_K20_N10_T50_M200_G0_H10_C40_run2	TRUE	20	10	1
sim_K20_N10_T50_M200_G0_H10_C40_run3	TRUE	20	10	1
sim_K20_N10_T50_M200_G0_H10_C40_run4	TRUE	20	10	1
sim_K20_N10_T50_M200_G0_H10_C40_run5	TRUE	20	10	1
sim_K20_N10_T50_M200_G0_H10_C40_run6	TRUE	20	10	1
sim_K20_N10_T50_M200_G0_H10_C40_run7	TRUE	20	10	1
sim_K20_N10_T50_M200_G0_H10_C40_run8	TRUE	20	10	1
sim_K20_N10_T50_M200_G0_H10_C40_run9	TRUE	20	10	1
sim_K20_N10_T50_M200_G0_H20_C10_run10	TRUE	20	10	1
sim_K20_N10_T50_M200_G0_H20_C10_run1	TRUE	20	10	1
sim_K20_N10_T50_M200_G0_H20_C10_run2	TRUE	20	10	1
sim_K20_N10_T50_M200_G0_H20_C10_run3	TRUE	20	10	1
sim_K20_N10_T50_M200_G0_H20_C10_run4	TRUE	20	10	1
sim_K20_N10_T50_M200_G0_H20_C10_run5	TRUE	20	10	1
sim_K20_N10_T50_M200_G0_H20_C10_run6	TRUE	20	10	1
sim_K20_N10_T50_M200_G0_H20_C10_run8	TRUE	20	10	1
sim_K20_N10_T50_M200_G0_H20_C10_run9	TRUE	20	10	1
sim_K20_N10_T50_M200_G0_H20_C20_run10	TRUE	20	10	1
sim_K20_N10_T50_M200_G0_H20_C20_run2	TRUE	20	10	1
sim_K20_N10_T50_M200_G0_H20_C20_run3	TRUE	20	10	1
sim_K20_N10_T50_M200_G0_H20_C20_run4	TRUE	20	10	1
sim_K20_N10_T50_M200_G0_H20_C20_run5	TRUE	20	10	1
sim_K20_N10_T50_M200_G0_H20_C20_run7	TRUE	20	10	1
sim_K20_N10_T50_M200_G0_H20_C20_run8	TRUE	20	10	1
sim_K20_N10_T50_M200_G0_H20_C20_run9	TRUE	20	10	1
sim_K20_N10_T50_M200_G0_H20_C40_run1	TRUE	20	10	1
sim_K20_N10_T50_M200_G0_H20_C40_run2	TRUE	20	10	1
sim_K20_N10_T50_M200_G0_H20_C40_run3	TRUE	20	10	1
sim_K20_N10_T50_M200_G0_H20_C40_run4	TRUE	20	10	1
sim_K20_N10_T50_M200_G0_H20_C40_run5	TRUE	20	10	1
sim_K20_N10_T50_M200_G0_H20_C40_run6	TRUE	20	10	1
sim_K20_N10_T50_M200_G0_H20_C40_run7	TRUE	20	10	1
sim_K20_N10_T50_M200_G0_H20_C40_run8	TRUE	20	10	1
sim_K20_N10_T50_M200_G0_H20_C40_run9	TRUE	20	10	1
sim_K20_N10_T50_M200_G0_H40_C10_run10	TRUE	20	10	1
sim_K20_N10_T50_M200_G0_H40_C10_run1	TRUE	20	10	1
sim_K20_N10_T50_M200_G0_H40_C10_run2	TRUE	20	10	1
sim_K20_N10_T50_M200_G0_H40_C10_run3	TRUE	20	10	1
sim_K20_N10_T50_M200_G0_H40_C10_run4	TRUE	20	10	1
sim_K20_N10_T50_M200_G0_H40_C10_run5	TRUE	20	10	1
sim_K20_N10_T50_M200_G0_H40_C10_run6	TRUE	20	10	1
sim_K20_N10_T50_M200_G0_H40_C10_run7	TRUE	20	10	1
sim_K20_N10_T50_M200_G0_H40_C10_run8	TRUE	20	10	1
sim_K20_N10_T50_M200_G0_H40_C10_run9	TRUE	20	10	1
sim_K20_N10_T50_M200_G0_H40_C20_run10	TRUE	20	10	1
sim_K20_N10_T50_M200_G0_H40_C20_run1	TRUE	20	10	1
sim_K20_N10_T50_M200_G0_H40_C20_run2	TRUE	20	10	1
sim_K20_N10_T50_M200_G0_H40_C20_run3	TRUE	20	10	1
sim_K20_N10_T50_M200_G0_H40_C20_run4	TRUE	20	10	1
sim_K20_N10_T50_M200_G0_H40_C20_run5	TRUE	20	10	1
sim_K20_N10_T50_M200_G0_H40_C20_run6	TRUE	20	10	1
sim_K20_N10_T50_M200_G0_H40_C20_run7	TRUE	20	10	1
sim_K20_N10_T50_M200_G0_H40_C20_run8	TRUE	20	10	1
sim_K20_N10_T50_M200_G0_H40_C20_run9	TRUE	20	10	1
sim_K20_N10_T50_M200_G0_H40_C40_run10	TRUE	20	10	1
sim_K20_N10_T50_M200_G0_H40_C40_run1	TRUE	20	10	1
sim_K20_N10_T50_M200_G0_H40_C40_run2	TRUE	20	10	1
sim_K20_N10_T50_M200_G0_H40_C40_run3	TRUE	20	10	1
sim_K20_N10_T50_M200_G0_H40_C40_run4	TRUE	20	10	1
sim_K20_N10_T50_M200_G0_H40_C40_run5	TRUE	20	10	1
sim_K20_N10_T50_M200_G0_H40_C40_run6	TRUE	20	10	1
sim_K20_N10_T50_M200_G0_H40_C40_run7	TRUE	20	10	1
sim_K20_N10_T50_M200_G0_H40_C40_run8	TRUE	20	10	1
sim_K20_N10_T50_M200_G0_H40_C40_run9	TRUE	20	10	1
sim_K20_N11_T50_M200_G0_H20_C40_run3	TRUE	20	11	1
sim_K20_N11_T50_M200_G0_H10_C10_run10	TRUE	20	11	1
sim_K20_N11_T50_M200_G0_H10_C10_run1	TRUE	20	11	1
sim_K20_N11_T50_M200_G0_H10_C10_run2	TRUE	20	11	1
sim_K20_N11_T50_M200_G0_H10_C10_run3	TRUE	20	11	1
sim_K20_N11_T50_M200_G0_H10_C10_run4	TRUE	20	11	1
sim_K20_N11_T50_M200_G0_H10_C10_run5	TRUE	20	11	1
sim_K20_N11_T50_M200_G0_H10_C10_run6	TRUE	20	11	1
sim_K20_N11_T50_M200_G0_H10_C10_run7	TRUE	20	11	1
sim_K20_N11_T50_M200_G0_H10_C10_run8	TRUE	20	11	1
sim_K20_N11_T50_M200_G0_H10_C10_run9	TRUE	20	11	1
sim_K20_N11_T50_M200_G0_H10_C20_run10	TRUE	20	11	1
sim_K20_N11_T50_M200_G0_H10_C20_run1	TRUE	20	11	1
sim_K20_N11_T50_M200_G0_H10_C20_run2	TRUE	20	11	1
sim_K20_N11_T50_M200_G0_H10_C20_run3	TRUE	20	11	1
sim_K20_N11_T50_M200_G0_H10_C20_run4	TRUE	20	11	1
sim_K20_N11_T50_M200_G0_H10_C20_run5	TRUE	20	11	1
sim_K20_N11_T50_M200_G0_H10_C20_run6	TRUE	20	11	1
sim_K20_N11_T50_M200_G0_H10_C20_run7	TRUE	20	11	1
sim_K20_N11_T50_M200_G0_H10_C20_run8	TRUE	20	11	1
sim_K20_N11_T50_M200_G0_H10_C20_run9	TRUE	20	11	1
sim_K20_N11_T50_M200_G0_H10_C40_run10	TRUE	20	11	1
sim_K20_N11_T50_M200_G0_H10_C40_run1	TRUE	20	11	1
sim_K20_N11_T50_M200_G0_H10_C40_run2	TRUE	20	11	1
sim_K20_N11_T50_M200_G0_H10_C40_run3	TRUE	20	11	1
sim_K20_N11_T50_M200_G0_H10_C40_run4	TRUE	20	11	1
sim_K20_N11_T50_M200_G0_H10_C40_run5	TRUE	20	11	1
sim_K20_N11_T50_M200_G0_H10_C40_run6	TRUE	20	11	1
sim_K20_N11_T50_M200_G0_H10_C40_run7	TRUE	20	11	1
sim_K20_N11_T50_M200_G0_H10_C40_run8	TRUE	20	11	1
sim_K20_N11_T50_M200_G0_H10_C40_run9	TRUE	20	11	1
sim_K20_N11_T50_M200_G0_H20_C10_run10	TRUE	20	11	1
sim_K20_N11_T50_M200_G0_H20_C10_run1	TRUE	20	11	1
sim_K20_N11_T50_M200_G0_H20_C10_run2	TRUE	20	11	1
sim_K20_N11_T50_M200_G0_H20_C10_run3	TRUE	20	11	1
sim_K20_N11_T50_M200_G0_H20_C10_run4	TRUE	20	11	1
sim_K20_N11_T50_M200_G0_H20_C10_run5	TRUE	20	11	1
sim_K20_N11_T50_M200_G0_H20_C10_run6	TRUE	20	11	1
sim_K20_N11_T50_M200_G0_H20_C10_run7	TRUE	20	11	1
sim_K20_N11_T50_M200_G0_H20_C10_run8	TRUE	20	11	1
sim_K20_N11_T50_M200_G0_H20_C10_run9	TRUE	20	11	1
sim_K20_N11_T50_M200_G0_H20_C20_run10	TRUE	20	11	1
sim_K20_N11_T50_M200_G0_H20_C20_run1	TRUE	20	11	1
sim_K20_N11_T50_M200_G0_H20_C20_run2	TRUE	20	11	1
sim_K20_N11_T50_M200_G0_H20_C20_run3	TRUE	20	11	1
sim_K20_N11_T50_M200_G0_H20_C20_run4	TRUE	20	11	1
sim_K20_N11_T50_M200_G0_H20_C20_run5	TRUE	20	11	1
sim_K20_N11_T50_M200_G0_H20_C20_run6	TRUE	20	11	1
sim_K20_N11_T50_M200_G0_H20_C20_run7	TRUE	20	11	1
sim_K20_N11_T50_M200_G0_H20_C20_run8	TRUE	20	11	1
sim_K20_N11_T50_M200_G0_H20_C20_run9	TRUE	20	11	1
sim_K20_N11_T50_M200_G0_H20_C40_run10	TRUE	20	11	1
sim_K20_N11_T50_M200_G0_H20_C40_run1	TRUE	20	11	1
sim_K20_N11_T50_M200_G0_H20_C40_run2	TRUE	20	11	1
sim_K20_N11_T50_M200_G0_H20_C40_run4	TRUE	20	11	1
sim_K20_N11_T50_M200_G0_H20_C40_run5	TRUE	20	11	1
sim_K20_N11_T50_M200_G0_H20_C40_run6	TRUE	20	11	1
sim_K20_N11_T50_M200_G0_H20_C40_run7	TRUE	20	11	1
sim_K20_N11_T50_M200_G0_H20_C40_run8	TRUE	20	11	1
sim_K20_N11_T50_M200_G0_H20_C40_run9	TRUE	20	11	1
sim_K20_N11_T50_M200_G0_H40_C10_run10	TRUE	20	11	1
sim_K20_N11_T50_M200_G0_H40_C10_run1	TRUE	20	11	1
sim_K20_N11_T50_M200_G0_H40_C10_run2	TRUE	20	11	1
sim_K20_N11_T50_M200_G0_H40_C10_run3	TRUE	20	11	1
sim_K20_N11_T50_M200_G0_H40_C10_run4	TRUE	20	11	1
sim_K20_N11_T50_M200_G0_H40_C10_run5	TRUE	20	11	1
sim_K20_N11_T50_M200_G0_H40_C10_run6	TRUE	20	11	1
sim_K20_N11_T50_M200_G0_H40_C10_run7	TRUE	20	11	1
sim_K20_N11_T50_M200_G0_H40_C10_run8	TRUE	20	11	1
sim_K20_N11_T50_M200_G0_H40_C10_run9	TRUE	20	11	1
sim_K20_N11_T50_M200_G0_H40_C20_run10	TRUE	20	11	1
sim_K20_N11_T50_M200_G0_H40_C20_run1	TRUE	20	11	1
sim_K20_N11_T50_M200_G0_H40_C20_run2	TRUE	20	11	1
sim_K20_N11_T50_M200_G0_H40_C20_run3	TRUE	20	11	1
sim_K20_N11_T50_M200_G0_H40_C20_run4	TRUE	20	11	1
sim_K20_N11_T50_M200_G0_H40_C20_run5	TRUE	20	11	1
sim_K20_N11_T50_M200_G0_H40_C20_run6	TRUE	20	11	1
sim_K20_N11_T50_M200_G0_H40_C20_run7	TRUE	20	11	1
sim_K20_N11_T50_M200_G0_H40_C20_run8	TRUE	20	11	1
sim_K20_N11_T50_M200_G0_H40_C20_run9	TRUE	20	11	1
sim_K20_N11_T50_M200_G0_H40_C40_run10	TRUE	20	11	1
sim_K20_N11_T50_M200_G0_H40_C40_run1	TRUE	20	11	1
sim_K20_N11_T50_M200_G0_H40_C40_run2	TRUE	20	11	1
sim_K20_N11_T50_M200_G0_H40_C40_run3	TRUE	20	11	1
sim_K20_N11_T50_M200_G0_H40_C40_run4	TRUE	20	11	1
sim_K20_N11_T50_M200_G0_H40_C40_run5	TRUE	20	11	1
sim_K20_N11_T50_M200_G0_H40_C40_run6	TRUE	20	11	1
sim_K20_N11_T50_M200_G0_H40_C40_run7	TRUE	20	11	1
sim_K20_N11_T50_M200_G0_H40_C40_run8	TRUE	20	11	1
sim_K20_N11_T50_M200_G0_H40_C40_run9	TRUE	20	11	1
sim_K20_N12_T50_M200_G0_H10_C10_run10	TRUE	20	12	1
sim_K20_N12_T50_M200_G0_H10_C10_run1	TRUE	20	12	1
sim_K20_N12_T50_M200_G0_H10_C10_run2	TRUE	20	12	1
sim_K20_N12_T50_M200_G0_H10_C10_run3	TRUE	20	12	1
sim_K20_N12_T50_M200_G0_H10_C10_run4	TRUE	20	12	1
sim_K20_N12_T50_M200_G0_H10_C10_run5	TRUE	20	12	1
sim_K20_N12_T50_M200_G0_H10_C10_run6	TRUE	20	12	1
sim_K20_N12_T50_M200_G0_H10_C10_run7	TRUE	20	12	1
sim_K20_N12_T50_M200_G0_H10_C10_run8	TRUE	20	12	1
sim_K20_N12_T50_M200_G0_H10_C10_run9	TRUE	20	12	1
sim_K20_N12_T50_M200_G0_H10_C20_run10	TRUE	20	12	1
sim_K20_N12_T50_M200_G0_H10_C20_run1	TRUE	20	12	1
sim_K20_N12_T50_M200_G0_H10_C20_run2	TRUE	20	12	1
sim_K20_N12_T50_M200_G0_H10_C20_run3	TRUE	20	12	1
sim_K20_N12_T50_M200_G0_H10_C20_run4	TRUE	20	12	1
sim_K20_N12_T50_M200_G0_H10_C20_run5	TRUE	20	12	1
sim_K20_N12_T50_M200_G0_H10_C20_run6	TRUE	20	12	1
sim_K20_N12_T50_M200_G0_H10_C20_run7	TRUE	20	12	1
sim_K20_N12_T50_M200_G0_H10_C20_run8	TRUE	20	12	1
sim_K20_N12_T50_M200_G0_H10_C20_run9	TRUE	20	12	1
sim_K20_N12_T50_M200_G0_H10_C40_run10	TRUE	20	12	1
sim_K20_N12_T50_M200_G0_H10_C40_run1	TRUE	20	12	1
sim_K20_N12_T50_M200_G0_H10_C40_run2	TRUE	20	12	1
sim_K20_N12_T50_M200_G0_H10_C40_run3	TRUE	20	12	1
sim_K20_N12_T50_M200_G0_H10_C40_run4	TRUE	20	12	1
sim_K20_N12_T50_M200_G0_H10_C40_run5	TRUE	20	12	1
sim_K20_N12_T50_M200_G0_H10_C40_run6	TRUE	20	12	1
sim_K20_N12_T50_M200_G0_H10_C40_run7	TRUE	20	12	1
sim_K20_N12_T50_M200_G0_H10_C40_run8	TRUE	20	12	1
sim_K20_N12_T50_M200_G0_H10_C40_run9	TRUE	20	12	1
sim_K20_N12_T50_M200_G0_H20_C10_run10	TRUE	20	12	1
sim_K20_N12_T50_M200_G0_H20_C10_run1	TRUE	20	12	1
sim_K20_N12_T50_M200_G0_H20_C10_run2	TRUE	20	12	1
sim_K20_N12_T50_M200_G0_H20_C10_run3	TRUE	20	12	1
sim_K20_N12_T50_M200_G0_H20_C10_run4	TRUE	20	12	1
sim_K20_N12_T50_M200_G0_H20_C10_run5	TRUE	20	12	1
sim_K20_N12_T50_M200_G0_H20_C10_run6	TRUE	20	12	1
sim_K20_N12_T50_M200_G0_H20_C10_run7	TRUE	20	12	1
sim_K20_N12_T50_M200_G0_H20_C10_run8	TRUE	20	12	1
sim_K20_N12_T50_M200_G0_H20_C10_run9	TRUE	20	12	1
sim_K20_N12_T50_M200_G0_H20_C20_run10	TRUE	20	12	1
sim_K20_N12_T50_M200_G0_H20_C20_run1	TRUE	20	12	1
sim_K20_N12_T50_M200_G0_H20_C20_run2	TRUE	20	12	1
sim_K20_N12_T50_M200_G0_H20_C20_run3	TRUE	20	12	1
sim_K20_N12_T50_M200_G0_H20_C20_run4	TRUE	20	12	1
sim_K20_N12_T50_M200_G0_H20_C20_run5	TRUE	20	12	1
sim_K20_N12_T50_M200_G0_H20_C20_run6	TRUE	20	12	1
sim_K20_N12_T50_M200_G0_H20_C20_run7	TRUE	20	12	1
sim_K20_N12_T50_M200_G0_H20_C20_run8	TRUE	20	12	1
sim_K20_N12_T50_M200_G0_H20_C20_run9	TRUE	20	12	1
sim_K20_N12_T50_M200_G0_H20_C40_run10	TRUE	20	12	1
sim_K20_N12_T50_M200_G0_H20_C40_run1	TRUE	20	12	1
sim_K20_N12_T50_M200_G0_H20_C40_run2	TRUE	20	12	1
sim_K20_N12_T50_M200_G0_H20_C40_run3	TRUE	20	12	1
sim_K20_N12_T50_M200_G0_H20_C40_run4	TRUE	20	12	1
sim_K20_N12_T50_M200_G0_H20_C40_run5	TRUE	20	12	1
sim_K20_N12_T50_M200_G0_H20_C40_run6	TRUE	20	12	1
sim_K20_N12_T50_M200_G0_H20_C40_run7	TRUE	20	12	1
sim_K20_N12_T50_M200_G0_H20_C40_run8	TRUE	20	12	1
sim_K20_N12_T50_M200_G0_H20_C40_run9	TRUE	20	12	1
sim_K20_N12_T50_M200_G0_H40_C10_run10	TRUE	20	12	1
sim_K20_N12_T50_M200_G0_H40_C10_run1	TRUE	20	12	1
sim_K20_N12_T50_M200_G0_H40_C10_run2	TRUE	20	12	1
sim_K20_N12_T50_M200_G0_H40_C10_run3	TRUE	20	12	1
sim_K20_N12_T50_M200_G0_H40_C10_run4	TRUE	20	12	1
sim_K20_N12_T50_M200_G0_H40_C10_run5	TRUE	20	12	1
sim_K20_N12_T50_M200_G0_H40_C10_run6	TRUE	20	12	1
sim_K20_N12_T50_M200_G0_H40_C10_run7	TRUE	20	12	1
sim_K20_N12_T50_M200_G0_H40_C10_run8	TRUE	20	12	1
sim_K20_N12_T50_M200_G0_H40_C10_run9	TRUE	20	12	1
sim_K20_N12_T50_M200_G0_H40_C20_run10	TRUE	20	12	1
sim_K20_N12_T50_M200_G0_H40_C20_run1	TRUE	20	12	1
sim_K20_N12_T50_M200_G0_H40_C20_run2	TRUE	20	12	1
sim_K20_N12_T50_M200_G0_H40_C20_run3	TRUE	20	12	1
sim_K20_N12_T50_M200_G0_H40_C20_run4	TRUE	20	12	1
sim_K20_N12_T50_M200_G0_H40_C20_run5	TRUE	20	12	1
sim_K20_N12_T50_M200_G0_H40_C20_run6	TRUE	20	12	1
sim_K20_N12_T50_M200_G0_H40_C20_run7	TRUE	20	12	1
sim_K20_N12_T50_M200_G0_H40_C20_run8	TRUE	20	12	1
sim_K20_N12_T50_M200_G0_H40_C20_run9	TRUE	20	12	1
sim_K20_N12_T50_M200_G0_H40_C40_run10	TRUE	20	12	1
sim_K20_N12_T50_M200_G0_H40_C40_run1	TRUE	20	12	1
sim_K20_N12_T50_M200_G0_H40_C40_run2	TRUE	20	12	1
sim_K20_N12_T50_M200_G0_H40_C40_run3	TRUE	20	12	1
sim_K20_N12_T50_M200_G0_H40_C40_run4	TRUE	20	12	1
sim_K20_N12_T50_M200_G0_H40_C40_run5	TRUE	20	12	1
sim_K20_N12_T50_M200_G0_H40_C40_run6	TRUE	20	12	1
sim_K20_N12_T50_M200_G0_H40_C40_run7	TRUE	20	12	1
sim_K20_N12_T50_M200_G0_H40_C40_run8	TRUE	20	12	1
sim_K20_N12_T50_M200_G0_H40_C40_run9	TRUE	20	12	1
sim_K20_N13_T50_M200_G0_H10_C10_run10	TRUE	20	13	1
sim_K20_N13_T50_M200_G0_H10_C10_run1	TRUE	20	13	1
sim_K20_N13_T50_M200_G0_H10_C10_run2	TRUE	20	13	1
sim_K20_N13_T50_M200_G0_H10_C10_run3	TRUE	20	13	1
sim_K20_N13_T50_M200_G0_H10_C10_run4	TRUE	20	13	1
sim_K20_N13_T50_M200_G0_H10_C10_run5	TRUE	20	13	1
sim_K20_N13_T50_M200_G0_H10_C10_run6	TRUE	20	13	1
sim_K20_N13_T50_M200_G0_H10_C10_run7	TRUE	20	13	1
sim_K20_N13_T50_M200_G0_H10_C10_run8	TRUE	20	13	1
sim_K20_N13_T50_M200_G0_H10_C10_run9	TRUE	20	13	1
sim_K20_N13_T50_M200_G0_H10_C20_run10	TRUE	20	13	1
sim_K20_N13_T50_M200_G0_H10_C20_run1	TRUE	20	13	1
sim_K20_N13_T50_M200_G0_H10_C20_run2	TRUE	20	13	1
sim_K20_N13_T50_M200_G0_H10_C20_run3	TRUE	20	13	1
sim_K20_N13_T50_M200_G0_H10_C20_run4	TRUE	20	13	1
sim_K20_N13_T50_M200_G0_H10_C20_run5	TRUE	20	13	1
sim_K20_N13_T50_M200_G0_H10_C20_run6	TRUE	20	13	1
sim_K20_N13_T50_M200_G0_H10_C20_run7	TRUE	20	13	1
sim_K20_N13_T50_M200_G0_H10_C20_run8	TRUE	20	13	1
sim_K20_N13_T50_M200_G0_H10_C20_run9	TRUE	20	13	1
sim_K20_N13_T50_M200_G0_H10_C40_run10	TRUE	20	13	1
sim_K20_N13_T50_M200_G0_H10_C40_run1	TRUE	20	13	1
sim_K20_N13_T50_M200_G0_H10_C40_run2	TRUE	20	13	1
sim_K20_N13_T50_M200_G0_H10_C40_run3	TRUE	20	13	1
sim_K20_N13_T50_M200_G0_H10_C40_run4	TRUE	20	13	1
sim_K20_N13_T50_M200_G0_H10_C40_run5	TRUE	20	13	1
sim_K20_N13_T50_M200_G0_H10_C40_run6	TRUE	20	13	1
sim_K20_N13_T50_M200_G0_H10_C40_run7	TRUE	20	13	1
sim_K20_N13_T50_M200_G0_H10_C40_run8	TRUE	20	13	1
sim_K20_N13_T50_M200_G0_H10_C40_run9	TRUE	20	13	1
sim_K20_N13_T50_M200_G0_H20_C10_run10	TRUE	20	13	1
sim_K20_N13_T50_M200_G0_H20_C10_run1	TRUE	20	13	1
sim_K20_N13_T50_M200_G0_H20_C10_run2	TRUE	20	13	1
sim_K20_N13_T50_M200_G0_H20_C10_run3	TRUE	20	13	1
sim_K20_N13_T50_M200_G0_H20_C10_run4	TRUE	20	13	1
sim_K20_N13_T50_M200_G0_H20_C10_run5	TRUE	20	13	1
sim_K20_N13_T50_M200_G0_H20_C10_run6	TRUE	20	13	1
sim_K20_N13_T50_M200_G0_H20_C10_run7	TRUE	20	13	1
sim_K20_N13_T50_M200_G0_H20_C10_run8	TRUE	20	13	1
sim_K20_N13_T50_M200_G0_H20_C10_run9	TRUE	20	13	1
sim_K20_N13_T50_M200_G0_H20_C20_run10	TRUE	20	13	1
sim_K20_N13_T50_M200_G0_H20_C20_run1	TRUE	20	13	1
sim_K20_N13_T50_M200_G0_H20_C20_run2	TRUE	20	13	1
sim_K20_N13_T50_M200_G0_H20_C20_run3	TRUE	20	13	1
sim_K20_N13_T50_M200_G0_H20_C20_run4	TRUE	20	13	1
sim_K20_N13_T50_M200_G0_H20_C20_run5	TRUE	20	13	1
sim_K20_N13_T50_M200_G0_H20_C20_run6	TRUE	20	13	1
sim_K20_N13_T50_M200_G0_H20_C20_run7	TRUE	20	13	1
sim_K20_N13_T50_M200_G0_H20_C20_run8	TRUE	20	13	1
sim_K20_N13_T50_M200_G0_H20_C20_run9	TRUE	20	13	1
sim_K20_N13_T50_M200_G0_H20_C40_run10	TRUE	20	13	1
sim_K20_N13_T50_M200_G0_H20_C40_run1	TRUE	20	13	1
sim_K20_N13_T50_M200_G0_H20_C40_run2	TRUE	20	13	1
sim_K20_N13_T50_M200_G0_H20_C40_run3	TRUE	20	13	1
sim_K20_N13_T50_M200_G0_H20_C40_run4	TRUE	20	13	1
sim_K20_N13_T50_M200_G0_H20_C40_run5	TRUE	20	13	1
sim_K20_N13_T50_M200_G0_H20_C40_run6	TRUE	20	13	1
sim_K20_N13_T50_M200_G0_H20_C40_run7	TRUE	20	13	1
sim_K20_N13_T50_M200_G0_H20_C40_run8	TRUE	20	13	1
sim_K20_N13_T50_M200_G0_H20_C40_run9	TRUE	20	13	1
sim_K20_N13_T50_M200_G0_H40_C10_run10	TRUE	20	13	1
sim_K20_N13_T50_M200_G0_H40_C10_run1	TRUE	20	13	1
sim_K20_N13_T50_M200_G0_H40_C10_run2	TRUE	20	13	1
sim_K20_N13_T50_M200_G0_H40_C10_run3	TRUE	20	13	1
sim_K20_N13_T50_M200_G0_H40_C10_run4	TRUE	20	13	1
sim_K20_N13_T50_M200_G0_H40_C10_run5	TRUE	20	13	1
sim_K20_N13_T50_M200_G0_H40_C10_run6	TRUE	20	13	1
sim_K20_N13_T50_M200_G0_H40_C10_run7	TRUE	20	13	1
sim_K20_N13_T50_M200_G0_H40_C10_run8	TRUE	20	13	1
sim_K20_N13_T50_M200_G0_H40_C10_run9	TRUE	20	13	1
sim_K20_N13_T50_M200_G0_H40_C20_run10	TRUE	20	13	1
sim_K20_N13_T50_M200_G0_H40_C20_run1	TRUE	20	13	1
sim_K20_N13_T50_M200_G0_H40_C20_run2	TRUE	20	13	1
sim_K20_N13_T50_M200_G0_H40_C20_run3	TRUE	20	13	1
sim_K20_N13_T50_M200_G0_H40_C20_run4	TRUE	20	13	1
sim_K20_N13_T50_M200_G0_H40_C20_run5	TRUE	20	13	1
sim_K20_N13_T50_M200_G0_H40_C20_run6	TRUE	20	13	1
sim_K20_N13_T50_M200_G0_H40_C20_run7	TRUE	20	13	1
sim_K20_N13_T50_M200_G0_H40_C20_run8	TRUE	20	13	1
sim_K20_N13_T50_M200_G0_H40_C20_run9	TRUE	20	13	1
sim_K20_N13_T50_M200_G0_H40_C40_run10	TRUE	20	13	1
sim_K20_N13_T50_M200_G0_H40_C40_run1	TRUE	20	13	1
sim_K20_N13_T50_M200_G0_H40_C40_run2	TRUE	20	13	1
sim_K20_N13_T50_M200_G0_H40_C40_run3	TRUE	20	13	1
sim_K20_N13_T50_M200_G0_H40_C40_run4	TRUE	20	13	1
sim_K20_N13_T50_M200_G0_H40_C40_run5	TRUE	20	13	1
sim_K20_N13_T50_M200_G0_H40_C40_run6	TRUE	20	13	1
sim_K20_N13_T50_M200_G0_H40_C40_run7	TRUE	20	13	1
sim_K20_N13_T50_M200_G0_H40_C40_run8	TRUE	20	13	1
sim_K20_N13_T50_M200_G0_H40_C40_run9	TRUE	20	13	1
sim_K20_N14_T50_M200_G0_H10_C10_run10	TRUE	20	14	1
sim_K20_N14_T50_M200_G0_H10_C10_run1	TRUE	20	14	1
sim_K20_N14_T50_M200_G0_H10_C10_run2	TRUE	20	14	1
sim_K20_N14_T50_M200_G0_H10_C10_run3	TRUE	20	14	1
sim_K20_N14_T50_M200_G0_H10_C10_run4	TRUE	20	14	1
sim_K20_N14_T50_M200_G0_H10_C10_run5	TRUE	20	14	1
sim_K20_N14_T50_M200_G0_H10_C10_run6	TRUE	20	14	1
sim_K20_N14_T50_M200_G0_H10_C10_run7	TRUE	20	14	1
sim_K20_N14_T50_M200_G0_H10_C10_run8	TRUE	20	14	1
sim_K20_N14_T50_M200_G0_H10_C10_run9	TRUE	20	14	1
sim_K20_N14_T50_M200_G0_H10_C20_run10	TRUE	20	14	1
sim_K20_N14_T50_M200_G0_H10_C20_run1	TRUE	20	14	1
sim_K20_N14_T50_M200_G0_H10_C20_run2	TRUE	20	14	1
sim_K20_N14_T50_M200_G0_H10_C20_run3	TRUE	20	14	1
sim_K20_N14_T50_M200_G0_H10_C20_run4	TRUE	20	14	1
sim_K20_N14_T50_M200_G0_H10_C20_run5	TRUE	20	14	1
sim_K20_N14_T50_M200_G0_H10_C20_run6	TRUE	20	14	1
sim_K20_N14_T50_M200_G0_H10_C20_run7	TRUE	20	14	1
sim_K20_N14_T50_M200_G0_H10_C20_run8	TRUE	20	14	1
sim_K20_N14_T50_M200_G0_H10_C20_run9	TRUE	20	14	1
sim_K20_N14_T50_M200_G0_H10_C40_run10	TRUE	20	14	1
sim_K20_N14_T50_M200_G0_H10_C40_run1	TRUE	20	14	1
sim_K20_N14_T50_M200_G0_H10_C40_run2	TRUE	20	14	1
sim_K20_N14_T50_M200_G0_H10_C40_run3	TRUE	20	14	1
sim_K20_N14_T50_M200_G0_H10_C40_run4	TRUE	20	14	1
sim_K20_N14_T50_M200_G0_H10_C40_run5	TRUE	20	14	1
sim_K20_N14_T50_M200_G0_H10_C40_run6	TRUE	20	14	1
sim_K20_N14_T50_M200_G0_H10_C40_run7	TRUE	20	14	1
sim_K20_N14_T50_M200_G0_H10_C40_run8	TRUE	20	14	1
sim_K20_N14_T50_M200_G0_H10_C40_run9	TRUE	20	14	1
sim_K20_N14_T50_M200_G0_H20_C10_run10	TRUE	20	14	1
sim_K20_N14_T50_M200_G0_H20_C10_run1	TRUE	20	14	1
sim_K20_N14_T50_M200_G0_H20_C10_run2	TRUE	20	14	1
sim_K20_N14_T50_M200_G0_H20_C10_run3	TRUE	20	14	1
sim_K20_N14_T50_M200_G0_H20_C10_run4	TRUE	20	14	1
sim_K20_N14_T50_M200_G0_H20_C10_run5	TRUE	20	14	1
sim_K20_N14_T50_M200_G0_H20_C10_run6	TRUE	20	14	1
sim_K20_N14_T50_M200_G0_H20_C10_run7	TRUE	20	14	1
sim_K20_N14_T50_M200_G0_H20_C10_run8	TRUE	20	14	1
sim_K20_N14_T50_M200_G0_H20_C10_run9	TRUE	20	14	1
sim_K20_N14_T50_M200_G0_H20_C20_run10	TRUE	20	14	1
sim_K20_N14_T50_M200_G0_H20_C20_run1	TRUE	20	14	1
sim_K20_N14_T50_M200_G0_H20_C20_run2	TRUE	20	14	1
sim_K20_N14_T50_M200_G0_H20_C20_run3	TRUE	20	14	1
sim_K20_N14_T50_M200_G0_H20_C20_run4	TRUE	20	14	1
sim_K20_N14_T50_M200_G0_H20_C20_run5	TRUE	20	14	1
sim_K20_N14_T50_M200_G0_H20_C20_run6	TRUE	20	14	1
sim_K20_N14_T50_M200_G0_H20_C20_run7	TRUE	20	14	1
sim_K20_N14_T50_M200_G0_H20_C20_run8	TRUE	20	14	1
sim_K20_N14_T50_M200_G0_H20_C20_run9	TRUE	20	14	1
sim_K20_N14_T50_M200_G0_H20_C40_run10	TRUE	20	14	1
sim_K20_N14_T50_M200_G0_H20_C40_run1	TRUE	20	14	1
sim_K20_N14_T50_M200_G0_H20_C40_run2	TRUE	20	14	1
sim_K20_N14_T50_M200_G0_H20_C40_run3	TRUE	20	14	1
sim_K20_N14_T50_M200_G0_H20_C40_run4	TRUE	20	14	1
sim_K20_N14_T50_M200_G0_H20_C40_run5	TRUE	20	14	1
sim_K20_N14_T50_M200_G0_H20_C40_run6	TRUE	20	14	1
sim_K20_N14_T50_M200_G0_H20_C40_run7	TRUE	20	14	1
sim_K20_N14_T50_M200_G0_H20_C40_run8	TRUE	20	14	1
sim_K20_N14_T50_M200_G0_H20_C40_run9	TRUE	20	14	1
sim_K20_N14_T50_M200_G0_H40_C10_run10	TRUE	20	14	1
sim_K20_N14_T50_M200_G0_H40_C10_run1	TRUE	20	14	1
sim_K20_N14_T50_M200_G0_H40_C10_run2	TRUE	20	14	1
sim_K20_N14_T50_M200_G0_H40_C10_run3	TRUE	20	14	1
sim_K20_N14_T50_M200_G0_H40_C10_run4	TRUE	20	14	1
sim_K20_N14_T50_M200_G0_H40_C10_run5	TRUE	20	14	1
sim_K20_N14_T50_M200_G0_H40_C10_run6	TRUE	20	14	1
sim_K20_N14_T50_M200_G0_H40_C10_run7	TRUE	20	14	1
sim_K20_N14_T50_M200_G0_H40_C10_run8	TRUE	20	14	1
sim_K20_N14_T50_M200_G0_H40_C10_run9	TRUE	20	14	1
sim_K20_N14_T50_M200_G0_H40_C20_run10	TRUE	20	14	1
sim_K20_N14_T50_M200_G0_H40_C20_run1	TRUE	20	14	1
sim_K20_N14_T50_M200_G0_H40_C20_run2	TRUE	20	14	1
sim_K20_N14_T50_M200_G0_H40_C20_run3	TRUE	20	14	1
sim_K20_N14_T50_M200_G0_H40_C20_run4	TRUE	20	14	1
sim_K20_N14_T50_M200_G0_H40_C20_run5	TRUE	20	14	1
sim_K20_N14_T50_M200_G0_H40_C20_run6	TRUE	20	14	1
sim_K20_N14_T50_M200_G0_H40_C20_run7	TRUE	20	14	1
sim_K20_N14_T50_M200_G0_H40_C20_run8	TRUE	20	14	1
sim_K20_N14_T50_M200_G0_H40_C20_run9	TRUE	20	14	1
sim_K20_N14_T50_M200_G0_H40_C40_run10	TRUE	20	14	1
sim_K20_N14_T50_M200_G0_H40_C40_run1	TRUE	20	14	1
sim_K20_N14_T50_M200_G0_H40_C40_run2	TRUE	20	14	1
sim_K20_N14_T50_M200_G0_H40_C40_run3	TRUE	20	14	1
sim_K20_N14_T50_M200_G0_H40_C40_run4	TRUE	20	14	1
sim_K20_N14_T50_M200_G0_H40_C40_run5	TRUE	20	14	1
sim_K20_N14_T50_M200_G0_H40_C40_run6	TRUE	20	14	1
sim_K20_N14_T50_M200_G0_H40_C40_run7	TRUE	20	14	1
sim_K20_N14_T50_M200_G0_H40_C40_run8	TRUE	20	14	1
sim_K20_N14_T50_M200_G0_H40_C40_run9	TRUE	20	14	1
sim_K20_N15_T50_M200_G0_H10_C10_run10	TRUE	20	15	1
sim_K20_N15_T50_M200_G0_H10_C10_run1	TRUE	20	15	1
sim_K20_N15_T50_M200_G0_H10_C10_run2	TRUE	20	15	1
sim_K20_N15_T50_M200_G0_H10_C10_run3	TRUE	20	15	1
sim_K20_N15_T50_M200_G0_H10_C10_run4	TRUE	20	15	1
sim_K20_N15_T50_M200_G0_H10_C10_run5	TRUE	20	15	1
sim_K20_N15_T50_M200_G0_H10_C10_run6	TRUE	20	15	1
sim_K20_N15_T50_M200_G0_H10_C10_run7	TRUE	20	15	1
sim_K20_N15_T50_M200_G0_H10_C10_run8	TRUE	20	15	1
sim_K20_N15_T50_M200_G0_H10_C10_run9	TRUE	20	15	1
sim_K20_N15_T50_M200_G0_H10_C20_run10	TRUE	20	15	1
sim_K20_N15_T50_M200_G0_H10_C20_run1	TRUE	20	15	1
sim_K20_N15_T50_M200_G0_H10_C20_run2	TRUE	20	15	1
sim_K20_N15_T50_M200_G0_H10_C20_run3	TRUE	20	15	1
sim_K20_N15_T50_M200_G0_H10_C20_run4	TRUE	20	15	1
sim_K20_N15_T50_M200_G0_H10_C20_run5	TRUE	20	15	1
sim_K20_N15_T50_M200_G0_H10_C20_run6	TRUE	20	15	1
sim_K20_N15_T50_M200_G0_H10_C20_run7	TRUE	20	15	1
sim_K20_N15_T50_M200_G0_H10_C20_run8	TRUE	20	15	1
sim_K20_N15_T50_M200_G0_H10_C20_run9	TRUE	20	15	1
sim_K20_N15_T50_M200_G0_H10_C40_run10	TRUE	20	15	1
sim_K20_N15_T50_M200_G0_H10_C40_run1	TRUE	20	15	1
sim_K20_N15_T50_M200_G0_H10_C40_run2	TRUE	20	15	1
sim_K20_N15_T50_M200_G0_H10_C40_run3	TRUE	20	15	1
sim_K20_N15_T50_M200_G0_H10_C40_run4	TRUE	20	15	1
sim_K20_N15_T50_M200_G0_H10_C40_run5	TRUE	20	15	1
sim_K20_N15_T50_M200_G0_H10_C40_run6	TRUE	20	15	1
sim_K20_N15_T50_M200_G0_H10_C40_run7	TRUE	20	15	1
sim_K20_N15_T50_M200_G0_H10_C40_run8	TRUE	20	15	1
sim_K20_N15_T50_M200_G0_H10_C40_run9	TRUE	20	15	1
sim_K20_N15_T50_M200_G0_H20_C10_run10	TRUE	20	15	1
sim_K20_N15_T50_M200_G0_H20_C10_run1	TRUE	20	15	1
sim_K20_N15_T50_M200_G0_H20_C10_run2	TRUE	20	15	1
sim_K20_N15_T50_M200_G0_H20_C10_run3	TRUE	20	15	1
sim_K20_N15_T50_M200_G0_H20_C10_run4	TRUE	20	15	1
sim_K20_N15_T50_M200_G0_H20_C10_run5	TRUE	20	15	1
sim_K20_N15_T50_M200_G0_H20_C10_run6	TRUE	20	15	1
sim_K20_N15_T50_M200_G0_H20_C10_run7	TRUE	20	15	1
sim_K20_N15_T50_M200_G0_H20_C10_run8	TRUE	20	15	1
sim_K20_N15_T50_M200_G0_H20_C10_run9	TRUE	20	15	1
sim_K20_N15_T50_M200_G0_H20_C20_run10	TRUE	20	15	1
sim_K20_N15_T50_M200_G0_H20_C20_run1	TRUE	20	15	1
sim_K20_N15_T50_M200_G0_H20_C20_run2	TRUE	20	15	1
sim_K20_N15_T50_M200_G0_H20_C20_run3	TRUE	20	15	1
sim_K20_N15_T50_M200_G0_H20_C20_run4	TRUE	20	15	1
sim_K20_N15_T50_M200_G0_H20_C20_run5	TRUE	20	15	1
sim_K20_N15_T50_M200_G0_H20_C20_run6	TRUE	20	15	1
sim_K20_N15_T50_M200_G0_H20_C20_run7	TRUE	20	15	1
sim_K20_N15_T50_M200_G0_H20_C20_run8	TRUE	20	15	1
sim_K20_N15_T50_M200_G0_H20_C20_run9	TRUE	20	15	1
sim_K20_N15_T50_M200_G0_H20_C40_run10	TRUE	20	15	1
sim_K20_N15_T50_M200_G0_H20_C40_run1	TRUE	20	15	1
sim_K20_N15_T50_M200_G0_H20_C40_run2	TRUE	20	15	1
sim_K20_N15_T50_M200_G0_H20_C40_run3	TRUE	20	15	1
sim_K20_N15_T50_M200_G0_H20_C40_run4	TRUE	20	15	1
sim_K20_N15_T50_M200_G0_H20_C40_run5	TRUE	20	15	1
sim_K20_N15_T50_M200_G0_H20_C40_run6	TRUE	20	15	1
sim_K20_N15_T50_M200_G0_H20_C40_run7	TRUE	20	15	1
sim_K20_N15_T50_M200_G0_H20_C40_run8	TRUE	20	15	1
sim_K20_N15_T50_M200_G0_H20_C40_run9	TRUE	20	15	1
sim_K20_N15_T50_M200_G0_H40_C10_run10	TRUE	20	15	1
sim_K20_N15_T50_M200_G0_H40_C10_run1	TRUE	20	15	1
sim_K20_N15_T50_M200_G0_H40_C10_run2	TRUE	20	15	1
sim_K20_N15_T50_M200_G0_H40_C10_run3	TRUE	20	15	1
sim_K20_N15_T50_M200_G0_H40_C10_run4	TRUE	20	15	1
sim_K20_N15_T50_M200_G0_H40_C10_run5	TRUE	20	15	1
sim_K20_N15_T50_M200_G0_H40_C10_run6	TRUE	20	15	1
sim_K20_N15_T50_M200_G0_H40_C10_run7	TRUE	20	15	1
sim_K20_N15_T50_M200_G0_H40_C10_run8	TRUE	20	15	1
sim_K20_N15_T50_M200_G0_H40_C10_run9	TRUE	20	15	1
sim_K20_N15_T50_M200_G0_H40_C20_run10	TRUE	20	15	1
sim_K20_N15_T50_M200_G0_H40_C20_run1	TRUE	20	15	1
sim_K20_N15_T50_M200_G0_H40_C20_run2	TRUE	20	15	1
sim_K20_N15_T50_M200_G0_H40_C20_run3	TRUE	20	15	1
sim_K20_N15_T50_M200_G0_H40_C20_run4	TRUE	20	15	1
sim_K20_N15_T50_M200_G0_H40_C20_run5	TRUE	20	15	1
sim_K20_N15_T50_M200_G0_H40_C20_run6	TRUE	20	15	1
sim_K20_N15_T50_M200_G0_H40_C20_run7	TRUE	20	15	1
sim_K20_N15_T50_M200_G0_H40_C20_run8	TRUE	20	15	1
sim_K20_N15_T50_M200_G0_H40_C20_run9	TRUE	20	15	1
sim_K20_N15_T50_M200_G0_H40_C40_run10	TRUE	20	15	1
sim_K20_N15_T50_M200_G0_H40_C40_run1	TRUE	20	15	1
sim_K20_N15_T50_M200_G0_H40_C40_run2	TRUE	20	15	1
sim_K20_N15_T50_M200_G0_H40_C40_run3	TRUE	20	15	1
sim_K20_N15_T50_M200_G0_H40_C40_run4	TRUE	20	15	1
sim_K20_N15_T50_M200_G0_H40_C40_run5	TRUE	20	15	1
sim_K20_N15_T50_M200_G0_H40_C40_run6	TRUE	20	15	1
sim_K20_N15_T50_M200_G0_H40_C40_run7	TRUE	20	15	1
sim_K20_N15_T50_M200_G0_H40_C40_run8	TRUE	20	15	1
sim_K20_N15_T50_M200_G0_H40_C40_run9	TRUE	20	15	1
sim_K20_N16_T50_M200_G0_H10_C10_run10	TRUE	20	16	1
sim_K20_N16_T50_M200_G0_H10_C10_run1	TRUE	20	16	1
sim_K20_N16_T50_M200_G0_H10_C10_run2	TRUE	20	16	1
sim_K20_N16_T50_M200_G0_H10_C10_run3	TRUE	20	16	1
sim_K20_N16_T50_M200_G0_H10_C10_run4	TRUE	20	16	1
sim_K20_N16_T50_M200_G0_H10_C10_run5	TRUE	20	16	1
sim_K20_N16_T50_M200_G0_H10_C10_run6	TRUE	20	16	1
sim_K20_N16_T50_M200_G0_H10_C10_run7	TRUE	20	16	1
sim_K20_N16_T50_M200_G0_H10_C10_run8	TRUE	20	16	1
sim_K20_N16_T50_M200_G0_H10_C10_run9	TRUE	20	16	1
sim_K20_N16_T50_M200_G0_H10_C20_run10	TRUE	20	16	1
sim_K20_N16_T50_M200_G0_H10_C20_run1	TRUE	20	16	1
sim_K20_N16_T50_M200_G0_H10_C20_run2	TRUE	20	16	1
sim_K20_N16_T50_M200_G0_H10_C20_run3	TRUE	20	16	1
sim_K20_N16_T50_M200_G0_H10_C20_run4	TRUE	20	16	1
sim_K20_N16_T50_M200_G0_H10_C20_run5	TRUE	20	16	1
sim_K20_N16_T50_M200_G0_H10_C20_run6	TRUE	20	16	1
sim_K20_N16_T50_M200_G0_H10_C20_run7	TRUE	20	16	1
sim_K20_N16_T50_M200_G0_H10_C20_run8	TRUE	20	16	1
sim_K20_N16_T50_M200_G0_H10_C20_run9	TRUE	20	16	1
sim_K20_N16_T50_M200_G0_H10_C40_run10	TRUE	20	16	1
sim_K20_N16_T50_M200_G0_H10_C40_run1	TRUE	20	16	1
sim_K20_N16_T50_M200_G0_H10_C40_run2	TRUE	20	16	1
sim_K20_N16_T50_M200_G0_H10_C40_run3	TRUE	20	16	1
sim_K20_N16_T50_M200_G0_H10_C40_run4	TRUE	20	16	1
sim_K20_N16_T50_M200_G0_H10_C40_run5	TRUE	20	16	1
sim_K20_N16_T50_M200_G0_H10_C40_run6	TRUE	20	16	1
sim_K20_N16_T50_M200_G0_H10_C40_run7	TRUE	20	16	1
sim_K20_N16_T50_M200_G0_H10_C40_run8	TRUE	20	16	1
sim_K20_N16_T50_M200_G0_H10_C40_run9	TRUE	20	16	1
sim_K20_N16_T50_M200_G0_H20_C10_run10	TRUE	20	16	1
sim_K20_N16_T50_M200_G0_H20_C10_run1	TRUE	20	16	1
sim_K20_N16_T50_M200_G0_H20_C10_run2	TRUE	20	16	1
sim_K20_N16_T50_M200_G0_H20_C10_run3	TRUE	20	16	1
sim_K20_N16_T50_M200_G0_H20_C10_run4	TRUE	20	16	1
sim_K20_N16_T50_M200_G0_H20_C10_run5	TRUE	20	16	1
sim_K20_N16_T50_M200_G0_H20_C10_run6	TRUE	20	16	1
sim_K20_N16_T50_M200_G0_H20_C10_run7	TRUE	20	16	1
sim_K20_N16_T50_M200_G0_H20_C10_run8	TRUE	20	16	1
sim_K20_N16_T50_M200_G0_H20_C10_run9	TRUE	20	16	1
sim_K20_N16_T50_M200_G0_H20_C20_run10	TRUE	20	16	1
sim_K20_N16_T50_M200_G0_H20_C20_run1	TRUE	20	16	1
sim_K20_N16_T50_M200_G0_H20_C20_run2	TRUE	20	16	1
sim_K20_N16_T50_M200_G0_H20_C20_run3	TRUE	20	16	1
sim_K20_N16_T50_M200_G0_H20_C20_run4	TRUE	20	16	1
sim_K20_N16_T50_M200_G0_H20_C20_run5	TRUE	20	16	1
sim_K20_N16_T50_M200_G0_H20_C20_run6	TRUE	20	16	1
sim_K20_N16_T50_M200_G0_H20_C20_run7	TRUE	20	16	1
sim_K20_N16_T50_M200_G0_H20_C20_run8	TRUE	20	16	1
sim_K20_N16_T50_M200_G0_H20_C20_run9	TRUE	20	16	1
sim_K20_N16_T50_M200_G0_H20_C40_run10	TRUE	20	16	1
sim_K20_N16_T50_M200_G0_H20_C40_run1	TRUE	20	16	1
sim_K20_N16_T50_M200_G0_H20_C40_run2	TRUE	20	16	1
sim_K20_N16_T50_M200_G0_H20_C40_run3	TRUE	20	16	1
sim_K20_N16_T50_M200_G0_H20_C40_run4	TRUE	20	16	1
sim_K20_N16_T50_M200_G0_H20_C40_run5	TRUE	20	16	1
sim_K20_N16_T50_M200_G0_H20_C40_run6	TRUE	20	16	1
sim_K20_N16_T50_M200_G0_H20_C40_run7	TRUE	20	16	1
sim_K20_N16_T50_M200_G0_H20_C40_run8	TRUE	20	16	1
sim_K20_N16_T50_M200_G0_H20_C40_run9	TRUE	20	16	1
sim_K20_N16_T50_M200_G0_H40_C10_run10	TRUE	20	16	1
sim_K20_N16_T50_M200_G0_H40_C10_run1	TRUE	20	16	1
sim_K20_N16_T50_M200_G0_H40_C10_run2	TRUE	20	16	1
sim_K20_N16_T50_M200_G0_H40_C10_run3	TRUE	20	16	1
sim_K20_N16_T50_M200_G0_H40_C10_run4	TRUE	20	16	1
sim_K20_N16_T50_M200_G0_H40_C10_run5	TRUE	20	16	1
sim_K20_N16_T50_M200_G0_H40_C10_run6	TRUE	20	16	1
sim_K20_N16_T50_M200_G0_H40_C10_run7	TRUE	20	16	1
sim_K20_N16_T50_M200_G0_H40_C10_run8	TRUE	20	16	1
sim_K20_N16_T50_M200_G0_H40_C10_run9	TRUE	20	16	1
sim_K20_N16_T50_M200_G0_H40_C20_run10	TRUE	20	16	1
sim_K20_N16_T50_M200_G0_H40_C20_run1	TRUE	20	16	1
sim_K20_N16_T50_M200_G0_H40_C20_run2	TRUE	20	16	1
sim_K20_N16_T50_M200_G0_H40_C20_run3	TRUE	20	16	1
sim_K20_N16_T50_M200_G0_H40_C20_run4	TRUE	20	16	1
sim_K20_N16_T50_M200_G0_H40_C20_run5	TRUE	20	16	1
sim_K20_N16_T50_M200_G0_H40_C20_run6	TRUE	20	16	1
sim_K20_N16_T50_M200_G0_H40_C20_run7	TRUE	20	16	1
sim_K20_N16_T50_M200_G0_H40_C20_run8	TRUE	20	16	1
sim_K20_N16_T50_M200_G0_H40_C20_run9	TRUE	20	16	1
sim_K20_N16_T50_M200_G0_H40_C40_run10	TRUE	20	16	1
sim_K20_N16_T50_M200_G0_H40_C40_run1	TRUE	20	16	1
sim_K20_N16_T50_M200_G0_H40_C40_run2	TRUE	20	16	1
sim_K20_N16_T50_M200_G0_H40_C40_run3	TRUE	20	16	1
sim_K20_N16_T50_M200_G0_H40_C40_run4	TRUE	20	16	1
sim_K20_N16_T50_M200_G0_H40_C40_run5	TRUE	20	16	1
sim_K20_N16_T50_M200_G0_H40_C40_run6	TRUE	20	16	1
sim_K20_N16_T50_M200_G0_H40_C40_run7	TRUE	20	16	1
sim_K20_N16_T50_M200_G0_H40_C40_run8	TRUE	20	16	1
sim_K20_N16_T50_M200_G0_H40_C40_run9	TRUE	20	16	1
sim_K20_N17_T50_M200_G0_H40_C40_run5	TRUE	20	17	1
sim_K20_N17_T50_M200_G0_H10_C10_run10	TRUE	20	17	1
sim_K20_N17_T50_M200_G0_H10_C10_run1	TRUE	20	17	1
sim_K20_N17_T50_M200_G0_H10_C10_run2	TRUE	20	17	1
sim_K20_N17_T50_M200_G0_H10_C10_run3	TRUE	20	17	1
sim_K20_N17_T50_M200_G0_H10_C10_run4	TRUE	20	17	1
sim_K20_N17_T50_M200_G0_H10_C10_run5	TRUE	20	17	1
sim_K20_N17_T50_M200_G0_H10_C10_run6	TRUE	20	17	1
sim_K20_N17_T50_M200_G0_H10_C10_run7	TRUE	20	17	1
sim_K20_N17_T50_M200_G0_H10_C10_run8	TRUE	20	17	1
sim_K20_N17_T50_M200_G0_H10_C10_run9	TRUE	20	17	1
sim_K20_N17_T50_M200_G0_H10_C20_run10	TRUE	20	17	1
sim_K20_N17_T50_M200_G0_H10_C20_run1	TRUE	20	17	1
sim_K20_N17_T50_M200_G0_H10_C20_run2	TRUE	20	17	1
sim_K20_N17_T50_M200_G0_H10_C20_run3	TRUE	20	17	1
sim_K20_N17_T50_M200_G0_H10_C20_run4	TRUE	20	17	1
sim_K20_N17_T50_M200_G0_H10_C20_run5	TRUE	20	17	1
sim_K20_N17_T50_M200_G0_H10_C20_run6	TRUE	20	17	1
[truncated: 212 more rows]

## Sheet: Fig 4
# Mean recall and percentage of false positive errors for effective read depth.
recall	differently defined	falsely defined
0.695011	2.69255	0.47841
0.737862	0.808612	0.578586
0.787318	0.343408	0.389204
0.859719	0.1693	0.444339
0.911846	0.102371	0.351409
0.955924	0.0262306	0.354435
0.979344	0.0172241	0.158393

## Sheet: S6A Fig
# Proportion of subclones with uncertain parentage for dataset without CNAs.
run ID	# subclones	# samples	# subclones with uncertain parentage	proportion of subclones with uncertain parentage
sim_K20_N10_run10	20	10	0	0
sim_K20_N10_run1	20	10	0	0
sim_K20_N10_run2	20	10	0	0
sim_K20_N10_run3	20	10	0	0
sim_K20_N10_run4	20	10	0	0
sim_K20_N10_run5	20	10	1	0.05
sim_K20_N10_run6	20	10	0	0
sim_K20_N10_run7	20	10	1	0.05
sim_K20_N10_run8	20	10	0	0
sim_K20_N10_run9	20	10	0	0
sim_K20_N11_run10	20	11	0	0
sim_K20_N11_run1	20	11	0	0
sim_K20_N11_run2	20	11	0	0
sim_K20_N11_run3	20	11	0	0
sim_K20_N11_run4	20	11	0	0
sim_K20_N11_run5	20	11	0	0
sim_K20_N11_run6	20	11	0	0
sim_K20_N11_run7	20	11	1	0.05
sim_K20_N11_run8	20	11	0	0
sim_K20_N11_run9	20	11	0	0
sim_K20_N12_run10	20	12	0	0
sim_K20_N12_run1	20	12	0	0
sim_K20_N12_run2	20	12	0	0
sim_K20_N12_run3	20	12	0	0
sim_K20_N12_run4	20	12	0	0
sim_K20_N12_run5	20	12	0	0
sim_K20_N12_run6	20	12	0	0
sim_K20_N12_run7	20	12	0	0
sim_K20_N12_run8	20	12	0	0
sim_K20_N12_run9	20	12	0	0
sim_K20_N13_run10	20	13	0	0
sim_K20_N13_run1	20	13	0	0
sim_K20_N13_run2	20	13	0	0
sim_K20_N13_run3	20	13	0	0
sim_K20_N13_run4	20	13	0	0
sim_K20_N13_run5	20	13	0	0
sim_K20_N13_run6	20	13	0	0
sim_K20_N13_run7	20	13	0	0
sim_K20_N13_run8	20	13	0	0
sim_K20_N13_run9	20	13	0	0
sim_K20_N14_run10	20	14	0	0
sim_K20_N14_run1	20	14	0	0
sim_K20_N14_run2	20	14	0	0
sim_K20_N14_run3	20	14	0	0
sim_K20_N14_run4	20	14	0	0
sim_K20_N14_run5	20	14	0	0
sim_K20_N14_run6	20	14	0	0
sim_K20_N14_run7	20	14	0	0
sim_K20_N14_run8	20	14	0	0
sim_K20_N14_run9	20	14	0	0
sim_K20_N15_run10	20	15	0	0
sim_K20_N15_run1	20	15	0	0
sim_K20_N15_run2	20	15	0	0
sim_K20_N15_run3	20	15	0	0
sim_K20_N15_run4	20	15	0	0
sim_K20_N15_run5	20	15	0	0
sim_K20_N15_run6	20	15	0	0
sim_K20_N15_run7	20	15	0	0
sim_K20_N15_run8	20	15	0	0
sim_K20_N15_run9	20	15	0	0
sim_K20_N16_run10	20	16	0	0
sim_K20_N16_run1	20	16	0	0
sim_K20_N16_run2	20	16	0	0
sim_K20_N16_run3	20	16	0	0
sim_K20_N16_run4	20	16	0	0
sim_K20_N16_run5	20	16	0	0
sim_K20_N16_run6	20	16	0	0
sim_K20_N16_run7	20	16	0	0
sim_K20_N16_run8	20	16	0	0
sim_K20_N16_run9	20	16	0	0
sim_K20_N17_run10	20	17	0	0
sim_K20_N17_run1	20	17	0	0
sim_K20_N17_run2	20	17	0	0
sim_K20_N17_run3	20	17	0	0
sim_K20_N17_run4	20	17	0	0
sim_K20_N17_run5	20	17	0	0
sim_K20_N17_run6	20	17	0	0
sim_K20_N17_run7	20	17	0	0
sim_K20_N17_run8	20	17	0	0
sim_K20_N17_run9	20	17	0	0
sim_K20_N18_run10	20	18	0	0
sim_K20_N18_run1	20	18	0	0
sim_K20_N18_run2	20	18	0	0
sim_K20_N18_run3	20	18	0	0
sim_K20_N18_run4	20	18	0	0
sim_K20_N18_run5	20	18	0	0
sim_K20_N18_run6	20	18	0	0
sim_K20_N18_run7	20	18	0	0
sim_K20_N18_run8	20	18	0	0
sim_K20_N18_run9	20	18	0	0
sim_K20_N19_run10	20	19	0	0
sim_K20_N19_run1	20	19	0	0
sim_K20_N19_run2	20	19	0	0
sim_K20_N19_run3	20	19	0	0
sim_K20_N19_run4	20	19	0	0
sim_K20_N19_run5	20	19	0	0
sim_K20_N19_run6	20	19	0	0
sim_K20_N19_run7	20	19	0	0
sim_K20_N19_run8	20	19	0	0
sim_K20_N19_run9	20	19	0	0
sim_K20_N1_run10	20	1	15	0.75
sim_K20_N1_run1	20	1	9	0.45
sim_K20_N1_run2	20	1	9	0.45
sim_K20_N1_run3	20	1	11	0.55
sim_K20_N1_run4	20	1	19	0.95
sim_K20_N1_run5	20	1	14	0.7
sim_K20_N1_run6	20	1	8	0.4
sim_K20_N1_run7	20	1	14	0.7
sim_K20_N1_run8	20	1	10	0.5
sim_K20_N1_run9	20	1	10	0.5
sim_K20_N20_run10	20	20	0	0
sim_K20_N20_run1	20	20	0	0
sim_K20_N20_run2	20	20	0	0
sim_K20_N20_run3	20	20	0	0
sim_K20_N20_run4	20	20	0	0
sim_K20_N20_run5	20	20	0	0
sim_K20_N20_run6	20	20	0	0
sim_K20_N20_run7	20	20	0	0
sim_K20_N20_run8	20	20	0	0
sim_K20_N20_run9	20	20	0	0
sim_K20_N2_run10	20	2	9	0.45
sim_K20_N2_run1	20	2	3	0.15
sim_K20_N2_run2	20	2	7	0.35
sim_K20_N2_run3	20	2	9	0.45
sim_K20_N2_run4	20	2	14	0.7
sim_K20_N2_run5	20	2	14	0.7
sim_K20_N2_run6	20	2	2	0.1
sim_K20_N2_run7	20	2	12	0.6
sim_K20_N2_run8	20	2	7	0.35
sim_K20_N2_run9	20	2	8	0.4
sim_K20_N3_run10	20	3	9	0.45
sim_K20_N3_run1	20	3	3	0.15
sim_K20_N3_run2	20	3	1	0.05
sim_K20_N3_run3	20	3	5	0.25
sim_K20_N3_run4	20	3	14	0.7
sim_K20_N3_run5	20	3	4	0.2
sim_K20_N3_run6	20	3	2	0.1
sim_K20_N3_run7	20	3	12	0.6
sim_K20_N3_run8	20	3	2	0.1
sim_K20_N3_run9	20	3	7	0.35
sim_K20_N4_run10	20	4	4	0.2
sim_K20_N4_run1	20	4	3	0.15
sim_K20_N4_run2	20	4	0	0
sim_K20_N4_run3	20	4	0	0
sim_K20_N4_run4	20	4	14	0.7
sim_K20_N4_run5	20	4	4	0.2
sim_K20_N4_run6	20	4	2	0.1
sim_K20_N4_run7	20	4	3	0.15
sim_K20_N4_run8	20	4	2	0.1
sim_K20_N4_run9	20	4	7	0.35
sim_K20_N5_run10	20	5	1	0.05
sim_K20_N5_run1	20	5	2	0.1
sim_K20_N5_run2	20	5	0	0
sim_K20_N5_run3	20	5	0	0
sim_K20_N5_run4	20	5	13	0.65
sim_K20_N5_run5	20	5	3	0.15
sim_K20_N5_run6	20	5	2	0.1
sim_K20_N5_run7	20	5	2	0.1
sim_K20_N5_run8	20	5	2	0.1
sim_K20_N5_run9	20	5	4	0.2
sim_K20_N6_run10	20	6	0	0
sim_K20_N6_run1	20	6	2	0.1
sim_K20_N6_run2	20	6	0	0
sim_K20_N6_run3	20	6	0	0
sim_K20_N6_run4	20	6	13	0.65
sim_K20_N6_run5	20	6	3	0.15
sim_K20_N6_run6	20	6	2	0.1
sim_K20_N6_run7	20	6	1	0.05
sim_K20_N6_run8	20	6	2	0.1
sim_K20_N6_run9	20	6	0	0
sim_K20_N7_run10	20	7	0	0
sim_K20_N7_run1	20	7	0	0
sim_K20_N7_run2	20	7	0	0
sim_K20_N7_run3	20	7	0	0
sim_K20_N7_run4	20	7	1	0.05
sim_K20_N7_run5	20	7	3	0.15
sim_K20_N7_run6	20	7	2	0.1
sim_K20_N7_run7	20	7	1	0.05
sim_K20_N7_run8	20	7	1	0.05
sim_K20_N7_run9	20	7	0	0
sim_K20_N8_run10	20	8	0	0
sim_K20_N8_run1	20	8	0	0
sim_K20_N8_run2	20	8	0	0
sim_K20_N8_run3	20	8	0	0
sim_K20_N8_run4	20	8	1	0.05
sim_K20_N8_run5	20	8	1	0.05
sim_K20_N8_run6	20	8	1	0.05
sim_K20_N8_run7	20	8	1	0.05
sim_K20_N8_run8	20	8	0	0
sim_K20_N8_run9	20	8	0	0
sim_K20_N9_run10	20	9	0	0
sim_K20_N9_run1	20	9	0	0
sim_K20_N9_run2	20	9	0	0
sim_K20_N9_run3	20	9	0	0
sim_K20_N9_run4	20	9	0	0
sim_K20_N9_run5	20	9	1	0.05
sim_K20_N9_run6	20	9	1	0.05
sim_K20_N9_run7	20	9	1	0.05
sim_K20_N9_run8	20	9	0	0
sim_K20_N9_run9	20	9	0	0
sim_K50_N10_run10	50	10	0	0
sim_K50_N10_run1	50	10	0	0
sim_K50_N10_run2	50	10	0	0
sim_K50_N10_run3	50	10	0	0
sim_K50_N10_run4	50	10	0	0
sim_K50_N10_run5	50	10	1	0.02
sim_K50_N10_run6	50	10	0	0
sim_K50_N10_run7	50	10	0	0
sim_K50_N10_run8	50	10	0	0
sim_K50_N10_run9	50	10	0	0
sim_K50_N11_run10	50	11	0	0
sim_K50_N11_run1	50	11	0	0
sim_K50_N11_run2	50	11	0	0
sim_K50_N11_run3	50	11	0	0
sim_K50_N11_run4	50	11	0	0
sim_K50_N11_run5	50	11	0	0
sim_K50_N11_run6	50	11	0	0
sim_K50_N11_run7	50	11	0	0
sim_K50_N11_run8	50	11	0	0
sim_K50_N11_run9	50	11	0	0
sim_K50_N12_run10	50	12	0	0
sim_K50_N12_run1	50	12	0	0
sim_K50_N12_run2	50	12	0	0
sim_K50_N12_run3	50	12	0	0
sim_K50_N12_run4	50	12	0	0
sim_K50_N12_run5	50	12	0	0
sim_K50_N12_run6	50	12	0	0
sim_K50_N12_run7	50	12	0	0
sim_K50_N12_run8	50	12	0	0
sim_K50_N12_run9	50	12	0	0
sim_K50_N13_run10	50	13	0	0
sim_K50_N13_run1	50	13	0	0
sim_K50_N13_run2	50	13	0	0
sim_K50_N13_run3	50	13	0	0
sim_K50_N13_run4	50	13	0	0
sim_K50_N13_run5	50	13	0	0
sim_K50_N13_run6	50	13	0	0
sim_K50_N13_run7	50	13	0	0
sim_K50_N13_run8	50	13	0	0
sim_K50_N13_run9	50	13	0	0
sim_K50_N14_run10	50	14	0	0
sim_K50_N14_run1	50	14	0	0
sim_K50_N14_run2	50	14	0	0
sim_K50_N14_run3	50	14	0	0
sim_K50_N14_run4	50	14	0	0
sim_K50_N14_run5	50	14	0	0
sim_K50_N14_run6	50	14	0	0
sim_K50_N14_run7	50	14	0	0
sim_K50_N14_run8	50	14	0	0
sim_K50_N14_run9	50	14	0	0
sim_K50_N15_run10	50	15	0	0
sim_K50_N15_run1	50	15	0	0
sim_K50_N15_run2	50	15	0	0
sim_K50_N15_run3	50	15	0	0
sim_K50_N15_run4	50	15	0	0
sim_K50_N15_run5	50	15	0	0
sim_K50_N15_run6	50	15	0	0
sim_K50_N15_run7	50	15	0	0
sim_K50_N15_run8	50	15	0	0
sim_K50_N15_run9	50	15	0	0
sim_K50_N16_run10	50	16	0	0
sim_K50_N16_run1	50	16	0	0
sim_K50_N16_run2	50	16	0	0
sim_K50_N16_run3	50	16	0	0
sim_K50_N16_run4	50	16	0	0
sim_K50_N16_run5	50	16	0	0
sim_K50_N16_run6	50	16	0	0
sim_K50_N16_run7	50	16	0	0
sim_K50_N16_run8	50	16	0	0
sim_K50_N16_run9	50	16	0	0
sim_K50_N17_run10	50	17	0	0
sim_K50_N17_run1	50	17	0	0
sim_K50_N17_run2	50	17	0	0
sim_K50_N17_run3	50	17	0	0
sim_K50_N17_run4	50	17	0	0
sim_K50_N17_run5	50	17	0	0
sim_K50_N17_run6	50	17	0	0
sim_K50_N17_run7	50	17	0	0
sim_K50_N17_run8	50	17	0	0
sim_K50_N17_run9	50	17	0	0
sim_K50_N18_run10	50	18	0	0
sim_K50_N18_run1	50	18	0	0
sim_K50_N18_run2	50	18	0	0
sim_K50_N18_run3	50	18	0	0
sim_K50_N18_run4	50	18	0	0
sim_K50_N18_run5	50	18	0	0
sim_K50_N18_run6	50	18	0	0
sim_K50_N18_run7	50	18	0	0
sim_K50_N18_run8	50	18	0	0
sim_K50_N18_run9	50	18	0	0
sim_K50_N19_run10	50	19	0	0
sim_K50_N19_run1	50	19	0	0
sim_K50_N19_run2	50	19	0	0
sim_K50_N19_run3	50	19	0	0
sim_K50_N19_run4	50	19	0	0
sim_K50_N19_run5	50	19	0	0
sim_K50_N19_run6	50	19	0	0
sim_K50_N19_run7	50	19	0	0
sim_K50_N19_run8	50	19	0	0
sim_K50_N19_run9	50	19	0	0
sim_K50_N1_run10	50	1	45	0.9
sim_K50_N1_run1	50	1	42	0.84
sim_K50_N1_run2	50	1	28	0.56
sim_K50_N1_run3	50	1	47	0.94
sim_K50_N1_run4	50	1	49	0.98
sim_K50_N1_run5	50	1	49	0.98
sim_K50_N1_run6	50	1	39	0.78
sim_K50_N1_run7	50	1	39	0.78
sim_K50_N1_run8	50	1	43	0.86
sim_K50_N1_run9	50	1	22	0.44
sim_K50_N20_run10	50	20	0	0
sim_K50_N20_run1	50	20	0	0
sim_K50_N20_run2	50	20	0	0
sim_K50_N20_run3	50	20	0	0
sim_K50_N20_run4	50	20	0	0
sim_K50_N20_run5	50	20	0	0
sim_K50_N20_run6	50	20	0	0
sim_K50_N20_run7	50	20	0	0
sim_K50_N20_run8	50	20	0	0
sim_K50_N20_run9	50	20	0	0
sim_K50_N2_run10	50	2	45	0.9
sim_K50_N2_run1	50	2	42	0.84
sim_K50_N2_run2	50	2	15	0.3
sim_K50_N2_run3	50	2	35	0.7
sim_K50_N2_run4	50	2	49	0.98
sim_K50_N2_run5	50	2	46	0.92
sim_K50_N2_run6	50	2	28	0.56
sim_K50_N2_run7	50	2	18	0.36
sim_K50_N2_run8	50	2	26	0.52
sim_K50_N2_run9	50	2	15	0.3
sim_K50_N3_run10	50	3	45	0.9
sim_K50_N3_run1	50	3	14	0.28
sim_K50_N3_run2	50	3	13	0.26
sim_K50_N3_run3	50	3	35	0.7
sim_K50_N3_run4	50	3	46	0.92
sim_K50_N3_run5	50	3	46	0.92
sim_K50_N3_run6	50	3	28	0.56
sim_K50_N3_run7	50	3	18	0.36
sim_K50_N3_run8	50	3	21	0.42
sim_K50_N3_run9	50	3	12	0.24
sim_K50_N4_run10	50	4	11	0.22
sim_K50_N4_run1	50	4	14	0.28
sim_K50_N4_run2	50	4	11	0.22
sim_K50_N4_run3	50	4	35	0.7
sim_K50_N4_run4	50	4	41	0.82
sim_K50_N4_run5	50	4	46	0.92
sim_K50_N4_run6	50	4	25	0.5
sim_K50_N4_run7	50	4	17	0.34
sim_K50_N4_run8	50	4	18	0.36
sim_K50_N4_run9	50	4	11	0.22
sim_K50_N5_run10	50	5	10	0.2
sim_K50_N5_run1	50	5	12	0.24
sim_K50_N5_run2	50	5	11	0.22
sim_K50_N5_run3	50	5	35	0.7
sim_K50_N5_run4	50	5	11	0.22
sim_K50_N5_run5	50	5	46	0.92
sim_K50_N5_run6	50	5	25	0.5
sim_K50_N5_run7	50	5	16	0.32
sim_K50_N5_run8	50	5	13	0.26
sim_K50_N5_run9	50	5	3	0.06
sim_K50_N6_run10	50	6	1	0.02
sim_K50_N6_run1	50	6	12	0.24
sim_K50_N6_run2	50	6	4	0.08
sim_K50_N6_run3	50	6	35	0.7
sim_K50_N6_run4	50	6	9	0.18
sim_K50_N6_run5	50	6	41	0.82
sim_K50_N6_run6	50	6	3	0.06
sim_K50_N6_run7	50	6	15	0.3
sim_K50_N6_run8	50	6	2	0.04
sim_K50_N6_run9	50	6	1	0.02
sim_K50_N7_run10	50	7	1	0.02
sim_K50_N7_run1	50	7	10	0.2
sim_K50_N7_run2	50	7	3	0.06
sim_K50_N7_run3	50	7	1	0.02
sim_K50_N7_run4	50	7	3	0.06
sim_K50_N7_run5	50	7	24	0.48
sim_K50_N7_run6	50	7	2	0.04
sim_K50_N7_run7	50	7	4	0.08
sim_K50_N7_run8	50	7	2	0.04
sim_K50_N7_run9	50	7	1	0.02
sim_K50_N8_run10	50	8	0	0
sim_K50_N8_run1	50	8	10	0.2
sim_K50_N8_run2	50	8	1	0.02
sim_K50_N8_run3	50	8	1	0.02
sim_K50_N8_run4	50	8	2	0.04
sim_K50_N8_run5	50	8	3	0.06
sim_K50_N8_run6	50	8	1	0.02
sim_K50_N8_run7	50	8	0	0
sim_K50_N8_run8	50	8	2	0.04
sim_K50_N8_run9	50	8	0	0
sim_K50_N9_run10	50	9	0	0
sim_K50_N9_run1	50	9	8	0.16
sim_K50_N9_run2	50	9	1	0.02
sim_K50_N9_run3	50	9	1	0.02
sim_K50_N9_run4	50	9	0	0
sim_K50_N9_run5	50	9	1	0.02
sim_K50_N9_run6	50	9	0	0
sim_K50_N9_run7	50	9	0	0
sim_K50_N9_run8	50	9	1	0.02
sim_K50_N9_run9	50	9	0	0
sim_K5_N10_run10	5	10	0	0
sim_K5_N10_run1	5	10	0	0
sim_K5_N10_run2	5	10	0	0
sim_K5_N10_run3	5	10	0	0
sim_K5_N10_run4	5	10	0	0
sim_K5_N10_run5	5	10	0	0
sim_K5_N10_run6	5	10	0	0
sim_K5_N10_run7	5	10	0	0
sim_K5_N10_run8	5	10	0	0
sim_K5_N10_run9	5	10	0	0
sim_K5_N11_run10	5	11	0	0
sim_K5_N11_run1	5	11	0	0
sim_K5_N11_run2	5	11	0	0
sim_K5_N11_run3	5	11	0	0
sim_K5_N11_run4	5	11	0	0
sim_K5_N11_run5	5	11	0	0
sim_K5_N11_run6	5	11	0	0
sim_K5_N11_run7	5	11	0	0
sim_K5_N11_run8	5	11	0	0
sim_K5_N11_run9	5	11	0	0
sim_K5_N12_run10	5	12	0	0
sim_K5_N12_run1	5	12	0	0
sim_K5_N12_run2	5	12	0	0
sim_K5_N12_run3	5	12	0	0
sim_K5_N12_run4	5	12	0	0
sim_K5_N12_run5	5	12	0	0
sim_K5_N12_run6	5	12	0	0
sim_K5_N12_run7	5	12	0	0
sim_K5_N12_run8	5	12	0	0
sim_K5_N12_run9	5	12	0	0
sim_K5_N13_run10	5	13	0	0
sim_K5_N13_run1	5	13	0	0
sim_K5_N13_run2	5	13	0	0
sim_K5_N13_run3	5	13	0	0
sim_K5_N13_run4	5	13	0	0
sim_K5_N13_run5	5	13	0	0
sim_K5_N13_run6	5	13	0	0
sim_K5_N13_run7	5	13	0	0
sim_K5_N13_run8	5	13	0	0
sim_K5_N13_run9	5	13	0	0
sim_K5_N14_run10	5	14	0	0
sim_K5_N14_run1	5	14	0	0
sim_K5_N14_run2	5	14	0	0
sim_K5_N14_run3	5	14	0	0
sim_K5_N14_run4	5	14	0	0
sim_K5_N14_run5	5	14	0	0
sim_K5_N14_run6	5	14	0	0
sim_K5_N14_run7	5	14	0	0
sim_K5_N14_run8	5	14	0	0
sim_K5_N14_run9	5	14	0	0
sim_K5_N15_run10	5	15	0	0
sim_K5_N15_run1	5	15	0	0
sim_K5_N15_run2	5	15	0	0
sim_K5_N15_run3	5	15	0	0
sim_K5_N15_run4	5	15	0	0
sim_K5_N15_run5	5	15	0	0
sim_K5_N15_run6	5	15	0	0
sim_K5_N15_run7	5	15	0	0
sim_K5_N15_run8	5	15	0	0
sim_K5_N15_run9	5	15	0	0
sim_K5_N16_run10	5	16	0	0
sim_K5_N16_run1	5	16	0	0
sim_K5_N16_run2	5	16	0	0
sim_K5_N16_run3	5	16	0	0
sim_K5_N16_run4	5	16	0	0
sim_K5_N16_run5	5	16	0	0
sim_K5_N16_run6	5	16	0	0
sim_K5_N16_run7	5	16	0	0
sim_K5_N16_run8	5	16	0	0
sim_K5_N16_run9	5	16	0	0
sim_K5_N17_run10	5	17	0	0
sim_K5_N17_run1	5	17	0	0
sim_K5_N17_run2	5	17	0	0
sim_K5_N17_run3	5	17	0	0
sim_K5_N17_run4	5	17	0	0
sim_K5_N17_run5	5	17	0	0
sim_K5_N17_run6	5	17	0	0
sim_K5_N17_run7	5	17	0	0
sim_K5_N17_run8	5	17	0	0
sim_K5_N17_run9	5	17	0	0
sim_K5_N18_run10	5	18	0	0
sim_K5_N18_run1	5	18	0	0
sim_K5_N18_run2	5	18	0	0
sim_K5_N18_run3	5	18	0	0
sim_K5_N18_run4	5	18	0	0
sim_K5_N18_run5	5	18	0	0
sim_K5_N18_run6	5	18	0	0
sim_K5_N18_run7	5	18	0	0
sim_K5_N18_run8	5	18	0	0
sim_K5_N18_run9	5	18	0	0
sim_K5_N19_run10	5	19	0	0
sim_K5_N19_run1	5	19	0	0
sim_K5_N19_run2	5	19	0	0
sim_K5_N19_run3	5	19	0	0
sim_K5_N19_run4	5	19	0	0
sim_K5_N19_run5	5	19	0	0
sim_K5_N19_run6	5	19	0	0
sim_K5_N19_run7	5	19	0	0
sim_K5_N19_run8	5	19	0	0
sim_K5_N19_run9	5	19	0	0
sim_K5_N1_run10	5	1	2	0.4
sim_K5_N1_run1	5	1	0	0
sim_K5_N1_run2	5	1	0	0
sim_K5_N1_run3	5	1	1	0.2
sim_K5_N1_run4	5	1	4	0.8
sim_K5_N1_run5	5	1	4	0.8
sim_K5_N1_run6	5	1	0	0
sim_K5_N1_run7	5	1	3	0.6
sim_K5_N1_run8	5	1	0	0
sim_K5_N1_run9	5	1	1	0.2
sim_K5_N20_run10	5	20	0	0
sim_K5_N20_run1	5	20	0	0
sim_K5_N20_run2	5	20	0	0
sim_K5_N20_run3	5	20	0	0
sim_K5_N20_run4	5	20	0	0
sim_K5_N20_run5	5	20	0	0
sim_K5_N20_run6	5	20	0	0
sim_K5_N20_run7	5	20	0	0
sim_K5_N20_run8	5	20	0	0
sim_K5_N20_run9	5	20	0	0
sim_K5_N2_run10	5	2	0	0
sim_K5_N2_run1	5	2	0	0
sim_K5_N2_run2	5	2	0	0
sim_K5_N2_run3	5	2	1	0.2
sim_K5_N2_run4	5	2	3	0.6
sim_K5_N2_run5	5	2	3	0.6
sim_K5_N2_run6	5	2	0	0
sim_K5_N2_run7	5	2	3	0.6
sim_K5_N2_run8	5	2	0	0
sim_K5_N2_run9	5	2	1	0.2
sim_K5_N3_run10	5	3	0	0
sim_K5_N3_run1	5	3	0	0
sim_K5_N3_run2	5	3	0	0
sim_K5_N3_run3	5	3	1	0.2
sim_K5_N3_run4	5	3	2	0.4
sim_K5_N3_run5	5	3	2	0.4
sim_K5_N3_run6	5	3	0	0
sim_K5_N3_run7	5	3	3	0.6
sim_K5_N3_run8	5	3	0	0
sim_K5_N3_run9	5	3	0	0
sim_K5_N4_run10	5	4	0	0
sim_K5_N4_run1	5	4	0	0
sim_K5_N4_run2	5	4	0	0
sim_K5_N4_run3	5	4	1	0.2
sim_K5_N4_run4	5	4	2	0.4
sim_K5_N4_run5	5	4	2	0.4
sim_K5_N4_run6	5	4	0	0
sim_K5_N4_run7	5	4	0	0
sim_K5_N4_run8	5	4	0	0
sim_K5_N4_run9	5	4	0	0
sim_K5_N5_run10	5	5	0	0
sim_K5_N5_run1	5	5	0	0
sim_K5_N5_run2	5	5	0	0
sim_K5_N5_run3	5	5	0	0
sim_K5_N5_run4	5	5	2	0.4
sim_K5_N5_run5	5	5	0	0
sim_K5_N5_run6	5	5	0	0
sim_K5_N5_run7	5	5	0	0
sim_K5_N5_run8	5	5	0	0
sim_K5_N5_run9	5	5	0	0
sim_K5_N6_run10	5	6	0	0
sim_K5_N6_run1	5	6	0	0
sim_K5_N6_run2	5	6	0	0
sim_K5_N6_run3	5	6	0	0
sim_K5_N6_run4	5	6	2	0.4
sim_K5_N6_run5	5	6	0	0
sim_K5_N6_run6	5	6	0	0
sim_K5_N6_run7	5	6	0	0
sim_K5_N6_run8	5	6	0	0
sim_K5_N6_run9	5	6	0	0
sim_K5_N7_run10	5	7	0	0
sim_K5_N7_run1	5	7	0	0
sim_K5_N7_run2	5	7	0	0
sim_K5_N7_run3	5	7	0	0
sim_K5_N7_run4	5	7	2	0.4
sim_K5_N7_run5	5	7	0	0
sim_K5_N7_run6	5	7	0	0
sim_K5_N7_run7	5	7	0	0
sim_K5_N7_run8	5	7	0	0
sim_K5_N7_run9	5	7	0	0
sim_K5_N8_run10	5	8	0	0
sim_K5_N8_run1	5	8	0	0
sim_K5_N8_run2	5	8	0	0
sim_K5_N8_run3	5	8	0	0
sim_K5_N8_run4	5	8	0	0
sim_K5_N8_run5	5	8	0	0
sim_K5_N8_run6	5	8	0	0
sim_K5_N8_run7	5	8	0	0
sim_K5_N8_run8	5	8	0	0
sim_K5_N8_run9	5	8	0	0
sim_K5_N9_run10	5	9	0	0
sim_K5_N9_run1	5	9	0	0
sim_K5_N9_run2	5	9	0	0
sim_K5_N9_run3	5	9	0	0
sim_K5_N9_run4	5	9	0	0
sim_K5_N9_run5	5	9	0	0
sim_K5_N9_run6	5	9	0	0
sim_K5_N9_run7	5	9	0	0
sim_K5_N9_run8	5	9	0	0
sim_K5_N9_run9	5	9	0	0

## Sheet: S6B Fig
# Proportion of subclones with uncertain parentage fordataset with CNAs.
run ID	# subclones	# samples	# segments	# CNAs	# subclones with uncertain parentage	proportion of subclones with uncertain parentage
sim_K20_N10_T50_M200_G0_H10_C10_run1	20	10	10	10	0	0
sim_K20_N10_T50_M200_G0_H10_C10_run10	20	10	10	10	0	0
sim_K20_N10_T50_M200_G0_H10_C10_run2	20	10	10	10	0	0
sim_K20_N10_T50_M200_G0_H10_C10_run3	20	10	10	10	0	0
sim_K20_N10_T50_M200_G0_H10_C10_run4	20	10	10	10	0	0
sim_K20_N10_T50_M200_G0_H10_C10_run5	20	10	10	10	0	0
sim_K20_N10_T50_M200_G0_H10_C10_run6	20	10	10	10	0	0
sim_K20_N10_T50_M200_G0_H10_C10_run7	20	10	10	10	0	0
sim_K20_N10_T50_M200_G0_H10_C10_run8	20	10	10	10	0	0
sim_K20_N10_T50_M200_G0_H10_C10_run9	20	10	10	10	0	0
sim_K20_N10_T50_M200_G0_H10_C20_run1	20	10	10	20	0	0
sim_K20_N10_T50_M200_G0_H10_C20_run10	20	10	10	20	0	0
sim_K20_N10_T50_M200_G0_H10_C20_run2	20	10	10	20	0	0
sim_K20_N10_T50_M200_G0_H10_C20_run3	20	10	10	20	0	0
sim_K20_N10_T50_M200_G0_H10_C20_run4	20	10	10	20	0	0
sim_K20_N10_T50_M200_G0_H10_C20_run5	20	10	10	20	0	0
sim_K20_N10_T50_M200_G0_H10_C20_run6	20	10	10	20	0	0
sim_K20_N10_T50_M200_G0_H10_C20_run7	20	10	10	20	0	0
sim_K20_N10_T50_M200_G0_H10_C20_run8	20	10	10	20	0	0
sim_K20_N10_T50_M200_G0_H10_C20_run9	20	10	10	20	0	0
sim_K20_N10_T50_M200_G0_H10_C40_run1	20	10	10	40	0	0
sim_K20_N10_T50_M200_G0_H10_C40_run10	20	10	10	40	0	0
sim_K20_N10_T50_M200_G0_H10_C40_run2	20	10	10	40	0	0
sim_K20_N10_T50_M200_G0_H10_C40_run3	20	10	10	40	0	0
sim_K20_N10_T50_M200_G0_H10_C40_run4	20	10	10	40	0	0
sim_K20_N10_T50_M200_G0_H10_C40_run5	20	10	10	40	0	0
sim_K20_N10_T50_M200_G0_H10_C40_run6	20	10	10	40	0	0
sim_K20_N10_T50_M200_G0_H10_C40_run7	20	10	10	40	0	0
sim_K20_N10_T50_M200_G0_H10_C40_run8	20	10	10	40	0	0
sim_K20_N10_T50_M200_G0_H10_C40_run9	20	10	10	40	0	0
sim_K20_N10_T50_M200_G0_H20_C10_run1	20	10	20	10	0	0
sim_K20_N10_T50_M200_G0_H20_C10_run10	20	10	20	10	0	0
sim_K20_N10_T50_M200_G0_H20_C10_run2	20	10	20	10	0	0
sim_K20_N10_T50_M200_G0_H20_C10_run3	20	10	20	10	0	0
sim_K20_N10_T50_M200_G0_H20_C10_run4	20	10	20	10	0	0
sim_K20_N10_T50_M200_G0_H20_C10_run5	20	10	20	10	0	0
sim_K20_N10_T50_M200_G0_H20_C10_run6	20	10	20	10	0	0
sim_K20_N10_T50_M200_G0_H20_C10_run7	20	10	20	10	1	0.05
sim_K20_N10_T50_M200_G0_H20_C10_run8	20	10	20	10	0	0
sim_K20_N10_T50_M200_G0_H20_C10_run9	20	10	20	10	0	0
sim_K20_N10_T50_M200_G0_H20_C20_run1	20	10	20	20	3	0.15
sim_K20_N10_T50_M200_G0_H20_C20_run10	20	10	20	20	0	0
sim_K20_N10_T50_M200_G0_H20_C20_run2	20	10	20	20	0	0
sim_K20_N10_T50_M200_G0_H20_C20_run3	20	10	20	20	0	0
sim_K20_N10_T50_M200_G0_H20_C20_run4	20	10	20	20	0	0
sim_K20_N10_T50_M200_G0_H20_C20_run5	20	10	20	20	0	0
sim_K20_N10_T50_M200_G0_H20_C20_run6	20	10	20	20	1	0.05
sim_K20_N10_T50_M200_G0_H20_C20_run7	20	10	20	20	0	0
sim_K20_N10_T50_M200_G0_H20_C20_run8	20	10	20	20	0	0
sim_K20_N10_T50_M200_G0_H20_C20_run9	20	10	20	20	0	0
sim_K20_N10_T50_M200_G0_H20_C40_run1	20	10	20	40	0	0
sim_K20_N10_T50_M200_G0_H20_C40_run10	20	10	20	40	1	0.05
sim_K20_N10_T50_M200_G0_H20_C40_run2	20	10	20	40	0	0
sim_K20_N10_T50_M200_G0_H20_C40_run3	20	10	20	40	0	0
sim_K20_N10_T50_M200_G0_H20_C40_run4	20	10	20	40	0	0
sim_K20_N10_T50_M200_G0_H20_C40_run5	20	10	20	40	0	0
sim_K20_N10_T50_M200_G0_H20_C40_run6	20	10	20	40	0	0
sim_K20_N10_T50_M200_G0_H20_C40_run7	20	10	20	40	0	0
sim_K20_N10_T50_M200_G0_H20_C40_run8	20	10	20	40	0	0
sim_K20_N10_T50_M200_G0_H20_C40_run9	20	10	20	40	0	0
sim_K20_N10_T50_M200_G0_H40_C10_run1	20	10	40	10	0	0
sim_K20_N10_T50_M200_G0_H40_C10_run10	20	10	40	10	0	0
sim_K20_N10_T50_M200_G0_H40_C10_run2	20	10	40	10	0	0
sim_K20_N10_T50_M200_G0_H40_C10_run3	20	10	40	10	0	0
sim_K20_N10_T50_M200_G0_H40_C10_run4	20	10	40	10	0	0
sim_K20_N10_T50_M200_G0_H40_C10_run5	20	10	40	10	0	0
sim_K20_N10_T50_M200_G0_H40_C10_run6	20	10	40	10	0	0
sim_K20_N10_T50_M200_G0_H40_C10_run7	20	10	40	10	0	0
sim_K20_N10_T50_M200_G0_H40_C10_run8	20	10	40	10	0	0
sim_K20_N10_T50_M200_G0_H40_C10_run9	20	10	40	10	0	0
sim_K20_N10_T50_M200_G0_H40_C20_run1	20	10	40	20	0	0
sim_K20_N10_T50_M200_G0_H40_C20_run10	20	10	40	20	0	0
sim_K20_N10_T50_M200_G0_H40_C20_run2	20	10	40	20	0	0
sim_K20_N10_T50_M200_G0_H40_C20_run3	20	10	40	20	0	0
sim_K20_N10_T50_M200_G0_H40_C20_run4	20	10	40	20	0	0
sim_K20_N10_T50_M200_G0_H40_C20_run5	20	10	40	20	0	0
sim_K20_N10_T50_M200_G0_H40_C20_run6	20	10	40	20	0	0
sim_K20_N10_T50_M200_G0_H40_C20_run7	20	10	40	20	0	0
sim_K20_N10_T50_M200_G0_H40_C20_run8	20	10	40	20	0	0
sim_K20_N10_T50_M200_G0_H40_C20_run9	20	10	40	20	0	0
sim_K20_N10_T50_M200_G0_H40_C40_run1	20	10	40	40	0	0
sim_K20_N10_T50_M200_G0_H40_C40_run10	20	10	40	40	0	0
sim_K20_N10_T50_M200_G0_H40_C40_run2	20	10	40	40	0	0
sim_K20_N10_T50_M200_G0_H40_C40_run3	20	10	40	40	0	0
sim_K20_N10_T50_M200_G0_H40_C40_run4	20	10	40	40	0	0
sim_K20_N10_T50_M200_G0_H40_C40_run5	20	10	40	40	0	0
sim_K20_N10_T50_M200_G0_H40_C40_run6	20	10	40	40	0	0
sim_K20_N10_T50_M200_G0_H40_C40_run7	20	10	40	40	0	0
sim_K20_N10_T50_M200_G0_H40_C40_run8	20	10	40	40	0	0
sim_K20_N10_T50_M200_G0_H40_C40_run9	20	10	40	40	0	0
sim_K20_N11_T50_M200_G0_H10_C10_run1	20	11	10	10	0	0
sim_K20_N11_T50_M200_G0_H10_C10_run10	20	11	10	10	0	0
sim_K20_N11_T50_M200_G0_H10_C10_run2	20	11	10	10	0	0
sim_K20_N11_T50_M200_G0_H10_C10_run3	20	11	10	10	0	0
sim_K20_N11_T50_M200_G0_H10_C10_run4	20	11	10	10	0	0
sim_K20_N11_T50_M200_G0_H10_C10_run5	20	11	10	10	0	0
sim_K20_N11_T50_M200_G0_H10_C10_run6	20	11	10	10	0	0
sim_K20_N11_T50_M200_G0_H10_C10_run7	20	11	10	10	0	0
sim_K20_N11_T50_M200_G0_H10_C10_run8	20	11	10	10	0	0
sim_K20_N11_T50_M200_G0_H10_C10_run9	20	11	10	10	0	0
sim_K20_N11_T50_M200_G0_H10_C20_run1	20	11	10	20	0	0
sim_K20_N11_T50_M200_G0_H10_C20_run10	20	11	10	20	0	0
sim_K20_N11_T50_M200_G0_H10_C20_run2	20	11	10	20	0	0
sim_K20_N11_T50_M200_G0_H10_C20_run3	20	11	10	20	0	0
sim_K20_N11_T50_M200_G0_H10_C20_run4	20	11	10	20	0	0
sim_K20_N11_T50_M200_G0_H10_C20_run5	20	11	10	20	0	0
sim_K20_N11_T50_M200_G0_H10_C20_run6	20	11	10	20	0	0
sim_K20_N11_T50_M200_G0_H10_C20_run7	20	11	10	20	0	0
sim_K20_N11_T50_M200_G0_H10_C20_run8	20	11	10	20	0	0
sim_K20_N11_T50_M200_G0_H10_C20_run9	20	11	10	20	0	0
sim_K20_N11_T50_M200_G0_H10_C40_run1	20	11	10	40	0	0
sim_K20_N11_T50_M200_G0_H10_C40_run10	20	11	10	40	0	0
sim_K20_N11_T50_M200_G0_H10_C40_run2	20	11	10	40	0	0
sim_K20_N11_T50_M200_G0_H10_C40_run3	20	11	10	40	0	0
sim_K20_N11_T50_M200_G0_H10_C40_run4	20	11	10	40	0	0
sim_K20_N11_T50_M200_G0_H10_C40_run5	20	11	10	40	0	0
sim_K20_N11_T50_M200_G0_H10_C40_run6	20	11	10	40	0	0
sim_K20_N11_T50_M200_G0_H10_C40_run7	20	11	10	40	0	0
sim_K20_N11_T50_M200_G0_H10_C40_run8	20	11	10	40	0	0
sim_K20_N11_T50_M200_G0_H10_C40_run9	20	11	10	40	0	0
sim_K20_N11_T50_M200_G0_H20_C10_run1	20	11	20	10	0	0
sim_K20_N11_T50_M200_G0_H20_C10_run10	20	11	20	10	0	0
sim_K20_N11_T50_M200_G0_H20_C10_run2	20	11	20	10	0	0
sim_K20_N11_T50_M200_G0_H20_C10_run3	20	11	20	10	0	0
sim_K20_N11_T50_M200_G0_H20_C10_run4	20	11	20	10	0	0
sim_K20_N11_T50_M200_G0_H20_C10_run5	20	11	20	10	0	0
sim_K20_N11_T50_M200_G0_H20_C10_run6	20	11	20	10	0	0
sim_K20_N11_T50_M200_G0_H20_C10_run7	20	11	20	10	0	0
sim_K20_N11_T50_M200_G0_H20_C10_run8	20	11	20	10	0	0
sim_K20_N11_T50_M200_G0_H20_C10_run9	20	11	20	10	0	0
sim_K20_N11_T50_M200_G0_H20_C20_run1	20	11	20	20	0	0
sim_K20_N11_T50_M200_G0_H20_C20_run10	20	11	20	20	0	0
sim_K20_N11_T50_M200_G0_H20_C20_run2	20	11	20	20	0	0
sim_K20_N11_T50_M200_G0_H20_C20_run3	20	11	20	20	0	0
sim_K20_N11_T50_M200_G0_H20_C20_run4	20	11	20	20	0	0
sim_K20_N11_T50_M200_G0_H20_C20_run5	20	11	20	20	0	0
sim_K20_N11_T50_M200_G0_H20_C20_run6	20	11	20	20	0	0
sim_K20_N11_T50_M200_G0_H20_C20_run7	20	11	20	20	0	0
sim_K20_N11_T50_M200_G0_H20_C20_run8	20	11	20	20	0	0
sim_K20_N11_T50_M200_G0_H20_C20_run9	20	11	20	20	0	0
sim_K20_N11_T50_M200_G0_H20_C40_run1	20	11	20	40	0	0
sim_K20_N11_T50_M200_G0_H20_C40_run10	20	11	20	40	0	0
sim_K20_N11_T50_M200_G0_H20_C40_run2	20	11	20	40	0	0
sim_K20_N11_T50_M200_G0_H20_C40_run3	20	11	20	40	1	0.05
sim_K20_N11_T50_M200_G0_H20_C40_run4	20	11	20	40	0	0
sim_K20_N11_T50_M200_G0_H20_C40_run5	20	11	20	40	0	0
sim_K20_N11_T50_M200_G0_H20_C40_run6	20	11	20	40	0	0
sim_K20_N11_T50_M200_G0_H20_C40_run7	20	11	20	40	0	0
sim_K20_N11_T50_M200_G0_H20_C40_run8	20	11	20	40	0	0
sim_K20_N11_T50_M200_G0_H20_C40_run9	20	11	20	40	0	0
sim_K20_N11_T50_M200_G0_H40_C10_run1	20	11	40	10	0	0
sim_K20_N11_T50_M200_G0_H40_C10_run10	20	11	40	10	0	0
sim_K20_N11_T50_M200_G0_H40_C10_run2	20	11	40	10	0	0
sim_K20_N11_T50_M200_G0_H40_C10_run3	20	11	40	10	0	0
sim_K20_N11_T50_M200_G0_H40_C10_run4	20	11	40	10	0	0
sim_K20_N11_T50_M200_G0_H40_C10_run5	20	11	40	10	0	0
sim_K20_N11_T50_M200_G0_H40_C10_run6	20	11	40	10	0	0
sim_K20_N11_T50_M200_G0_H40_C10_run7	20	11	40	10	0	0
sim_K20_N11_T50_M200_G0_H40_C10_run8	20	11	40	10	0	0
sim_K20_N11_T50_M200_G0_H40_C10_run9	20	11	40	10	0	0
sim_K20_N11_T50_M200_G0_H40_C20_run1	20	11	40	20	0	0
sim_K20_N11_T50_M200_G0_H40_C20_run10	20	11	40	20	0	0
sim_K20_N11_T50_M200_G0_H40_C20_run2	20	11	40	20	0	0
sim_K20_N11_T50_M200_G0_H40_C20_run3	20	11	40	20	0	0
sim_K20_N11_T50_M200_G0_H40_C20_run4	20	11	40	20	0	0
sim_K20_N11_T50_M200_G0_H40_C20_run5	20	11	40	20	0	0
sim_K20_N11_T50_M200_G0_H40_C20_run6	20	11	40	20	0	0
sim_K20_N11_T50_M200_G0_H40_C20_run7	20	11	40	20	0	0
sim_K20_N11_T50_M200_G0_H40_C20_run8	20	11	40	20	0	0
sim_K20_N11_T50_M200_G0_H40_C20_run9	20	11	40	20	0	0
sim_K20_N11_T50_M200_G0_H40_C40_run1	20	11	40	40	0	0
sim_K20_N11_T50_M200_G0_H40_C40_run10	20	11	40	40	0	0
sim_K20_N11_T50_M200_G0_H40_C40_run2	20	11	40	40	0	0
sim_K20_N11_T50_M200_G0_H40_C40_run3	20	11	40	40	0	0
sim_K20_N11_T50_M200_G0_H40_C40_run4	20	11	40	40	0	0
sim_K20_N11_T50_M200_G0_H40_C40_run5	20	11	40	40	0	0
sim_K20_N11_T50_M200_G0_H40_C40_run6	20	11	40	40	0	0
sim_K20_N11_T50_M200_G0_H40_C40_run7	20	11	40	40	0	0
sim_K20_N11_T50_M200_G0_H40_C40_run8	20	11	40	40	0	0
sim_K20_N11_T50_M200_G0_H40_C40_run9	20	11	40	40	0	0
sim_K20_N12_T50_M200_G0_H10_C10_run1	20	12	10	10	0	0
sim_K20_N12_T50_M200_G0_H10_C10_run10	20	12	10	10	0	0
sim_K20_N12_T50_M200_G0_H10_C10_run2	20	12	10	10	0	0
sim_K20_N12_T50_M200_G0_H10_C10_run3	20	12	10	10	0	0
sim_K20_N12_T50_M200_G0_H10_C10_run4	20	12	10	10	0	0
sim_K20_N12_T50_M200_G0_H10_C10_run5	20	12	10	10	0	0
sim_K20_N12_T50_M200_G0_H10_C10_run6	20	12	10	10	0	0
sim_K20_N12_T50_M200_G0_H10_C10_run7	20	12	10	10	0	0
sim_K20_N12_T50_M200_G0_H10_C10_run8	20	12	10	10	0	0
sim_K20_N12_T50_M200_G0_H10_C10_run9	20	12	10	10	0	0
sim_K20_N12_T50_M200_G0_H10_C20_run1	20	12	10	20	0	0
sim_K20_N12_T50_M200_G0_H10_C20_run10	20	12	10	20	0	0
sim_K20_N12_T50_M200_G0_H10_C20_run2	20	12	10	20	0	0
sim_K20_N12_T50_M200_G0_H10_C20_run3	20	12	10	20	0	0
sim_K20_N12_T50_M200_G0_H10_C20_run4	20	12	10	20	0	0
sim_K20_N12_T50_M200_G0_H10_C20_run5	20	12	10	20	0	0
sim_K20_N12_T50_M200_G0_H10_C20_run6	20	12	10	20	0	0
sim_K20_N12_T50_M200_G0_H10_C20_run7	20	12	10	20	0	0
sim_K20_N12_T50_M200_G0_H10_C20_run8	20	12	10	20	0	0
sim_K20_N12_T50_M200_G0_H10_C20_run9	20	12	10	20	0	0
sim_K20_N12_T50_M200_G0_H10_C40_run1	20	12	10	40	0	0
sim_K20_N12_T50_M200_G0_H10_C40_run10	20	12	10	40	0	0
sim_K20_N12_T50_M200_G0_H10_C40_run2	20	12	10	40	0	0
sim_K20_N12_T50_M200_G0_H10_C40_run3	20	12	10	40	0	0
sim_K20_N12_T50_M200_G0_H10_C40_run4	20	12	10	40	0	0
sim_K20_N12_T50_M200_G0_H10_C40_run5	20	12	10	40	0	0
sim_K20_N12_T50_M200_G0_H10_C40_run6	20	12	10	40	0	0
sim_K20_N12_T50_M200_G0_H10_C40_run7	20	12	10	40	0	0
sim_K20_N12_T50_M200_G0_H10_C40_run8	20	12	10	40	0	0
sim_K20_N12_T50_M200_G0_H10_C40_run9	20	12	10	40	0	0
sim_K20_N12_T50_M200_G0_H20_C10_run1	20	12	20	10	0	0
sim_K20_N12_T50_M200_G0_H20_C10_run10	20	12	20	10	0	0
sim_K20_N12_T50_M200_G0_H20_C10_run2	20	12	20	10	0	0
sim_K20_N12_T50_M200_G0_H20_C10_run3	20	12	20	10	0	0
sim_K20_N12_T50_M200_G0_H20_C10_run4	20	12	20	10	0	0
sim_K20_N12_T50_M200_G0_H20_C10_run5	20	12	20	10	0	0
sim_K20_N12_T50_M200_G0_H20_C10_run6	20	12	20	10	0	0
sim_K20_N12_T50_M200_G0_H20_C10_run7	20	12	20	10	0	0
sim_K20_N12_T50_M200_G0_H20_C10_run8	20	12	20	10	0	0
sim_K20_N12_T50_M200_G0_H20_C10_run9	20	12	20	10	0	0
sim_K20_N12_T50_M200_G0_H20_C20_run1	20	12	20	20	0	0
sim_K20_N12_T50_M200_G0_H20_C20_run10	20	12	20	20	0	0
sim_K20_N12_T50_M200_G0_H20_C20_run2	20	12	20	20	0	0
sim_K20_N12_T50_M200_G0_H20_C20_run3	20	12	20	20	0	0
sim_K20_N12_T50_M200_G0_H20_C20_run4	20	12	20	20	0	0
sim_K20_N12_T50_M200_G0_H20_C20_run5	20	12	20	20	0	0
sim_K20_N12_T50_M200_G0_H20_C20_run6	20	12	20	20	0	0
sim_K20_N12_T50_M200_G0_H20_C20_run7	20	12	20	20	0	0
sim_K20_N12_T50_M200_G0_H20_C20_run8	20	12	20	20	0	0
sim_K20_N12_T50_M200_G0_H20_C20_run9	20	12	20	20	0	0
sim_K20_N12_T50_M200_G0_H20_C40_run1	20	12	20	40	0	0
sim_K20_N12_T50_M200_G0_H20_C40_run10	20	12	20	40	0	0
sim_K20_N12_T50_M200_G0_H20_C40_run2	20	12	20	40	0	0
sim_K20_N12_T50_M200_G0_H20_C40_run3	20	12	20	40	0	0
sim_K20_N12_T50_M200_G0_H20_C40_run4	20	12	20	40	0	0
sim_K20_N12_T50_M200_G0_H20_C40_run5	20	12	20	40	0	0
sim_K20_N12_T50_M200_G0_H20_C40_run6	20	12	20	40	0	0
sim_K20_N12_T50_M200_G0_H20_C40_run7	20	12	20	40	0	0
sim_K20_N12_T50_M200_G0_H20_C40_run8	20	12	20	40	0	0
sim_K20_N12_T50_M200_G0_H20_C40_run9	20	12	20	40	0	0
sim_K20_N12_T50_M200_G0_H40_C10_run1	20	12	40	10	0	0
sim_K20_N12_T50_M200_G0_H40_C10_run10	20	12	40	10	0	0
sim_K20_N12_T50_M200_G0_H40_C10_run2	20	12	40	10	0	0
sim_K20_N12_T50_M200_G0_H40_C10_run3	20	12	40	10	0	0
sim_K20_N12_T50_M200_G0_H40_C10_run4	20	12	40	10	0	0
sim_K20_N12_T50_M200_G0_H40_C10_run5	20	12	40	10	0	0
sim_K20_N12_T50_M200_G0_H40_C10_run6	20	12	40	10	0	0
sim_K20_N12_T50_M200_G0_H40_C10_run7	20	12	40	10	0	0
sim_K20_N12_T50_M200_G0_H40_C10_run8	20	12	40	10	0	0
sim_K20_N12_T50_M200_G0_H40_C10_run9	20	12	40	10	0	0
sim_K20_N12_T50_M200_G0_H40_C20_run1	20	12	40	20	0	0
sim_K20_N12_T50_M200_G0_H40_C20_run10	20	12	40	20	0	0
sim_K20_N12_T50_M200_G0_H40_C20_run2	20	12	40	20	0	0
sim_K20_N12_T50_M200_G0_H40_C20_run3	20	12	40	20	0	0
sim_K20_N12_T50_M200_G0_H40_C20_run4	20	12	40	20	0	0
sim_K20_N12_T50_M200_G0_H40_C20_run5	20	12	40	20	0	0
sim_K20_N12_T50_M200_G0_H40_C20_run6	20	12	40	20	0	0
sim_K20_N12_T50_M200_G0_H40_C20_run7	20	12	40	20	0	0
sim_K20_N12_T50_M200_G0_H40_C20_run8	20	12	40	20	0	0
sim_K20_N12_T50_M200_G0_H40_C20_run9	20	12	40	20	0	0
sim_K20_N12_T50_M200_G0_H40_C40_run1	20	12	40	40	0	0
sim_K20_N12_T50_M200_G0_H40_C40_run10	20	12	40	40	0	0
sim_K20_N12_T50_M200_G0_H40_C40_run2	20	12	40	40	0	0
sim_K20_N12_T50_M200_G0_H40_C40_run3	20	12	40	40	0	0
sim_K20_N12_T50_M200_G0_H40_C40_run4	20	12	40	40	0	0
sim_K20_N12_T50_M200_G0_H40_C40_run5	20	12	40	40	0	0
sim_K20_N12_T50_M200_G0_H40_C40_run6	20	12	40	40	0	0
sim_K20_N12_T50_M200_G0_H40_C40_run7	20	12	40	40	0	0
sim_K20_N12_T50_M200_G0_H40_C40_run8	20	12	40	40	0	0
sim_K20_N12_T50_M200_G0_H40_C40_run9	20	12	40	40	0	0
sim_K20_N13_T50_M200_G0_H10_C10_run1	20	13	10	10	0	0
sim_K20_N13_T50_M200_G0_H10_C10_run10	20	13	10	10	0	0
sim_K20_N13_T50_M200_G0_H10_C10_run2	20	13	10	10	0	0
sim_K20_N13_T50_M200_G0_H10_C10_run3	20	13	10	10	0	0
sim_K20_N13_T50_M200_G0_H10_C10_run4	20	13	10	10	0	0
sim_K20_N13_T50_M200_G0_H10_C10_run5	20	13	10	10	0	0
sim_K20_N13_T50_M200_G0_H10_C10_run6	20	13	10	10	0	0
sim_K20_N13_T50_M200_G0_H10_C10_run7	20	13	10	10	0	0
sim_K20_N13_T50_M200_G0_H10_C10_run8	20	13	10	10	0	0
sim_K20_N13_T50_M200_G0_H10_C10_run9	20	13	10	10	0	0
sim_K20_N13_T50_M200_G0_H10_C20_run1	20	13	10	20	0	0
sim_K20_N13_T50_M200_G0_H10_C20_run10	20	13	10	20	0	0
sim_K20_N13_T50_M200_G0_H10_C20_run2	20	13	10	20	0	0
sim_K20_N13_T50_M200_G0_H10_C20_run3	20	13	10	20	0	0
sim_K20_N13_T50_M200_G0_H10_C20_run4	20	13	10	20	0	0
sim_K20_N13_T50_M200_G0_H10_C20_run5	20	13	10	20	0	0
sim_K20_N13_T50_M200_G0_H10_C20_run6	20	13	10	20	0	0
sim_K20_N13_T50_M200_G0_H10_C20_run7	20	13	10	20	0	0
sim_K20_N13_T50_M200_G0_H10_C20_run8	20	13	10	20	0	0
sim_K20_N13_T50_M200_G0_H10_C20_run9	20	13	10	20	0	0
sim_K20_N13_T50_M200_G0_H10_C40_run1	20	13	10	40	0	0
sim_K20_N13_T50_M200_G0_H10_C40_run10	20	13	10	40	0	0
sim_K20_N13_T50_M200_G0_H10_C40_run2	20	13	10	40	0	0
sim_K20_N13_T50_M200_G0_H10_C40_run3	20	13	10	40	0	0
sim_K20_N13_T50_M200_G0_H10_C40_run4	20	13	10	40	0	0
sim_K20_N13_T50_M200_G0_H10_C40_run5	20	13	10	40	0	0
sim_K20_N13_T50_M200_G0_H10_C40_run6	20	13	10	40	0	0
sim_K20_N13_T50_M200_G0_H10_C40_run7	20	13	10	40	0	0
sim_K20_N13_T50_M200_G0_H10_C40_run8	20	13	10	40	0	0
sim_K20_N13_T50_M200_G0_H10_C40_run9	20	13	10	40	0	0
sim_K20_N13_T50_M200_G0_H20_C10_run1	20	13	20	10	0	0
sim_K20_N13_T50_M200_G0_H20_C10_run10	20	13	20	10	0	0
sim_K20_N13_T50_M200_G0_H20_C10_run2	20	13	20	10	0	0
sim_K20_N13_T50_M200_G0_H20_C10_run3	20	13	20	10	0	0
sim_K20_N13_T50_M200_G0_H20_C10_run4	20	13	20	10	0	0
sim_K20_N13_T50_M200_G0_H20_C10_run5	20	13	20	10	0	0
sim_K20_N13_T50_M200_G0_H20_C10_run6	20	13	20	10	0	0
sim_K20_N13_T50_M200_G0_H20_C10_run7	20	13	20	10	0	0
sim_K20_N13_T50_M200_G0_H20_C10_run8	20	13	20	10	0	0
sim_K20_N13_T50_M200_G0_H20_C10_run9	20	13	20	10	0	0
sim_K20_N13_T50_M200_G0_H20_C20_run1	20	13	20	20	0	0
sim_K20_N13_T50_M200_G0_H20_C20_run10	20	13	20	20	0	0
sim_K20_N13_T50_M200_G0_H20_C20_run2	20	13	20	20	0	0
sim_K20_N13_T50_M200_G0_H20_C20_run3	20	13	20	20	0	0
sim_K20_N13_T50_M200_G0_H20_C20_run4	20	13	20	20	0	0
sim_K20_N13_T50_M200_G0_H20_C20_run5	20	13	20	20	0	0
sim_K20_N13_T50_M200_G0_H20_C20_run6	20	13	20	20	0	0
sim_K20_N13_T50_M200_G0_H20_C20_run7	20	13	20	20	0	0
sim_K20_N13_T50_M200_G0_H20_C20_run8	20	13	20	20	0	0
sim_K20_N13_T50_M200_G0_H20_C20_run9	20	13	20	20	0	0
sim_K20_N13_T50_M200_G0_H20_C40_run1	20	13	20	40	0	0
sim_K20_N13_T50_M200_G0_H20_C40_run10	20	13	20	40	0	0
sim_K20_N13_T50_M200_G0_H20_C40_run2	20	13	20	40	0	0
sim_K20_N13_T50_M200_G0_H20_C40_run3	20	13	20	40	0	0
sim_K20_N13_T50_M200_G0_H20_C40_run4	20	13	20	40	0	0
sim_K20_N13_T50_M200_G0_H20_C40_run5	20	13	20	40	0	0
sim_K20_N13_T50_M200_G0_H20_C40_run6	20	13	20	40	0	0
sim_K20_N13_T50_M200_G0_H20_C40_run7	20	13	20	40	0	0
sim_K20_N13_T50_M200_G0_H20_C40_run8	20	13	20	40	0	0
sim_K20_N13_T50_M200_G0_H20_C40_run9	20	13	20	40	0	0
sim_K20_N13_T50_M200_G0_H40_C10_run1	20	13	40	10	0	0
sim_K20_N13_T50_M200_G0_H40_C10_run10	20	13	40	10	0	0
sim_K20_N13_T50_M200_G0_H40_C10_run2	20	13	40	10	0	0
sim_K20_N13_T50_M200_G0_H40_C10_run3	20	13	40	10	0	0
sim_K20_N13_T50_M200_G0_H40_C10_run4	20	13	40	10	0	0
sim_K20_N13_T50_M200_G0_H40_C10_run5	20	13	40	10	0	0
sim_K20_N13_T50_M200_G0_H40_C10_run6	20	13	40	10	0	0
sim_K20_N13_T50_M200_G0_H40_C10_run7	20	13	40	10	0	0
sim_K20_N13_T50_M200_G0_H40_C10_run8	20	13	40	10	0	0
sim_K20_N13_T50_M200_G0_H40_C10_run9	20	13	40	10	0	0
sim_K20_N13_T50_M200_G0_H40_C20_run1	20	13	40	20	0	0
sim_K20_N13_T50_M200_G0_H40_C20_run10	20	13	40	20	0	0
sim_K20_N13_T50_M200_G0_H40_C20_run2	20	13	40	20	0	0
sim_K20_N13_T50_M200_G0_H40_C20_run3	20	13	40	20	0	0
sim_K20_N13_T50_M200_G0_H40_C20_run4	20	13	40	20	0	0
sim_K20_N13_T50_M200_G0_H40_C20_run5	20	13	40	20	0	0
sim_K20_N13_T50_M200_G0_H40_C20_run6	20	13	40	20	0	0
sim_K20_N13_T50_M200_G0_H40_C20_run7	20	13	40	20	0	0
sim_K20_N13_T50_M200_G0_H40_C20_run8	20	13	40	20	0	0
sim_K20_N13_T50_M200_G0_H40_C20_run9	20	13	40	20	0	0
sim_K20_N13_T50_M200_G0_H40_C40_run1	20	13	40	40	0	0
sim_K20_N13_T50_M200_G0_H40_C40_run10	20	13	40	40	0	0
sim_K20_N13_T50_M200_G0_H40_C40_run2	20	13	40	40	0	0
sim_K20_N13_T50_M200_G0_H40_C40_run3	20	13	40	40	0	0
sim_K20_N13_T50_M200_G0_H40_C40_run4	20	13	40	40	0	0
sim_K20_N13_T50_M200_G0_H40_C40_run5	20	13	40	40	0	0
sim_K20_N13_T50_M200_G0_H40_C40_run6	20	13	40	40	0	0
sim_K20_N13_T50_M200_G0_H40_C40_run7	20	13	40	40	0	0
sim_K20_N13_T50_M200_G0_H40_C40_run8	20	13	40	40	0	0
sim_K20_N13_T50_M200_G0_H40_C40_run9	20	13	40	40	0	0
sim_K20_N14_T50_M200_G0_H10_C10_run1	20	14	10	10	0	0
sim_K20_N14_T50_M200_G0_H10_C10_run10	20	14	10	10	0	0
sim_K20_N14_T50_M200_G0_H10_C10_run2	20	14	10	10	0	0
sim_K20_N14_T50_M200_G0_H10_C10_run3	20	14	10	10	0	0
sim_K20_N14_T50_M200_G0_H10_C10_run4	20	14	10	10	0	0
sim_K20_N14_T50_M200_G0_H10_C10_run5	20	14	10	10	0	0
sim_K20_N14_T50_M200_G0_H10_C10_run6	20	14	10	10	0	0
sim_K20_N14_T50_M200_G0_H10_C10_run7	20	14	10	10	0	0
sim_K20_N14_T50_M200_G0_H10_C10_run8	20	14	10	10	0	0
sim_K20_N14_T50_M200_G0_H10_C10_run9	20	14	10	10	0	0
sim_K20_N14_T50_M200_G0_H10_C20_run1	20	14	10	20	0	0
sim_K20_N14_T50_M200_G0_H10_C20_run10	20	14	10	20	0	0
sim_K20_N14_T50_M200_G0_H10_C20_run2	20	14	10	20	0	0
sim_K20_N14_T50_M200_G0_H10_C20_run3	20	14	10	20	0	0
sim_K20_N14_T50_M200_G0_H10_C20_run4	20	14	10	20	0	0
sim_K20_N14_T50_M200_G0_H10_C20_run5	20	14	10	20	0	0
sim_K20_N14_T50_M200_G0_H10_C20_run6	20	14	10	20	0	0
sim_K20_N14_T50_M200_G0_H10_C20_run7	20	14	10	20	0	0
sim_K20_N14_T50_M200_G0_H10_C20_run8	20	14	10	20	0	0
sim_K20_N14_T50_M200_G0_H10_C20_run9	20	14	10	20	0	0
sim_K20_N14_T50_M200_G0_H10_C40_run1	20	14	10	40	0	0
sim_K20_N14_T50_M200_G0_H10_C40_run10	20	14	10	40	0	0
sim_K20_N14_T50_M200_G0_H10_C40_run2	20	14	10	40	0	0
sim_K20_N14_T50_M200_G0_H10_C40_run3	20	14	10	40	0	0
sim_K20_N14_T50_M200_G0_H10_C40_run4	20	14	10	40	0	0
sim_K20_N14_T50_M200_G0_H10_C40_run5	20	14	10	40	0	0
sim_K20_N14_T50_M200_G0_H10_C40_run6	20	14	10	40	0	0
sim_K20_N14_T50_M200_G0_H10_C40_run7	20	14	10	40	0	0
sim_K20_N14_T50_M200_G0_H10_C40_run8	20	14	10	40	0	0
sim_K20_N14_T50_M200_G0_H10_C40_run9	20	14	10	40	0	0
sim_K20_N14_T50_M200_G0_H20_C10_run1	20	14	20	10	0	0
sim_K20_N14_T50_M200_G0_H20_C10_run10	20	14	20	10	0	0
sim_K20_N14_T50_M200_G0_H20_C10_run2	20	14	20	10	0	0
sim_K20_N14_T50_M200_G0_H20_C10_run3	20	14	20	10	0	0
sim_K20_N14_T50_M200_G0_H20_C10_run4	20	14	20	10	0	0
sim_K20_N14_T50_M200_G0_H20_C10_run5	20	14	20	10	0	0
sim_K20_N14_T50_M200_G0_H20_C10_run6	20	14	20	10	0	0
sim_K20_N14_T50_M200_G0_H20_C10_run7	20	14	20	10	0	0
sim_K20_N14_T50_M200_G0_H20_C10_run8	20	14	20	10	0	0
sim_K20_N14_T50_M200_G0_H20_C10_run9	20	14	20	10	0	0
sim_K20_N14_T50_M200_G0_H20_C20_run1	20	14	20	20	0	0
sim_K20_N14_T50_M200_G0_H20_C20_run10	20	14	20	20	0	0
sim_K20_N14_T50_M200_G0_H20_C20_run2	20	14	20	20	0	0
sim_K20_N14_T50_M200_G0_H20_C20_run3	20	14	20	20	0	0
sim_K20_N14_T50_M200_G0_H20_C20_run4	20	14	20	20	0	0
sim_K20_N14_T50_M200_G0_H20_C20_run5	20	14	20	20	0	0
sim_K20_N14_T50_M200_G0_H20_C20_run6	20	14	20	20	0	0
sim_K20_N14_T50_M200_G0_H20_C20_run7	20	14	20	20	0	0
sim_K20_N14_T50_M200_G0_H20_C20_run8	20	14	20	20	0	0
sim_K20_N14_T50_M200_G0_H20_C20_run9	20	14	20	20	0	0
sim_K20_N14_T50_M200_G0_H20_C40_run1	20	14	20	40	0	0
sim_K20_N14_T50_M200_G0_H20_C40_run10	20	14	20	40	0	0
sim_K20_N14_T50_M200_G0_H20_C40_run2	20	14	20	40	0	0
sim_K20_N14_T50_M200_G0_H20_C40_run3	20	14	20	40	0	0
sim_K20_N14_T50_M200_G0_H20_C40_run4	20	14	20	40	0	0
sim_K20_N14_T50_M200_G0_H20_C40_run5	20	14	20	40	0	0
sim_K20_N14_T50_M200_G0_H20_C40_run6	20	14	20	40	0	0
sim_K20_N14_T50_M200_G0_H20_C40_run7	20	14	20	40	0	0
sim_K20_N14_T50_M200_G0_H20_C40_run8	20	14	20	40	0	0
sim_K20_N14_T50_M200_G0_H20_C40_run9	20	14	20	40	0	0
sim_K20_N14_T50_M200_G0_H40_C10_run1	20	14	40	10	0	0
sim_K20_N14_T50_M200_G0_H40_C10_run10	20	14	40	10	0	0
sim_K20_N14_T50_M200_G0_H40_C10_run2	20	14	40	10	0	0
sim_K20_N14_T50_M200_G0_H40_C10_run3	20	14	40	10	0	0
sim_K20_N14_T50_M200_G0_H40_C10_run4	20	14	40	10	0	0
sim_K20_N14_T50_M200_G0_H40_C10_run5	20	14	40	10	0	0
sim_K20_N14_T50_M200_G0_H40_C10_run6	20	14	40	10	0	0
sim_K20_N14_T50_M200_G0_H40_C10_run7	20	14	40	10	0	0
sim_K20_N14_T50_M200_G0_H40_C10_run8	20	14	40	10	0	0
sim_K20_N14_T50_M200_G0_H40_C10_run9	20	14	40	10	0	0
sim_K20_N14_T50_M200_G0_H40_C20_run1	20	14	40	20	0	0
sim_K20_N14_T50_M200_G0_H40_C20_run10	20	14	40	20	0	0
sim_K20_N14_T50_M200_G0_H40_C20_run2	20	14	40	20	0	0
sim_K20_N14_T50_M200_G0_H40_C20_run3	20	14	40	20	0	0
sim_K20_N14_T50_M200_G0_H40_C20_run4	20	14	40	20	0	0
sim_K20_N14_T50_M200_G0_H40_C20_run5	20	14	40	20	0	0
sim_K20_N14_T50_M200_G0_H40_C20_run6	20	14	40	20	0	0
sim_K20_N14_T50_M200_G0_H40_C20_run7	20	14	40	20	0	0
sim_K20_N14_T50_M200_G0_H40_C20_run8	20	14	40	20	0	0
sim_K20_N14_T50_M200_G0_H40_C20_run9	20	14	40	20	0	0
sim_K20_N14_T50_M200_G0_H40_C40_run1	20	14	40	40	0	0
sim_K20_N14_T50_M200_G0_H40_C40_run10	20	14	40	40	0	0
sim_K20_N14_T50_M200_G0_H40_C40_run2	20	14	40	40	0	0
sim_K20_N14_T50_M200_G0_H40_C40_run3	20	14	40	40	0	0
sim_K20_N14_T50_M200_G0_H40_C40_run4	20	14	40	40	0	0
sim_K20_N14_T50_M200_G0_H40_C40_run5	20	14	40	40	0	0
sim_K20_N14_T50_M200_G0_H40_C40_run6	20	14	40	40	0	0
sim_K20_N14_T50_M200_G0_H40_C40_run7	20	14	40	40	0	0
sim_K20_N14_T50_M200_G0_H40_C40_run8	20	14	40	40	0	0
sim_K20_N14_T50_M200_G0_H40_C40_run9	20	14	40	40	0	0
sim_K20_N15_T50_M200_G0_H10_C10_run1	20	15	10	10	0	0
sim_K20_N15_T50_M200_G0_H10_C10_run10	20	15	10	10	0	0
sim_K20_N15_T50_M200_G0_H10_C10_run2	20	15	10	10	0	0
sim_K20_N15_T50_M200_G0_H10_C10_run3	20	15	10	10	0	0
sim_K20_N15_T50_M200_G0_H10_C10_run4	20	15	10	10	0	0
sim_K20_N15_T50_M200_G0_H10_C10_run5	20	15	10	10	0	0
sim_K20_N15_T50_M200_G0_H10_C10_run6	20	15	10	10	0	0
sim_K20_N15_T50_M200_G0_H10_C10_run7	20	15	10	10	0	0
sim_K20_N15_T50_M200_G0_H10_C10_run8	20	15	10	10	0	0
sim_K20_N15_T50_M200_G0_H10_C10_run9	20	15	10	10	0	0
sim_K20_N15_T50_M200_G0_H10_C20_run1	20	15	10	20	0	0
sim_K20_N15_T50_M200_G0_H10_C20_run10	20	15	10	20	0	0
sim_K20_N15_T50_M200_G0_H10_C20_run2	20	15	10	20	0	0
sim_K20_N15_T50_M200_G0_H10_C20_run3	20	15	10	20	0	0
sim_K20_N15_T50_M200_G0_H10_C20_run4	20	15	10	20	0	0
sim_K20_N15_T50_M200_G0_H10_C20_run5	20	15	10	20	0	0
sim_K20_N15_T50_M200_G0_H10_C20_run6	20	15	10	20	0	0
sim_K20_N15_T50_M200_G0_H10_C20_run7	20	15	10	20	0	0
sim_K20_N15_T50_M200_G0_H10_C20_run8	20	15	10	20	0	0
sim_K20_N15_T50_M200_G0_H10_C20_run9	20	15	10	20	0	0
sim_K20_N15_T50_M200_G0_H10_C40_run1	20	15	10	40	0	0
sim_K20_N15_T50_M200_G0_H10_C40_run10	20	15	10	40	0	0
sim_K20_N15_T50_M200_G0_H10_C40_run2	20	15	10	40	0	0
sim_K20_N15_T50_M200_G0_H10_C40_run3	20	15	10	40	0	0
sim_K20_N15_T50_M200_G0_H10_C40_run4	20	15	10	40	0	0
sim_K20_N15_T50_M200_G0_H10_C40_run5	20	15	10	40	0	0
sim_K20_N15_T50_M200_G0_H10_C40_run6	20	15	10	40	0	0
sim_K20_N15_T50_M200_G0_H10_C40_run7	20	15	10	40	0	0
sim_K20_N15_T50_M200_G0_H10_C40_run8	20	15	10	40	0	0
sim_K20_N15_T50_M200_G0_H10_C40_run9	20	15	10	40	0	0
sim_K20_N15_T50_M200_G0_H20_C10_run1	20	15	20	10	0	0
sim_K20_N15_T50_M200_G0_H20_C10_run10	20	15	20	10	0	0
sim_K20_N15_T50_M200_G0_H20_C10_run2	20	15	20	10	0	0
sim_K20_N15_T50_M200_G0_H20_C10_run3	20	15	20	10	0	0
sim_K20_N15_T50_M200_G0_H20_C10_run4	20	15	20	10	0	0
sim_K20_N15_T50_M200_G0_H20_C10_run5	20	15	20	10	0	0
sim_K20_N15_T50_M200_G0_H20_C10_run6	20	15	20	10	0	0
sim_K20_N15_T50_M200_G0_H20_C10_run7	20	15	20	10	0	0
sim_K20_N15_T50_M200_G0_H20_C10_run8	20	15	20	10	0	0
sim_K20_N15_T50_M200_G0_H20_C10_run9	20	15	20	10	0	0
sim_K20_N15_T50_M200_G0_H20_C20_run1	20	15	20	20	0	0
sim_K20_N15_T50_M200_G0_H20_C20_run10	20	15	20	20	0	0
sim_K20_N15_T50_M200_G0_H20_C20_run2	20	15	20	20	0	0
sim_K20_N15_T50_M200_G0_H20_C20_run3	20	15	20	20	0	0
sim_K20_N15_T50_M200_G0_H20_C20_run4	20	15	20	20	0	0
sim_K20_N15_T50_M200_G0_H20_C20_run5	20	15	20	20	0	0
sim_K20_N15_T50_M200_G0_H20_C20_run6	20	15	20	20	0	0
sim_K20_N15_T50_M200_G0_H20_C20_run7	20	15	20	20	0	0
sim_K20_N15_T50_M200_G0_H20_C20_run8	20	15	20	20	0	0
sim_K20_N15_T50_M200_G0_H20_C20_run9	20	15	20	20	0	0
sim_K20_N15_T50_M200_G0_H20_C40_run1	20	15	20	40	0	0
sim_K20_N15_T50_M200_G0_H20_C40_run10	20	15	20	40	0	0
sim_K20_N15_T50_M200_G0_H20_C40_run2	20	15	20	40	0	0
sim_K20_N15_T50_M200_G0_H20_C40_run3	20	15	20	40	0	0
sim_K20_N15_T50_M200_G0_H20_C40_run4	20	15	20	40	0	0
sim_K20_N15_T50_M200_G0_H20_C40_run5	20	15	20	40	0	0
sim_K20_N15_T50_M200_G0_H20_C40_run6	20	15	20	40	0	0
sim_K20_N15_T50_M200_G0_H20_C40_run7	20	15	20	40	0	0
sim_K20_N15_T50_M200_G0_H20_C40_run8	20	15	20	40	0	0
sim_K20_N15_T50_M200_G0_H20_C40_run9	20	15	20	40	0	0
sim_K20_N15_T50_M200_G0_H40_C10_run1	20	15	40	10	0	0
sim_K20_N15_T50_M200_G0_H40_C10_run10	20	15	40	10	0	0
sim_K20_N15_T50_M200_G0_H40_C10_run2	20	15	40	10	0	0
sim_K20_N15_T50_M200_G0_H40_C10_run3	20	15	40	10	0	0
sim_K20_N15_T50_M200_G0_H40_C10_run4	20	15	40	10	0	0
sim_K20_N15_T50_M200_G0_H40_C10_run5	20	15	40	10	0	0
sim_K20_N15_T50_M200_G0_H40_C10_run6	20	15	40	10	0	0
sim_K20_N15_T50_M200_G0_H40_C10_run7	20	15	40	10	0	0
sim_K20_N15_T50_M200_G0_H40_C10_run8	20	15	40	10	0	0
sim_K20_N15_T50_M200_G0_H40_C10_run9	20	15	40	10	0	0
sim_K20_N15_T50_M200_G0_H40_C20_run1	20	15	40	20	0	0
sim_K20_N15_T50_M200_G0_H40_C20_run10	20	15	40	20	0	0
sim_K20_N15_T50_M200_G0_H40_C20_run2	20	15	40	20	0	0
sim_K20_N15_T50_M200_G0_H40_C20_run3	20	15	40	20	0	0
sim_K20_N15_T50_M200_G0_H40_C20_run4	20	15	40	20	0	0
sim_K20_N15_T50_M200_G0_H40_C20_run5	20	15	40	20	0	0
sim_K20_N15_T50_M200_G0_H40_C20_run6	20	15	40	20	0	0
sim_K20_N15_T50_M200_G0_H40_C20_run7	20	15	40	20	0	0
sim_K20_N15_T50_M200_G0_H40_C20_run8	20	15	40	20	0	0
sim_K20_N15_T50_M200_G0_H40_C20_run9	20	15	40	20	0	0
sim_K20_N15_T50_M200_G0_H40_C40_run1	20	15	40	40	0	0
sim_K20_N15_T50_M200_G0_H40_C40_run10	20	15	40	40	0	0
sim_K20_N15_T50_M200_G0_H40_C40_run2	20	15	40	40	0	0
sim_K20_N15_T50_M200_G0_H40_C40_run3	20	15	40	40	0	0
sim_K20_N15_T50_M200_G0_H40_C40_run4	20	15	40	40	0	0
sim_K20_N15_T50_M200_G0_H40_C40_run5	20	15	40	40	0	0
sim_K20_N15_T50_M200_G0_H40_C40_run6	20	15	40	40	0	0
sim_K20_N15_T50_M200_G0_H40_C40_run7	20	15	40	40	0	0
sim_K20_N15_T50_M200_G0_H40_C40_run8	20	15	40	40	0	0
sim_K20_N15_T50_M200_G0_H40_C40_run9	20	15	40	40	0	0
sim_K20_N16_T50_M200_G0_H10_C10_run1	20	16	10	10	0	0
sim_K20_N16_T50_M200_G0_H10_C10_run10	20	16	10	10	0	0
sim_K20_N16_T50_M200_G0_H10_C10_run2	20	16	10	10	0	0
sim_K20_N16_T50_M200_G0_H10_C10_run3	20	16	10	10	0	0
sim_K20_N16_T50_M200_G0_H10_C10_run4	20	16	10	10	0	0
sim_K20_N16_T50_M200_G0_H10_C10_run5	20	16	10	10	0	0
sim_K20_N16_T50_M200_G0_H10_C10_run6	20	16	10	10	0	0
sim_K20_N16_T50_M200_G0_H10_C10_run7	20	16	10	10	0	0
sim_K20_N16_T50_M200_G0_H10_C10_run8	20	16	10	10	0	0
sim_K20_N16_T50_M200_G0_H10_C10_run9	20	16	10	10	0	0
sim_K20_N16_T50_M200_G0_H10_C20_run1	20	16	10	20	0	0
sim_K20_N16_T50_M200_G0_H10_C20_run10	20	16	10	20	0	0
sim_K20_N16_T50_M200_G0_H10_C20_run2	20	16	10	20	0	0
sim_K20_N16_T50_M200_G0_H10_C20_run3	20	16	10	20	0	0
sim_K20_N16_T50_M200_G0_H10_C20_run4	20	16	10	20	0	0
sim_K20_N16_T50_M200_G0_H10_C20_run5	20	16	10	20	0	0
sim_K20_N16_T50_M200_G0_H10_C20_run6	20	16	10	20	0	0
sim_K20_N16_T50_M200_G0_H10_C20_run7	20	16	10	20	0	0
sim_K20_N16_T50_M200_G0_H10_C20_run8	20	16	10	20	0	0
sim_K20_N16_T50_M200_G0_H10_C20_run9	20	16	10	20	0	0
sim_K20_N16_T50_M200_G0_H10_C40_run1	20	16	10	40	0	0
sim_K20_N16_T50_M200_G0_H10_C40_run10	20	16	10	40	0	0
sim_K20_N16_T50_M200_G0_H10_C40_run2	20	16	10	40	0	0
sim_K20_N16_T50_M200_G0_H10_C40_run3	20	16	10	40	0	0
sim_K20_N16_T50_M200_G0_H10_C40_run4	20	16	10	40	0	0
sim_K20_N16_T50_M200_G0_H10_C40_run5	20	16	10	40	0	0
sim_K20_N16_T50_M200_G0_H10_C40_run6	20	16	10	40	0	0
sim_K20_N16_T50_M200_G0_H10_C40_run7	20	16	10	40	0	0
sim_K20_N16_T50_M200_G0_H10_C40_run8	20	16	10	40	0	0
sim_K20_N16_T50_M200_G0_H10_C40_run9	20	16	10	40	0	0
sim_K20_N16_T50_M200_G0_H20_C10_run1	20	16	20	10	0	0
sim_K20_N16_T50_M200_G0_H20_C10_run10	20	16	20	10	0	0
sim_K20_N16_T50_M200_G0_H20_C10_run2	20	16	20	10	0	0
sim_K20_N16_T50_M200_G0_H20_C10_run3	20	16	20	10	0	0
sim_K20_N16_T50_M200_G0_H20_C10_run4	20	16	20	10	0	0
sim_K20_N16_T50_M200_G0_H20_C10_run5	20	16	20	10	0	0
sim_K20_N16_T50_M200_G0_H20_C10_run6	20	16	20	10	0	0
sim_K20_N16_T50_M200_G0_H20_C10_run7	20	16	20	10	0	0
sim_K20_N16_T50_M200_G0_H20_C10_run8	20	16	20	10	0	0
sim_K20_N16_T50_M200_G0_H20_C10_run9	20	16	20	10	0	0
sim_K20_N16_T50_M200_G0_H20_C20_run1	20	16	20	20	0	0
sim_K20_N16_T50_M200_G0_H20_C20_run10	20	16	20	20	0	0
sim_K20_N16_T50_M200_G0_H20_C20_run2	20	16	20	20	0	0
sim_K20_N16_T50_M200_G0_H20_C20_run3	20	16	20	20	0	0
sim_K20_N16_T50_M200_G0_H20_C20_run4	20	16	20	20	0	0
sim_K20_N16_T50_M200_G0_H20_C20_run5	20	16	20	20	0	0
sim_K20_N16_T50_M200_G0_H20_C20_run6	20	16	20	20	0	0
sim_K20_N16_T50_M200_G0_H20_C20_run7	20	16	20	20	0	0
sim_K20_N16_T50_M200_G0_H20_C20_run8	20	16	20	20	0	0
sim_K20_N16_T50_M200_G0_H20_C20_run9	20	16	20	20	0	0
sim_K20_N16_T50_M200_G0_H20_C40_run1	20	16	20	40	0	0
sim_K20_N16_T50_M200_G0_H20_C40_run10	20	16	20	40	0	0
sim_K20_N16_T50_M200_G0_H20_C40_run2	20	16	20	40	0	0
sim_K20_N16_T50_M200_G0_H20_C40_run3	20	16	20	40	0	0
sim_K20_N16_T50_M200_G0_H20_C40_run4	20	16	20	40	0	0
sim_K20_N16_T50_M200_G0_H20_C40_run5	20	16	20	40	0	0
sim_K20_N16_T50_M200_G0_H20_C40_run6	20	16	20	40	0	0
sim_K20_N16_T50_M200_G0_H20_C40_run7	20	16	20	40	0	0
sim_K20_N16_T50_M200_G0_H20_C40_run8	20	16	20	40	0	0
sim_K20_N16_T50_M200_G0_H20_C40_run9	20	16	20	40	0	0
sim_K20_N16_T50_M200_G0_H40_C10_run1	20	16	40	10	0	0
sim_K20_N16_T50_M200_G0_H40_C10_run10	20	16	40	10	0	0
sim_K20_N16_T50_M200_G0_H40_C10_run2	20	16	40	10	0	0
sim_K20_N16_T50_M200_G0_H40_C10_run3	20	16	40	10	0	0
sim_K20_N16_T50_M200_G0_H40_C10_run4	20	16	40	10	0	0
sim_K20_N16_T50_M200_G0_H40_C10_run5	20	16	40	10	0	0
sim_K20_N16_T50_M200_G0_H40_C10_run6	20	16	40	10	0	0
sim_K20_N16_T50_M200_G0_H40_C10_run7	20	16	40	10	0	0
sim_K20_N16_T50_M200_G0_H40_C10_run8	20	16	40	10	0	0
sim_K20_N16_T50_M200_G0_H40_C10_run9	20	16	40	10	0	0
sim_K20_N16_T50_M200_G0_H40_C20_run1	20	16	40	20	0	0
sim_K20_N16_T50_M200_G0_H40_C20_run10	20	16	40	20	0	0
sim_K20_N16_T50_M200_G0_H40_C20_run2	20	16	40	20	0	0
sim_K20_N16_T50_M200_G0_H40_C20_run3	20	16	40	20	0	0
sim_K20_N16_T50_M200_G0_H40_C20_run4	20	16	40	20	0	0
sim_K20_N16_T50_M200_G0_H40_C20_run5	20	16	40	20	0	0
sim_K20_N16_T50_M200_G0_H40_C20_run6	20	16	40	20	0	0
sim_K20_N16_T50_M200_G0_H40_C20_run7	20	16	40	20	0	0
sim_K20_N16_T50_M200_G0_H40_C20_run8	20	16	40	20	0	0
sim_K20_N16_T50_M200_G0_H40_C20_run9	20	16	40	20	0	0
sim_K20_N16_T50_M200_G0_H40_C40_run1	20	16	40	40	0	0
sim_K20_N16_T50_M200_G0_H40_C40_run10	20	16	40	40	0	0
sim_K20_N16_T50_M200_G0_H40_C40_run2	20	16	40	40	0	0
sim_K20_N16_T50_M200_G0_H40_C40_run3	20	16	40	40	0	0
sim_K20_N16_T50_M200_G0_H40_C40_run4	20	16	40	40	0	0
sim_K20_N16_T50_M200_G0_H40_C40_run5	20	16	40	40	0	0
sim_K20_N16_T50_M200_G0_H40_C40_run6	20	16	40	40	0	0
sim_K20_N16_T50_M200_G0_H40_C40_run7	20	16	40	40	0	0
sim_K20_N16_T50_M200_G0_H40_C40_run8	20	16	40	40	0	0
sim_K20_N16_T50_M200_G0_H40_C40_run9	20	16	40	40	0	0
sim_K20_N17_T50_M200_G0_H10_C10_run1	20	17	10	10	0	0
sim_K20_N17_T50_M200_G0_H10_C10_run10	20	17	10	10	0	0
sim_K20_N17_T50_M200_G0_H10_C10_run2	20	17	10	10	0	0
sim_K20_N17_T50_M200_G0_H10_C10_run3	20	17	10	10	0	0
sim_K20_N17_T50_M200_G0_H10_C10_run4	20	17	10	10	0	0
sim_K20_N17_T50_M200_G0_H10_C10_run5	20	17	10	10	0	0
sim_K20_N17_T50_M200_G0_H10_C10_run6	20	17	10	10	0	0
sim_K20_N17_T50_M200_G0_H10_C10_run7	20	17	10	10	0	0
sim_K20_N17_T50_M200_G0_H10_C10_run8	20	17	10	10	0	0
sim_K20_N17_T50_M200_G0_H10_C10_run9	20	17	10	10	0	0
sim_K20_N17_T50_M200_G0_H10_C20_run1	20	17	10	20	0	0
sim_K20_N17_T50_M200_G0_H10_C20_run10	20	17	10	20	0	0
sim_K20_N17_T50_M200_G0_H10_C20_run2	20	17	10	20	0	0
sim_K20_N17_T50_M200_G0_H10_C20_run3	20	17	10	20	0	0
sim_K20_N17_T50_M200_G0_H10_C20_run4	20	17	10	20	0	0
sim_K20_N17_T50_M200_G0_H10_C20_run5	20	17	10	20	0	0
sim_K20_N17_T50_M200_G0_H10_C20_run6	20	17	10	20	0	0
sim_K20_N17_T50_M200_G0_H10_C20_run7	20	17	10	20	0	0
sim_K20_N17_T50_M200_G0_H10_C20_run8	20	17	10	20	0	0
sim_K20_N17_T50_M200_G0_H10_C20_run9	20	17	10	20	0	0
sim_K20_N17_T50_M200_G0_H10_C40_run1	20	17	10	40	0	0
sim_K20_N17_T50_M200_G0_H10_C40_run10	20	17	10	40	0	0
sim_K20_N17_T50_M200_G0_H10_C40_run2	20	17	10	40	0	0
sim_K20_N17_T50_M200_G0_H10_C40_run3	20	17	10	40	0	0
sim_K20_N17_T50_M200_G0_H10_C40_run4	20	17	10	40	0	0
sim_K20_N17_T50_M200_G0_H10_C40_run5	20	17	10	40	0	0
sim_K20_N17_T50_M200_G0_H10_C40_run6	20	17	10	40	0	0
sim_K20_N17_T50_M200_G0_H10_C40_run7	20	17	10	40	0	0
sim_K20_N17_T50_M200_G0_H10_C40_run8	20	17	10	40	0	0
sim_K20_N17_T50_M200_G0_H10_C40_run9	20	17	10	40	0	0
sim_K20_N17_T50_M200_G0_H20_C10_run1	20	17	20	10	0	0
sim_K20_N17_T50_M200_G0_H20_C10_run10	20	17	20	10	0	0
sim_K20_N17_T50_M200_G0_H20_C10_run2	20	17	20	10	0	0
sim_K20_N17_T50_M200_G0_H20_C10_run3	20	17	20	10	0	0
sim_K20_N17_T50_M200_G0_H20_C10_run4	20	17	20	10	0	0
sim_K20_N17_T50_M200_G0_H20_C10_run5	20	17	20	10	0	0
sim_K20_N17_T50_M200_G0_H20_C10_run6	20	17	20	10	0	0
sim_K20_N17_T50_M200_G0_H20_C10_run7	20	17	20	10	0	0
sim_K20_N17_T50_M200_G0_H20_C10_run8	20	17	20	10	0	0
sim_K20_N17_T50_M200_G0_H20_C10_run9	20	17	20	10	0	0
sim_K20_N17_T50_M200_G0_H20_C20_run1	20	17	20	20	0	0
sim_K20_N17_T50_M200_G0_H20_C20_run10	20	17	20	20	0	0
sim_K20_N17_T50_M200_G0_H20_C20_run2	20	17	20	20	0	0
sim_K20_N17_T50_M200_G0_H20_C20_run3	20	17	20	20	0	0
sim_K20_N17_T50_M200_G0_H20_C20_run4	20	17	20	20	0	0
sim_K20_N17_T50_M200_G0_H20_C20_run5	20	17	20	20	0	0
sim_K20_N17_T50_M200_G0_H20_C20_run6	20	17	20	20	0	0
sim_K20_N17_T50_M200_G0_H20_C20_run7	20	17	20	20	0	0
sim_K20_N17_T50_M200_G0_H20_C20_run8	20	17	20	20	0	0
sim_K20_N17_T50_M200_G0_H20_C20_run9	20	17	20	20	0	0
sim_K20_N17_T50_M200_G0_H20_C40_run1	20	17	20	40	0	0
sim_K20_N17_T50_M200_G0_H20_C40_run10	20	17	20	40	0	0
sim_K20_N17_T50_M200_G0_H20_C40_run2	20	17	20	40	0	0
sim_K20_N17_T50_M200_G0_H20_C40_run3	20	17	20	40	0	0
sim_K20_N17_T50_M200_G0_H20_C40_run4	20	17	20	40	0	0
sim_K20_N17_T50_M200_G0_H20_C40_run5	20	17	20	40	0	0
sim_K20_N17_T50_M200_G0_H20_C40_run6	20	17	20	40	0	0
sim_K20_N17_T50_M200_G0_H20_C40_run7	20	17	20	40	0	0
sim_K20_N17_T50_M200_G0_H20_C40_run8	20	17	20	40	0	0
sim_K20_N17_T50_M200_G0_H20_C40_run9	20	17	20	40	0	0
sim_K20_N17_T50_M200_G0_H40_C10_run1	20	17	40	10	0	0
sim_K20_N17_T50_M200_G0_H40_C10_run10	20	17	40	10	0	0
sim_K20_N17_T50_M200_G0_H40_C10_run2	20	17	40	10	0	0
sim_K20_N17_T50_M200_G0_H40_C10_run3	20	17	40	10	0	0
sim_K20_N17_T50_M200_G0_H40_C10_run4	20	17	40	10	0	0
sim_K20_N17_T50_M200_G0_H40_C10_run5	20	17	40	10	0	0
sim_K20_N17_T50_M200_G0_H40_C10_run6	20	17	40	10	0	0
sim_K20_N17_T50_M200_G0_H40_C10_run7	20	17	40	10	0	0
sim_K20_N17_T50_M200_G0_H40_C10_run8	20	17	40	10	0	0
sim_K20_N17_T50_M200_G0_H40_C10_run9	20	17	40	10	0	0
sim_K20_N17_T50_M200_G0_H40_C20_run1	20	17	40	20	0	0
sim_K20_N17_T50_M200_G0_H40_C20_run10	20	17	40	20	0	0
sim_K20_N17_T50_M200_G0_H40_C20_run2	20	17	40	20	0	0
sim_K20_N17_T50_M200_G0_H40_C20_run3	20	17	40	20	0	0
sim_K20_N17_T50_M200_G0_H40_C20_run4	20	17	40	20	0	0
sim_K20_N17_T50_M200_G0_H40_C20_run5	20	17	40	20	0	0
sim_K20_N17_T50_M200_G0_H40_C20_run6	20	17	40	20	0	0
sim_K20_N17_T50_M200_G0_H40_C20_run7	20	17	40	20	0	0
sim_K20_N17_T50_M200_G0_H40_C20_run8	20	17	40	20	0	0
sim_K20_N17_T50_M200_G0_H40_C20_run9	20	17	40	20	0	0
sim_K20_N17_T50_M200_G0_H40_C40_run1	20	17	40	40	0	0
sim_K20_N17_T50_M200_G0_H40_C40_run10	20	17	40	40	0	0
sim_K20_N17_T50_M200_G0_H40_C40_run2	20	17	40	40	0	0
sim_K20_N17_T50_M200_G0_H40_C40_run3	20	17	40	40	0	0
sim_K20_N17_T50_M200_G0_H40_C40_run4	20	17	40	40	0	0
sim_K20_N17_T50_M200_G0_H40_C40_run5	20	17	40	40	1	0.05
sim_K20_N17_T50_M200_G0_H40_C40_run6	20	17	40	40	0	0
sim_K20_N17_T50_M200_G0_H40_C40_run7	20	17	40	40	0	0
sim_K20_N17_T50_M200_G0_H40_C40_run8	20	17	40	40	0	0
sim_K20_N17_T50_M200_G0_H40_C40_run9	20	17	40	40	0	0
sim_K20_N18_T50_M200_G0_H10_C10_run1	20	18	10	10	0	0
sim_K20_N18_T50_M200_G0_H10_C10_run10	20	18	10	10	0	0
sim_K20_N18_T50_M200_G0_H10_C10_run2	20	18	10	10	0	0
sim_K20_N18_T50_M200_G0_H10_C10_run3	20	18	10	10	0	0
sim_K20_N18_T50_M200_G0_H10_C10_run4	20	18	10	10	0	0
sim_K20_N18_T50_M200_G0_H10_C10_run5	20	18	10	10	0	0
sim_K20_N18_T50_M200_G0_H10_C10_run6	20	18	10	10	0	0
sim_K20_N18_T50_M200_G0_H10_C10_run7	20	18	10	10	0	0
sim_K20_N18_T50_M200_G0_H10_C10_run8	20	18	10	10	0	0
sim_K20_N18_T50_M200_G0_H10_C10_run9	20	18	10	10	0	0
sim_K20_N18_T50_M200_G0_H10_C20_run1	20	18	10	20	0	0
sim_K20_N18_T50_M200_G0_H10_C20_run10	20	18	10	20	0	0
sim_K20_N18_T50_M200_G0_H10_C20_run2	20	18	10	20	0	0
sim_K20_N18_T50_M200_G0_H10_C20_run3	20	18	10	20	0	0
sim_K20_N18_T50_M200_G0_H10_C20_run4	20	18	10	20	0	0
sim_K20_N18_T50_M200_G0_H10_C20_run5	20	18	10	20	0	0
sim_K20_N18_T50_M200_G0_H10_C20_run6	20	18	10	20	0	0
sim_K20_N18_T50_M200_G0_H10_C20_run7	20	18	10	20	0	0
sim_K20_N18_T50_M200_G0_H10_C20_run8	20	18	10	20	0	0
sim_K20_N18_T50_M200_G0_H10_C20_run9	20	18	10	20	0	0
sim_K20_N18_T50_M200_G0_H10_C40_run1	20	18	10	40	0	0
sim_K20_N18_T50_M200_G0_H10_C40_run10	20	18	10	40	0	0
sim_K20_N18_T50_M200_G0_H10_C40_run2	20	18	10	40	0	0
sim_K20_N18_T50_M200_G0_H10_C40_run3	20	18	10	40	0	0
sim_K20_N18_T50_M200_G0_H10_C40_run4	20	18	10	40	0	0
sim_K20_N18_T50_M200_G0_H10_C40_run5	20	18	10	40	0	0
sim_K20_N18_T50_M200_G0_H10_C40_run6	20	18	10	40	0	0
sim_K20_N18_T50_M200_G0_H10_C40_run7	20	18	10	40	0	0
sim_K20_N18_T50_M200_G0_H10_C40_run8	20	18	10	40	0	0
sim_K20_N18_T50_M200_G0_H10_C40_run9	20	18	10	40	0	0
sim_K20_N18_T50_M200_G0_H20_C10_run1	20	18	20	10	0	0
sim_K20_N18_T50_M200_G0_H20_C10_run10	20	18	20	10	0	0
sim_K20_N18_T50_M200_G0_H20_C10_run2	20	18	20	10	0	0
sim_K20_N18_T50_M200_G0_H20_C10_run3	20	18	20	10	0	0
sim_K20_N18_T50_M200_G0_H20_C10_run4	20	18	20	10	0	0
sim_K20_N18_T50_M200_G0_H20_C10_run5	20	18	20	10	0	0
sim_K20_N18_T50_M200_G0_H20_C10_run6	20	18	20	10	0	0
sim_K20_N18_T50_M200_G0_H20_C10_run7	20	18	20	10	0	0
sim_K20_N18_T50_M200_G0_H20_C10_run8	20	18	20	10	0	0
sim_K20_N18_T50_M200_G0_H20_C10_run9	20	18	20	10	0	0
sim_K20_N18_T50_M200_G0_H20_C20_run1	20	18	20	20	0	0
sim_K20_N18_T50_M200_G0_H20_C20_run10	20	18	20	20	0	0
sim_K20_N18_T50_M200_G0_H20_C20_run2	20	18	20	20	0	0
sim_K20_N18_T50_M200_G0_H20_C20_run3	20	18	20	20	0	0
sim_K20_N18_T50_M200_G0_H20_C20_run4	20	18	20	20	0	0
sim_K20_N18_T50_M200_G0_H20_C20_run5	20	18	20	20	0	0
sim_K20_N18_T50_M200_G0_H20_C20_run6	20	18	20	20	0	0
sim_K20_N18_T50_M200_G0_H20_C20_run7	20	18	20	20	0	0
sim_K20_N18_T50_M200_G0_H20_C20_run8	20	18	20	20	0	0
sim_K20_N18_T50_M200_G0_H20_C20_run9	20	18	20	20	0	0
sim_K20_N18_T50_M200_G0_H20_C40_run1	20	18	20	40	0	0
sim_K20_N18_T50_M200_G0_H20_C40_run10	20	18	20	40	0	0
sim_K20_N18_T50_M200_G0_H20_C40_run2	20	18	20	40	0	0
sim_K20_N18_T50_M200_G0_H20_C40_run3	20	18	20	40	0	0
sim_K20_N18_T50_M200_G0_H20_C40_run4	20	18	20	40	0	0
sim_K20_N18_T50_M200_G0_H20_C40_run5	20	18	20	40	0	0
sim_K20_N18_T50_M200_G0_H20_C40_run6	20	18	20	40	0	0
sim_K20_N18_T50_M200_G0_H20_C40_run7	20	18	20	40	0	0
sim_K20_N18_T50_M200_G0_H20_C40_run8	20	18	20	40	0	0
sim_K20_N18_T50_M200_G0_H20_C40_run9	20	18	20	40	0	0
sim_K20_N18_T50_M200_G0_H40_C10_run1	20	18	40	10	0	0
sim_K20_N18_T50_M200_G0_H40_C10_run10	20	18	40	10	0	0
sim_K20_N18_T50_M200_G0_H40_C10_run2	20	18	40	10	0	0
sim_K20_N18_T50_M200_G0_H40_C10_run3	20	18	40	10	0	0
sim_K20_N18_T50_M200_G0_H40_C10_run4	20	18	40	10	0	0
sim_K20_N18_T50_M200_G0_H40_C10_run5	20	18	40	10	0	0
sim_K20_N18_T50_M200_G0_H40_C10_run6	20	18	40	10	0	0
sim_K20_N18_T50_M200_G0_H40_C10_run7	20	18	40	10	0	0
sim_K20_N18_T50_M200_G0_H40_C10_run8	20	18	40	10	0	0
sim_K20_N18_T50_M200_G0_H40_C10_run9	20	18	40	10	0	0
sim_K20_N18_T50_M200_G0_H40_C20_run1	20	18	40	20	0	0
sim_K20_N18_T50_M200_G0_H40_C20_run10	20	18	40	20	0	0
sim_K20_N18_T50_M200_G0_H40_C20_run2	20	18	40	20	0	0
sim_K20_N18_T50_M200_G0_H40_C20_run3	20	18	40	20	0	0
sim_K20_N18_T50_M200_G0_H40_C20_run4	20	18	40	20	0	0
sim_K20_N18_T50_M200_G0_H40_C20_run5	20	18	40	20	0	0
sim_K20_N18_T50_M200_G0_H40_C20_run6	20	18	40	20	0	0
sim_K20_N18_T50_M200_G0_H40_C20_run7	20	18	40	20	0	0
sim_K20_N18_T50_M200_G0_H40_C20_run8	20	18	40	20	0	0
sim_K20_N18_T50_M200_G0_H40_C20_run9	20	18	40	20	0	0
sim_K20_N18_T50_M200_G0_H40_C40_run1	20	18	40	40	0	0
sim_K20_N18_T50_M200_G0_H40_C40_run10	20	18	40	40	0	0
sim_K20_N18_T50_M200_G0_H40_C40_run2	20	18	40	40	0	0
sim_K20_N18_T50_M200_G0_H40_C40_run3	20	18	40	40	0	0
sim_K20_N18_T50_M200_G0_H40_C40_run4	20	18	40	40	0	0
sim_K20_N18_T50_M200_G0_H40_C40_run5	20	18	40	40	0	0
sim_K20_N18_T50_M200_G0_H40_C40_run6	20	18	40	40	0	0
sim_K20_N18_T50_M200_G0_H40_C40_run7	20	18	40	40	0	0
sim_K20_N18_T50_M200_G0_H40_C40_run8	20	18	40	40	0	0
sim_K20_N18_T50_M200_G0_H40_C40_run9	20	18	40	40	0	0
sim_K20_N19_T50_M200_G0_H10_C10_run1	20	19	10	10	0	0
sim_K20_N19_T50_M200_G0_H10_C10_run10	20	19	10	10	0	0
sim_K20_N19_T50_M200_G0_H10_C10_run2	20	19	10	10	0	0
sim_K20_N19_T50_M200_G0_H10_C10_run3	20	19	10	10	0	0
sim_K20_N19_T50_M200_G0_H10_C10_run4	20	19	10	10	0	0
sim_K20_N19_T50_M200_G0_H10_C10_run5	20	19	10	10	0	0
sim_K20_N19_T50_M200_G0_H10_C10_run6	20	19	10	10	0	0
sim_K20_N19_T50_M200_G0_H10_C10_run7	20	19	10	10	0	0
sim_K20_N19_T50_M200_G0_H10_C10_run8	20	19	10	10	0	0
sim_K20_N19_T50_M200_G0_H10_C10_run9	20	19	10	10	0	0
sim_K20_N19_T50_M200_G0_H10_C20_run1	20	19	10	20	0	0
sim_K20_N19_T50_M200_G0_H10_C20_run10	20	19	10	20	0	0
sim_K20_N19_T50_M200_G0_H10_C20_run2	20	19	10	20	0	0
sim_K20_N19_T50_M200_G0_H10_C20_run3	20	19	10	20	0	0
sim_K20_N19_T50_M200_G0_H10_C20_run4	20	19	10	20	0	0
sim_K20_N19_T50_M200_G0_H10_C20_run5	20	19	10	20	0	0
sim_K20_N19_T50_M200_G0_H10_C20_run6	20	19	10	20	0	0
sim_K20_N19_T50_M200_G0_H10_C20_run7	20	19	10	20	0	0
sim_K20_N19_T50_M200_G0_H10_C20_run8	20	19	10	20	0	0
sim_K20_N19_T50_M200_G0_H10_C20_run9	20	19	10	20	0	0
sim_K20_N19_T50_M200_G0_H10_C40_run1	20	19	10	40	0	0
sim_K20_N19_T50_M200_G0_H10_C40_run10	20	19	10	40	0	0
sim_K20_N19_T50_M200_G0_H10_C40_run2	20	19	10	40	0	0
sim_K20_N19_T50_M200_G0_H10_C40_run3	20	19	10	40	0	0
sim_K20_N19_T50_M200_G0_H10_C40_run4	20	19	10	40	0	0
sim_K20_N19_T50_M200_G0_H10_C40_run5	20	19	10	40	0	0
sim_K20_N19_T50_M200_G0_H10_C40_run6	20	19	10	40	0	0
sim_K20_N19_T50_M200_G0_H10_C40_run7	20	19	10	40	0	0
sim_K20_N19_T50_M200_G0_H10_C40_run8	20	19	10	40	0	0
sim_K20_N19_T50_M200_G0_H10_C40_run9	20	19	10	40	0	0
sim_K20_N19_T50_M200_G0_H20_C10_run1	20	19	20	10	0	0
sim_K20_N19_T50_M200_G0_H20_C10_run10	20	19	20	10	0	0
sim_K20_N19_T50_M200_G0_H20_C10_run2	20	19	20	10	0	0
sim_K20_N19_T50_M200_G0_H20_C10_run3	20	19	20	10	0	0
sim_K20_N19_T50_M200_G0_H20_C10_run4	20	19	20	10	0	0
sim_K20_N19_T50_M200_G0_H20_C10_run5	20	19	20	10	0	0
sim_K20_N19_T50_M200_G0_H20_C10_run6	20	19	20	10	0	0
sim_K20_N19_T50_M200_G0_H20_C10_run7	20	19	20	10	0	0
sim_K20_N19_T50_M200_G0_H20_C10_run8	20	19	20	10	0	0
sim_K20_N19_T50_M200_G0_H20_C10_run9	20	19	20	10	0	0
sim_K20_N19_T50_M200_G0_H20_C20_run1	20	19	20	20	0	0
sim_K20_N19_T50_M200_G0_H20_C20_run10	20	19	20	20	0	0
sim_K20_N19_T50_M200_G0_H20_C20_run2	20	19	20	20	0	0
sim_K20_N19_T50_M200_G0_H20_C20_run3	20	19	20	20	0	0
sim_K20_N19_T50_M200_G0_H20_C20_run4	20	19	20	20	0	0
sim_K20_N19_T50_M200_G0_H20_C20_run5	20	19	20	20	0	0
sim_K20_N19_T50_M200_G0_H20_C20_run6	20	19	20	20	0	0
sim_K20_N19_T50_M200_G0_H20_C20_run7	20	19	20	20	0	0
sim_K20_N19_T50_M200_G0_H20_C20_run8	20	19	20	20	0	0
sim_K20_N19_T50_M200_G0_H20_C20_run9	20	19	20	20	0	0
sim_K20_N19_T50_M200_G0_H20_C40_run1	20	19	20	40	0	0
sim_K20_N19_T50_M200_G0_H20_C40_run10	20	19	20	40	0	0
sim_K20_N19_T50_M200_G0_H20_C40_run2	20	19	20	40	0	0
sim_K20_N19_T50_M200_G0_H20_C40_run3	20	19	20	40	0	0
sim_K20_N19_T50_M200_G0_H20_C40_run4	20	19	20	40	0	0
sim_K20_N19_T50_M200_G0_H20_C40_run5	20	19	20	40	0	0
sim_K20_N19_T50_M200_G0_H20_C40_run6	20	19	20	40	0	0
sim_K20_N19_T50_M200_G0_H20_C40_run7	20	19	20	40	0	0
sim_K20_N19_T50_M200_G0_H20_C40_run8	20	19	20	40	0	0
sim_K20_N19_T50_M200_G0_H20_C40_run9	20	19	20	40	0	0
sim_K20_N19_T50_M200_G0_H40_C10_run1	20	19	40	10	0	0
sim_K20_N19_T50_M200_G0_H40_C10_run10	20	19	40	10	0	0
sim_K20_N19_T50_M200_G0_H40_C10_run2	20	19	40	10	0	0
sim_K20_N19_T50_M200_G0_H40_C10_run3	20	19	40	10	0	0
sim_K20_N19_T50_M200_G0_H40_C10_run4	20	19	40	10	0	0
sim_K20_N19_T50_M200_G0_H40_C10_run5	20	19	40	10	0	0
sim_K20_N19_T50_M200_G0_H40_C10_run6	20	19	40	10	0	0
sim_K20_N19_T50_M200_G0_H40_C10_run7	20	19	40	10	0	0
sim_K20_N19_T50_M200_G0_H40_C10_run8	20	19	40	10	0	0
sim_K20_N19_T50_M200_G0_H40_C10_run9	20	19	40	10	0	0
sim_K20_N19_T50_M200_G0_H40_C20_run1	20	19	40	20	0	0
sim_K20_N19_T50_M200_G0_H40_C20_run10	20	19	40	20	0	0
sim_K20_N19_T50_M200_G0_H40_C20_run2	20	19	40	20	0	0
sim_K20_N19_T50_M200_G0_H40_C20_run3	20	19	40	20	0	0
sim_K20_N19_T50_M200_G0_H40_C20_run4	20	19	40	20	0	0
sim_K20_N19_T50_M200_G0_H40_C20_run5	20	19	40	20	0	0
sim_K20_N19_T50_M200_G0_H40_C20_run6	20	19	40	20	0	0
sim_K20_N19_T50_M200_G0_H40_C20_run7	20	19	40	20	0	0
sim_K20_N19_T50_M200_G0_H40_C20_run8	20	19	40	20	0	0
sim_K20_N19_T50_M200_G0_H40_C20_run9	20	19	40	20	0	0
sim_K20_N19_T50_M200_G0_H40_C40_run1	20	19	40	40	0	0
sim_K20_N19_T50_M200_G0_H40_C40_run10	20	19	40	40	0	0
sim_K20_N19_T50_M200_G0_H40_C40_run2	20	19	40	40	0	0
sim_K20_N19_T50_M200_G0_H40_C40_run3	20	19	40	40	0	0
sim_K20_N19_T50_M200_G0_H40_C40_run4	20	19	40	40	0	0
sim_K20_N19_T50_M200_G0_H40_C40_run5	20	19	40	40	0	0
sim_K20_N19_T50_M200_G0_H40_C40_run6	20	19	40	40	0	0
sim_K20_N19_T50_M200_G0_H40_C40_run7	20	19	40	40	0	0
sim_K20_N19_T50_M200_G0_H40_C40_run8	20	19	40	40	0	0
sim_K20_N19_T50_M200_G0_H40_C40_run9	20	19	40	40	0	0
sim_K20_N1_T50_M200_G0_H10_C10_run1	20	1	10	10	12	0.6
sim_K20_N1_T50_M200_G0_H10_C10_run10	20	1	10	10	12	0.6
sim_K20_N1_T50_M200_G0_H10_C10_run2	20	1	10	10	12	0.6
sim_K20_N1_T50_M200_G0_H10_C10_run3	20	1	10	10	6	0.3
sim_K20_N1_T50_M200_G0_H10_C10_run4	20	1	10	10	4	0.2
sim_K20_N1_T50_M200_G0_H10_C10_run5	20	1	10	10	12	0.6
sim_K20_N1_T50_M200_G0_H10_C10_run6	20	1	10	10	11	0.55
sim_K20_N1_T50_M200_G0_H10_C10_run7	20	1	10	10	14	0.7
sim_K20_N1_T50_M200_G0_H10_C10_run8	20	1	10	10	15	0.75
sim_K20_N1_T50_M200_G0_H10_C10_run9	20	1	10	10	14	0.7
sim_K20_N1_T50_M200_G0_H10_C20_run1	20	1	10	20	14	0.7
sim_K20_N1_T50_M200_G0_H10_C20_run10	20	1	10	20	7	0.35
sim_K20_N1_T50_M200_G0_H10_C20_run2	20	1	10	20	9	0.45
sim_K20_N1_T50_M200_G0_H10_C20_run3	20	1	10	20	7	0.35
sim_K20_N1_T50_M200_G0_H10_C20_run4	20	1	10	20	4	0.2
sim_K20_N1_T50_M200_G0_H10_C20_run5	20	1	10	20	5	0.25
sim_K20_N1_T50_M200_G0_H10_C20_run6	20	1	10	20	7	0.35
sim_K20_N1_T50_M200_G0_H10_C20_run7	20	1	10	20	4	0.2
sim_K20_N1_T50_M200_G0_H10_C20_run8	20	1	10	20	9	0.45
sim_K20_N1_T50_M200_G0_H10_C20_run9	20	1	10	20	2	0.1
sim_K20_N1_T50_M200_G0_H10_C40_run1	20	1	10	40	1	0.05
sim_K20_N1_T50_M200_G0_H10_C40_run10	20	1	10	40	0	0
sim_K20_N1_T50_M200_G0_H10_C40_run2	20	1	10	40	3	0.15
sim_K20_N1_T50_M200_G0_H10_C40_run3	20	1	10	40	3	0.15
sim_K20_N1_T50_M200_G0_H10_C40_run4	20	1	10	40	3	0.15
sim_K20_N1_T50_M200_G0_H10_C40_run5	20	1	10	40	2	0.1
sim_K20_N1_T50_M200_G0_H10_C40_run6	20	1	10	40	2	0.1
sim_K20_N1_T50_M200_G0_H10_C40_run7	20	1	10	40	3	0.15
sim_K20_N1_T50_M200_G0_H10_C40_run8	20	1	10	40	8	0.4
sim_K20_N1_T50_M200_G0_H10_C40_run9	20	1	10	40	5	0.25
sim_K20_N1_T50_M200_G0_H20_C10_run1	20	1	20	10	14	0.7
sim_K20_N1_T50_M200_G0_H20_C10_run10	20	1	20	10	9	0.45
sim_K20_N1_T50_M200_G0_H20_C10_run2	20	1	20	10	14	0.7
sim_K20_N1_T50_M200_G0_H20_C10_run3	20	1	20	10	8	0.4
sim_K20_N1_T50_M200_G0_H20_C10_run4	20	1	20	10	15	0.75
sim_K20_N1_T50_M200_G0_H20_C10_run5	20	1	20	10	10	0.5
sim_K20_N1_T50_M200_G0_H20_C10_run6	20	1	20	10	17	0.85
sim_K20_N1_T50_M200_G0_H20_C10_run7	20	1	20	10	10	0.5
sim_K20_N1_T50_M200_G0_H20_C10_run8	20	1	20	10	19	0.95
sim_K20_N1_T50_M200_G0_H20_C10_run9	20	1	20	10	17	0.85
sim_K20_N1_T50_M200_G0_H20_C20_run1	20	1	20	20	14	0.7
sim_K20_N1_T50_M200_G0_H20_C20_run10	20	1	20	20	2	0.1
sim_K20_N1_T50_M200_G0_H20_C20_run2	20	1	20	20	10	0.5
sim_K20_N1_T50_M200_G0_H20_C20_run3	20	1	20	20	6	0.3
sim_K20_N1_T50_M200_G0_H20_C20_run4	20	1	20	20	17	0.85
sim_K20_N1_T50_M200_G0_H20_C20_run5	20	1	20	20	10	0.5
sim_K20_N1_T50_M200_G0_H20_C20_run6	20	1	20	20	11	0.55
sim_K20_N1_T50_M200_G0_H20_C20_run7	20	1	20	20	7	0.35
sim_K20_N1_T50_M200_G0_H20_C20_run8	20	1	20	20	16	0.8
sim_K20_N1_T50_M200_G0_H20_C20_run9	20	1	20	20	18	0.9
sim_K20_N1_T50_M200_G0_H20_C40_run1	20	1	20	40	7	0.35
sim_K20_N1_T50_M200_G0_H20_C40_run10	20	1	20	40	5	0.25
sim_K20_N1_T50_M200_G0_H20_C40_run2	20	1	20	40	7	0.35
sim_K20_N1_T50_M200_G0_H20_C40_run3	20	1	20	40	3	0.15
sim_K20_N1_T50_M200_G0_H20_C40_run4	20	1	20	40	5	0.25
sim_K20_N1_T50_M200_G0_H20_C40_run5	20	1	20	40	6	0.3
sim_K20_N1_T50_M200_G0_H20_C40_run6	20	1	20	40	12	0.6
sim_K20_N1_T50_M200_G0_H20_C40_run7	20	1	20	40	11	0.55
sim_K20_N1_T50_M200_G0_H20_C40_run8	20	1	20	40	5	0.25
sim_K20_N1_T50_M200_G0_H20_C40_run9	20	1	20	40	11	0.55
sim_K20_N1_T50_M200_G0_H40_C10_run1	20	1	40	10	16	0.8
sim_K20_N1_T50_M200_G0_H40_C10_run10	20	1	40	10	17	0.85
sim_K20_N1_T50_M200_G0_H40_C10_run2	20	1	40	10	18	0.9
sim_K20_N1_T50_M200_G0_H40_C10_run3	20	1	40	10	17	0.85
sim_K20_N1_T50_M200_G0_H40_C10_run4	20	1	40	10	14	0.7
sim_K20_N1_T50_M200_G0_H40_C10_run5	20	1	40	10	14	0.7
sim_K20_N1_T50_M200_G0_H40_C10_run6	20	1	40	10	18	0.9
sim_K20_N1_T50_M200_G0_H40_C10_run7	20	1	40	10	5	0.25
sim_K20_N1_T50_M200_G0_H40_C10_run8	20	1	40	10	14	0.7
sim_K20_N1_T50_M200_G0_H40_C10_run9	20	1	40	10	4	0.2
sim_K20_N1_T50_M200_G0_H40_C20_run1	20	1	40	20	15	0.75
sim_K20_N1_T50_M200_G0_H40_C20_run10	20	1	40	20	8	0.4
sim_K20_N1_T50_M200_G0_H40_C20_run2	20	1	40	20	12	0.6
sim_K20_N1_T50_M200_G0_H40_C20_run3	20	1	40	20	15	0.75
sim_K20_N1_T50_M200_G0_H40_C20_run4	20	1	40	20	7	0.35
sim_K20_N1_T50_M200_G0_H40_C20_run5	20	1	40	20	18	0.9
sim_K20_N1_T50_M200_G0_H40_C20_run6	20	1	40	20	9	0.45
sim_K20_N1_T50_M200_G0_H40_C20_run7	20	1	40	20	7	0.35
sim_K20_N1_T50_M200_G0_H40_C20_run8	20	1	40	20	8	0.4
sim_K20_N1_T50_M200_G0_H40_C20_run9	20	1	40	20	11	0.55
sim_K20_N1_T50_M200_G0_H40_C40_run1	20	1	40	40	6	0.3
sim_K20_N1_T50_M200_G0_H40_C40_run10	20	1	40	40	12	0.6
sim_K20_N1_T50_M200_G0_H40_C40_run2	20	1	40	40	13	0.65
sim_K20_N1_T50_M200_G0_H40_C40_run3	20	1	40	40	5	0.25
sim_K20_N1_T50_M200_G0_H40_C40_run4	20	1	40	40	6	0.3
sim_K20_N1_T50_M200_G0_H40_C40_run5	20	1	40	40	10	0.5
sim_K20_N1_T50_M200_G0_H40_C40_run6	20	1	40	40	15	0.75
sim_K20_N1_T50_M200_G0_H40_C40_run7	20	1	40	40	16	0.8
sim_K20_N1_T50_M200_G0_H40_C40_run8	20	1	40	40	3	0.15
sim_K20_N1_T50_M200_G0_H40_C40_run9	20	1	40	40	8	0.4
sim_K20_N20_T50_M200_G0_H10_C10_run1	20	20	10	10	0	0
sim_K20_N20_T50_M200_G0_H10_C10_run10	20	20	10	10	0	0
sim_K20_N20_T50_M200_G0_H10_C10_run2	20	20	10	10	0	0
sim_K20_N20_T50_M200_G0_H10_C10_run3	20	20	10	10	0	0
sim_K20_N20_T50_M200_G0_H10_C10_run4	20	20	10	10	0	0
sim_K20_N20_T50_M200_G0_H10_C10_run5	20	20	10	10	0	0
sim_K20_N20_T50_M200_G0_H10_C10_run6	20	20	10	10	0	0
sim_K20_N20_T50_M200_G0_H10_C10_run7	20	20	10	10	0	0
sim_K20_N20_T50_M200_G0_H10_C10_run8	20	20	10	10	0	0
sim_K20_N20_T50_M200_G0_H10_C10_run9	20	20	10	10	0	0
sim_K20_N20_T50_M200_G0_H10_C20_run1	20	20	10	20	0	0
sim_K20_N20_T50_M200_G0_H10_C20_run10	20	20	10	20	0	0
sim_K20_N20_T50_M200_G0_H10_C20_run2	20	20	10	20	0	0
sim_K20_N20_T50_M200_G0_H10_C20_run3	20	20	10	20	0	0
sim_K20_N20_T50_M200_G0_H10_C20_run4	20	20	10	20	0	0
sim_K20_N20_T50_M200_G0_H10_C20_run5	20	20	10	20	0	0
sim_K20_N20_T50_M200_G0_H10_C20_run6	20	20	10	20	0	0
sim_K20_N20_T50_M200_G0_H10_C20_run7	20	20	10	20	0	0
sim_K20_N20_T50_M200_G0_H10_C20_run8	20	20	10	20	0	0
sim_K20_N20_T50_M200_G0_H10_C20_run9	20	20	10	20	0	0
sim_K20_N20_T50_M200_G0_H10_C40_run1	20	20	10	40	0	0
sim_K20_N20_T50_M200_G0_H10_C40_run10	20	20	10	40	0	0
sim_K20_N20_T50_M200_G0_H10_C40_run2	20	20	10	40	0	0
sim_K20_N20_T50_M200_G0_H10_C40_run3	20	20	10	40	0	0
sim_K20_N20_T50_M200_G0_H10_C40_run4	20	20	10	40	0	0
sim_K20_N20_T50_M200_G0_H10_C40_run5	20	20	10	40	0	0
sim_K20_N20_T50_M200_G0_H10_C40_run6	20	20	10	40	0	0
sim_K20_N20_T50_M200_G0_H10_C40_run7	20	20	10	40	0	0
sim_K20_N20_T50_M200_G0_H10_C40_run8	20	20	10	40	0	0
sim_K20_N20_T50_M200_G0_H10_C40_run9	20	20	10	40	0	0
sim_K20_N20_T50_M200_G0_H20_C10_run1	20	20	20	10	0	0
sim_K20_N20_T50_M200_G0_H20_C10_run10	20	20	20	10	0	0
sim_K20_N20_T50_M200_G0_H20_C10_run2	20	20	20	10	0	0
sim_K20_N20_T50_M200_G0_H20_C10_run3	20	20	20	10	0	0
sim_K20_N20_T50_M200_G0_H20_C10_run4	20	20	20	10	0	0
sim_K20_N20_T50_M200_G0_H20_C10_run5	20	20	20	10	0	0
sim_K20_N20_T50_M200_G0_H20_C10_run6	20	20	20	10	0	0
sim_K20_N20_T50_M200_G0_H20_C10_run7	20	20	20	10	0	0
sim_K20_N20_T50_M200_G0_H20_C10_run8	20	20	20	10	0	0
sim_K20_N20_T50_M200_G0_H20_C10_run9	20	20	20	10	0	0
sim_K20_N20_T50_M200_G0_H20_C20_run1	20	20	20	20	0	0
sim_K20_N20_T50_M200_G0_H20_C20_run10	20	20	20	20	0	0
sim_K20_N20_T50_M200_G0_H20_C20_run2	20	20	20	20	0	0
sim_K20_N20_T50_M200_G0_H20_C20_run3	20	20	20	20	0	0
sim_K20_N20_T50_M200_G0_H20_C20_run4	20	20	20	20	0	0
sim_K20_N20_T50_M200_G0_H20_C20_run5	20	20	20	20	0	0
sim_K20_N20_T50_M200_G0_H20_C20_run6	20	20	20	20	0	0
sim_K20_N20_T50_M200_G0_H20_C20_run7	20	20	20	20	0	0
sim_K20_N20_T50_M200_G0_H20_C20_run8	20	20	20	20	0	0
sim_K20_N20_T50_M200_G0_H20_C20_run9	20	20	20	20	0	0
sim_K20_N20_T50_M200_G0_H20_C40_run1	20	20	20	40	0	0
sim_K20_N20_T50_M200_G0_H20_C40_run10	20	20	20	40	0	0
sim_K20_N20_T50_M200_G0_H20_C40_run2	20	20	20	40	0	0
sim_K20_N20_T50_M200_G0_H20_C40_run3	20	20	20	40	0	0
sim_K20_N20_T50_M200_G0_H20_C40_run4	20	20	20	40	0	0
sim_K20_N20_T50_M200_G0_H20_C40_run5	20	20	20	40	0	0
sim_K20_N20_T50_M200_G0_H20_C40_run6	20	20	20	40	0	0
sim_K20_N20_T50_M200_G0_H20_C40_run7	20	20	20	40	0	0
sim_K20_N20_T50_M200_G0_H20_C40_run8	20	20	20	40	0	0
sim_K20_N20_T50_M200_G0_H20_C40_run9	20	20	20	40	0	0
sim_K20_N20_T50_M200_G0_H40_C10_run1	20	20	40	10	0	0
sim_K20_N20_T50_M200_G0_H40_C10_run10	20	20	40	10	0	0
sim_K20_N20_T50_M200_G0_H40_C10_run2	20	20	40	10	0	0
sim_K20_N20_T50_M200_G0_H40_C10_run3	20	20	40	10	0	0
sim_K20_N20_T50_M200_G0_H40_C10_run4	20	20	40	10	0	0
sim_K20_N20_T50_M200_G0_H40_C10_run5	20	20	40	10	0	0
sim_K20_N20_T50_M200_G0_H40_C10_run6	20	20	40	10	0	0
sim_K20_N20_T50_M200_G0_H40_C10_run7	20	20	40	10	0	0
sim_K20_N20_T50_M200_G0_H40_C10_run8	20	20	40	10	0	0
sim_K20_N20_T50_M200_G0_H40_C10_run9	20	20	40	10	0	0
sim_K20_N20_T50_M200_G0_H40_C20_run1	20	20	40	20	0	0
sim_K20_N20_T50_M200_G0_H40_C20_run10	20	20	40	20	0	0
sim_K20_N20_T50_M200_G0_H40_C20_run2	20	20	40	20	0	0
sim_K20_N20_T50_M200_G0_H40_C20_run3	20	20	40	20	0	0
sim_K20_N20_T50_M200_G0_H40_C20_run4	20	20	40	20	0	0
sim_K20_N20_T50_M200_G0_H40_C20_run5	20	20	40	20	0	0
sim_K20_N20_T50_M200_G0_H40_C20_run6	20	20	40	20	0	0
sim_K20_N20_T50_M200_G0_H40_C20_run7	20	20	40	20	0	0
sim_K20_N20_T50_M200_G0_H40_C20_run8	20	20	40	20	0	0
sim_K20_N20_T50_M200_G0_H40_C20_run9	20	20	40	20	0	0
sim_K20_N20_T50_M200_G0_H40_C40_run1	20	20	40	40	0	0
sim_K20_N20_T50_M200_G0_H40_C40_run10	20	20	40	40	0	0
sim_K20_N20_T50_M200_G0_H40_C40_run2	20	20	40	40	0	0
sim_K20_N20_T50_M200_G0_H40_C40_run3	20	20	40	40	0	0
sim_K20_N20_T50_M200_G0_H40_C40_run4	20	20	40	40	0	0
sim_K20_N20_T50_M200_G0_H40_C40_run5	20	20	40	40	0	0
sim_K20_N20_T50_M200_G0_H40_C40_run6	20	20	40	40	0	0
sim_K20_N20_T50_M200_G0_H40_C40_run7	20	20	40	40	0	0
sim_K20_N20_T50_M200_G0_H40_C40_run8	20	20	40	40	0	0
sim_K20_N20_T50_M200_G0_H40_C40_run9	20	20	40	40	0	0
sim_K20_N2_T50_M200_G0_H10_C10_run1	20	2	10	10	8	0.4
sim_K20_N2_T50_M200_G0_H10_C10_run10	20	2	10	10	9	0.45
sim_K20_N2_T50_M200_G0_H10_C10_run2	20	2	10	10	13	0.65
sim_K20_N2_T50_M200_G0_H10_C10_run3	20	2	10	10	6	0.3
sim_K20_N2_T50_M200_G0_H10_C10_run4	20	2	10	10	9	0.45
sim_K20_N2_T50_M200_G0_H10_C10_run5	20	2	10	10	7	0.35
sim_K20_N2_T50_M200_G0_H10_C10_run6	20	2	10	10	4	0.2
sim_K20_N2_T50_M200_G0_H10_C10_run7	20	2	10	10	6	0.3
sim_K20_N2_T50_M200_G0_H10_C10_run8	20	2	10	10	9	0.45
sim_K20_N2_T50_M200_G0_H10_C10_run9	20	2	10	10	5	0.25
sim_K20_N2_T50_M200_G0_H10_C20_run1	20	2	10	20	4	0.2
sim_K20_N2_T50_M200_G0_H10_C20_run10	20	2	10	20	8	0.4
sim_K20_N2_T50_M200_G0_H10_C20_run2	20	2	10	20	7	0.35
sim_K20_N2_T50_M200_G0_H10_C20_run3	20	2	10	20	5	0.25
sim_K20_N2_T50_M200_G0_H10_C20_run4	20	2	10	20	0	0
sim_K20_N2_T50_M200_G0_H10_C20_run5	20	2	10	20	7	0.35
sim_K20_N2_T50_M200_G0_H10_C20_run6	20	2	10	20	5	0.25
sim_K20_N2_T50_M200_G0_H10_C20_run7	20	2	10	20	12	0.6
sim_K20_N2_T50_M200_G0_H10_C20_run8	20	2	10	20	12	0.6
sim_K20_N2_T50_M200_G0_H10_C20_run9	20	2	10	20	0	0
sim_K20_N2_T50_M200_G0_H10_C40_run1	20	2	10	40	0	0
sim_K20_N2_T50_M200_G0_H10_C40_run10	20	2	10	40	1	0.05
sim_K20_N2_T50_M200_G0_H10_C40_run2	20	2	10	40	1	0.05
sim_K20_N2_T50_M200_G0_H10_C40_run3	20	2	10	40	3	0.15
sim_K20_N2_T50_M200_G0_H10_C40_run4	20	2	10	40	0	0
sim_K20_N2_T50_M200_G0_H10_C40_run5	20	2	10	40	2	0.1
sim_K20_N2_T50_M200_G0_H10_C40_run6	20	2	10	40	3	0.15
sim_K20_N2_T50_M200_G0_H10_C40_run7	20	2	10	40	0	0
sim_K20_N2_T50_M200_G0_H10_C40_run8	20	2	10	40	0	0
sim_K20_N2_T50_M200_G0_H10_C40_run9	20	2	10	40	6	0.3
sim_K20_N2_T50_M200_G0_H20_C10_run1	20	2	20	10	4	0.2
sim_K20_N2_T50_M200_G0_H20_C10_run10	20	2	20	10	0	0
sim_K20_N2_T50_M200_G0_H20_C10_run2	20	2	20	10	6	0.3
sim_K20_N2_T50_M200_G0_H20_C10_run3	20	2	20	10	11	0.55
sim_K20_N2_T50_M200_G0_H20_C10_run4	20	2	20	10	11	0.55
sim_K20_N2_T50_M200_G0_H20_C10_run5	20	2	20	10	3	0.15
sim_K20_N2_T50_M200_G0_H20_C10_run6	20	2	20	10	7	0.35
sim_K20_N2_T50_M200_G0_H20_C10_run7	20	2	20	10	4	0.2
sim_K20_N2_T50_M200_G0_H20_C10_run8	20	2	20	10	10	0.5
sim_K20_N2_T50_M200_G0_H20_C10_run9	20	2	20	10	8	0.4
sim_K20_N2_T50_M200_G0_H20_C20_run1	20	2	20	20	1	0.05
sim_K20_N2_T50_M200_G0_H20_C20_run10	20	2	20	20	6	0.3
sim_K20_N2_T50_M200_G0_H20_C20_run2	20	2	20	20	5	0.25
sim_K20_N2_T50_M200_G0_H20_C20_run3	20	2	20	20	6	0.3
sim_K20_N2_T50_M200_G0_H20_C20_run4	20	2	20	20	2	0.1
sim_K20_N2_T50_M200_G0_H20_C20_run5	20	2	20	20	7	0.35
sim_K20_N2_T50_M200_G0_H20_C20_run6	20	2	20	20	7	0.35
sim_K20_N2_T50_M200_G0_H20_C20_run7	20	2	20	20	3	0.15
sim_K20_N2_T50_M200_G0_H20_C20_run8	20	2	20	20	7	0.35
sim_K20_N2_T50_M200_G0_H20_C20_run9	20	2	20	20	2	0.1
sim_K20_N2_T50_M200_G0_H20_C40_run1	20	2	20	40	7	0.35
sim_K20_N2_T50_M200_G0_H20_C40_run10	20	2	20	40	0	0
sim_K20_N2_T50_M200_G0_H20_C40_run2	20	2	20	40	3	0.15
sim_K20_N2_T50_M200_G0_H20_C40_run3	20	2	20	40	5	0.25
sim_K20_N2_T50_M200_G0_H20_C40_run4	20	2	20	40	3	0.15
sim_K20_N2_T50_M200_G0_H20_C40_run5	20	2	20	40	3	0.15
sim_K20_N2_T50_M200_G0_H20_C40_run6	20	2	20	40	0	0
sim_K20_N2_T50_M200_G0_H20_C40_run7	20	2	20	40	0	0
sim_K20_N2_T50_M200_G0_H20_C40_run8	20	2	20	40	7	0.35
sim_K20_N2_T50_M200_G0_H20_C40_run9	20	2	20	40	1	0.05
sim_K20_N2_T50_M200_G0_H40_C10_run1	20	2	40	10	15	0.75
sim_K20_N2_T50_M200_G0_H40_C10_run10	20	2	40	10	6	0.3
sim_K20_N2_T50_M200_G0_H40_C10_run2	20	2	40	10	9	0.45
sim_K20_N2_T50_M200_G0_H40_C10_run3	20	2	40	10	13	0.65
sim_K20_N2_T50_M200_G0_H40_C10_run4	20	2	40	10	13	0.65
sim_K20_N2_T50_M200_G0_H40_C10_run5	20	2	40	10	10	0.5
sim_K20_N2_T50_M200_G0_H40_C10_run6	20	2	40	10	7	0.35
sim_K20_N2_T50_M200_G0_H40_C10_run7	20	2	40	10	7	0.35
sim_K20_N2_T50_M200_G0_H40_C10_run8	20	2	40	10	6	0.3
sim_K20_N2_T50_M200_G0_H40_C10_run9	20	2	40	10	6	0.3
sim_K20_N2_T50_M200_G0_H40_C20_run1	20	2	40	20	0	0
sim_K20_N2_T50_M200_G0_H40_C20_run10	20	2	40	20	3	0.15
sim_K20_N2_T50_M200_G0_H40_C20_run2	20	2	40	20	6	0.3
sim_K20_N2_T50_M200_G0_H40_C20_run3	20	2	40	20	5	0.25
sim_K20_N2_T50_M200_G0_H40_C20_run4	20	2	40	20	6	0.3
sim_K20_N2_T50_M200_G0_H40_C20_run5	20	2	40	20	4	0.2
sim_K20_N2_T50_M200_G0_H40_C20_run6	20	2	40	20	5	0.25
sim_K20_N2_T50_M200_G0_H40_C20_run7	20	2	40	20	10	0.5
sim_K20_N2_T50_M200_G0_H40_C20_run8	20	2	40	20	11	0.55
sim_K20_N2_T50_M200_G0_H40_C20_run9	20	2	40	20	12	0.6
sim_K20_N2_T50_M200_G0_H40_C40_run1	20	2	40	40	3	0.15
sim_K20_N2_T50_M200_G0_H40_C40_run10	20	2	40	40	13	0.65
sim_K20_N2_T50_M200_G0_H40_C40_run2	20	2	40	40	6	0.3
sim_K20_N2_T50_M200_G0_H40_C40_run3	20	2	40	40	9	0.45
sim_K20_N2_T50_M200_G0_H40_C40_run4	20	2	40	40	8	0.4
sim_K20_N2_T50_M200_G0_H40_C40_run5	20	2	40	40	1	0.05
sim_K20_N2_T50_M200_G0_H40_C40_run6	20	2	40	40	8	0.4
sim_K20_N2_T50_M200_G0_H40_C40_run7	20	2	40	40	2	0.1
sim_K20_N2_T50_M200_G0_H40_C40_run8	20	2	40	40	3	0.15
sim_K20_N2_T50_M200_G0_H40_C40_run9	20	2	40	40	16	0.8
sim_K20_N3_T50_M200_G0_H10_C10_run1	20	3	10	10	3	0.15
sim_K20_N3_T50_M200_G0_H10_C10_run10	20	3	10	10	9	0.45
sim_K20_N3_T50_M200_G0_H10_C10_run2	20	3	10	10	5	0.25
sim_K20_N3_T50_M200_G0_H10_C10_run3	20	3	10	10	2	0.1
sim_K20_N3_T50_M200_G0_H10_C10_run4	20	3	10	10	7	0.35
sim_K20_N3_T50_M200_G0_H10_C10_run5	20	3	10	10	3	0.15
sim_K20_N3_T50_M200_G0_H10_C10_run6	20	3	10	10	5	0.25
sim_K20_N3_T50_M200_G0_H10_C10_run7	20	3	10	10	10	0.5
sim_K20_N3_T50_M200_G0_H10_C10_run8	20	3	10	10	6	0.3
sim_K20_N3_T50_M200_G0_H10_C10_run9	20	3	10	10	16	0.8
sim_K20_N3_T50_M200_G0_H10_C20_run1	20	3	10	20	9	0.45
sim_K20_N3_T50_M200_G0_H10_C20_run10	20	3	10	20	3	0.15
sim_K20_N3_T50_M200_G0_H10_C20_run2	20	3	10	20	2	0.1
sim_K20_N3_T50_M200_G0_H10_C20_run3	20	3	10	20	2	0.1
sim_K20_N3_T50_M200_G0_H10_C20_run4	20	3	10	20	11	0.55
sim_K20_N3_T50_M200_G0_H10_C20_run5	20	3	10	20	3	0.15
sim_K20_N3_T50_M200_G0_H10_C20_run6	20	3	10	20	4	0.2
sim_K20_N3_T50_M200_G0_H10_C20_run7	20	3	10	20	4	0.2
sim_K20_N3_T50_M200_G0_H10_C20_run8	20	3	10	20	2	0.1
sim_K20_N3_T50_M200_G0_H10_C20_run9	20	3	10	20	3	0.15
sim_K20_N3_T50_M200_G0_H10_C40_run1	20	3	10	40	1	0.05
sim_K20_N3_T50_M200_G0_H10_C40_run10	20	3	10	40	0	0
sim_K20_N3_T50_M200_G0_H10_C40_run2	20	3	10	40	2	0.1
sim_K20_N3_T50_M200_G0_H10_C40_run3	20	3	10	40	0	0
sim_K20_N3_T50_M200_G0_H10_C40_run4	20	3	10	40	1	0.05
sim_K20_N3_T50_M200_G0_H10_C40_run5	20	3	10	40	1	0.05
sim_K20_N3_T50_M200_G0_H10_C40_run6	20	3	10	40	0	0
sim_K20_N3_T50_M200_G0_H10_C40_run7	20	3	10	40	3	0.15
sim_K20_N3_T50_M200_G0_H10_C40_run8	20	3	10	40	0	0
sim_K20_N3_T50_M200_G0_H10_C40_run9	20	3	10	40	1	0.05
sim_K20_N3_T50_M200_G0_H20_C10_run1	20	3	20	10	2	0.1
sim_K20_N3_T50_M200_G0_H20_C10_run10	20	3	20	10	5	0.25
sim_K20_N3_T50_M200_G0_H20_C10_run2	20	3	20	10	4	0.2
sim_K20_N3_T50_M200_G0_H20_C10_run3	20	3	20	10	12	0.6
sim_K20_N3_T50_M200_G0_H20_C10_run4	20	3	20	10	7	0.35
sim_K20_N3_T50_M200_G0_H20_C10_run5	20	3	20	10	17	0.85
sim_K20_N3_T50_M200_G0_H20_C10_run6	20	3	20	10	3	0.15
sim_K20_N3_T50_M200_G0_H20_C10_run7	20	3	20	10	3	0.15
sim_K20_N3_T50_M200_G0_H20_C10_run8	20	3	20	10	6	0.3
sim_K20_N3_T50_M200_G0_H20_C10_run9	20	3	20	10	17	0.85
sim_K20_N3_T50_M200_G0_H20_C20_run1	20	3	20	20	4	0.2
sim_K20_N3_T50_M200_G0_H20_C20_run10	20	3	20	20	3	0.15
sim_K20_N3_T50_M200_G0_H20_C20_run2	20	3	20	20	6	0.3
sim_K20_N3_T50_M200_G0_H20_C20_run3	20	3	20	20	2	0.1
sim_K20_N3_T50_M200_G0_H20_C20_run4	20	3	20	20	1	0.05
sim_K20_N3_T50_M200_G0_H20_C20_run5	20	3	20	20	11	0.55
sim_K20_N3_T50_M200_G0_H20_C20_run6	20	3	20	20	3	0.15
sim_K20_N3_T50_M200_G0_H20_C20_run7	20	3	20	20	3	0.15
sim_K20_N3_T50_M200_G0_H20_C20_run8	20	3	20	20	2	0.1
sim_K20_N3_T50_M200_G0_H20_C20_run9	20	3	20	20	1	0.05
sim_K20_N3_T50_M200_G0_H20_C40_run1	20	3	20	40	1	0.05
sim_K20_N3_T50_M200_G0_H20_C40_run10	20	3	20	40	1	0.05
sim_K20_N3_T50_M200_G0_H20_C40_run2	20	3	20	40	6	0.3
sim_K20_N3_T50_M200_G0_H20_C40_run3	20	3	20	40	2	0.1
sim_K20_N3_T50_M200_G0_H20_C40_run4	20	3	20	40	1	0.05
sim_K20_N3_T50_M200_G0_H20_C40_run5	20	3	20	40	4	0.2
sim_K20_N3_T50_M200_G0_H20_C40_run6	20	3	20	40	5	0.25
sim_K20_N3_T50_M200_G0_H20_C40_run7	20	3	20	40	2	0.1
sim_K20_N3_T50_M200_G0_H20_C40_run8	20	3	20	40	4	0.2
sim_K20_N3_T50_M200_G0_H20_C40_run9	20	3	20	40	2	0.1
sim_K20_N3_T50_M200_G0_H40_C10_run1	20	3	40	10	3	0.15
sim_K20_N3_T50_M200_G0_H40_C10_run10	20	3	40	10	2	0.1
sim_K20_N3_T50_M200_G0_H40_C10_run2	20	3	40	10	4	0.2
sim_K20_N3_T50_M200_G0_H40_C10_run3	20	3	40	10	5	0.25
sim_K20_N3_T50_M200_G0_H40_C10_run4	20	3	40	10	3	0.15
sim_K20_N3_T50_M200_G0_H40_C10_run5	20	3	40	10	10	0.5
sim_K20_N3_T50_M200_G0_H40_C10_run6	20	3	40	10	13	0.65
sim_K20_N3_T50_M200_G0_H40_C10_run7	20	3	40	10	1	0.05
sim_K20_N3_T50_M200_G0_H40_C10_run8	20	3	40	10	3	0.15
sim_K20_N3_T50_M200_G0_H40_C10_run9	20	3	40	10	10	0.5
sim_K20_N3_T50_M200_G0_H40_C20_run1	20	3	40	20	6	0.3
sim_K20_N3_T50_M200_G0_H40_C20_run10	20	3	40	20	3	0.15
sim_K20_N3_T50_M200_G0_H40_C20_run2	20	3	40	20	5	0.25
sim_K20_N3_T50_M200_G0_H40_C20_run3	20	3	40	20	2	0.1
sim_K20_N3_T50_M200_G0_H40_C20_run4	20	3	40	20	7	0.35
sim_K20_N3_T50_M200_G0_H40_C20_run5	20	3	40	20	4	0.2
sim_K20_N3_T50_M200_G0_H40_C20_run6	20	3	40	20	13	0.65
sim_K20_N3_T50_M200_G0_H40_C20_run7	20	3	40	20	5	0.25
sim_K20_N3_T50_M200_G0_H40_C20_run8	20	3	40	20	1	0.05
sim_K20_N3_T50_M200_G0_H40_C20_run9	20	3	40	20	7	0.35
sim_K20_N3_T50_M200_G0_H40_C40_run1	20	3	40	40	0	0
sim_K20_N3_T50_M200_G0_H40_C40_run10	20	3	40	40	4	0.2
sim_K20_N3_T50_M200_G0_H40_C40_run2	20	3	40	40	4	0.2
sim_K20_N3_T50_M200_G0_H40_C40_run3	20	3	40	40	2	0.1
sim_K20_N3_T50_M200_G0_H40_C40_run4	20	3	40	40	0	0
sim_K20_N3_T50_M200_G0_H40_C40_run5	20	3	40	40	2	0.1
sim_K20_N3_T50_M200_G0_H40_C40_run6	20	3	40	40	0	0
sim_K20_N3_T50_M200_G0_H40_C40_run7	20	3	40	40	7	0.35
sim_K20_N3_T50_M200_G0_H40_C40_run8	20	3	40	40	4	0.2
sim_K20_N3_T50_M200_G0_H40_C40_run9	20	3	40	40	6	0.3
sim_K20_N4_T50_M200_G0_H10_C10_run1	20	4	10	10	2	0.1
sim_K20_N4_T50_M200_G0_H10_C10_run10	20	4	10	10	0	0
sim_K20_N4_T50_M200_G0_H10_C10_run2	20	4	10	10	4	0.2
sim_K20_N4_T50_M200_G0_H10_C10_run3	20	4	10	10	1	0.05
sim_K20_N4_T50_M200_G0_H10_C10_run4	20	4	10	10	1	0.05
sim_K20_N4_T50_M200_G0_H10_C10_run5	20	4	10	10	0	0
sim_K20_N4_T50_M200_G0_H10_C10_run6	20	4	10	10	3	0.15
sim_K20_N4_T50_M200_G0_H10_C10_run7	20	4	10	10	2	0.1
sim_K20_N4_T50_M200_G0_H10_C10_run8	20	4	10	10	13	0.65
sim_K20_N4_T50_M200_G0_H10_C10_run9	20	4	10	10	1	0.05
sim_K20_N4_T50_M200_G0_H10_C20_run1	20	4	10	20	0	0
sim_K20_N4_T50_M200_G0_H10_C20_run10	20	4	10	20	2	0.1
sim_K20_N4_T50_M200_G0_H10_C20_run2	20	4	10	20	2	0.1
sim_K20_N4_T50_M200_G0_H10_C20_run3	20	4	10	20	0	0
sim_K20_N4_T50_M200_G0_H10_C20_run4	20	4	10	20	1	0.05
sim_K20_N4_T50_M200_G0_H10_C20_run5	20	4	10	20	1	0.05
sim_K20_N4_T50_M200_G0_H10_C20_run6	20	4	10	20	1	0.05
sim_K20_N4_T50_M200_G0_H10_C20_run7	20	4	10	20	2	0.1
sim_K20_N4_T50_M200_G0_H10_C20_run8	20	4	10	20	0	0
sim_K20_N4_T50_M200_G0_H10_C20_run9	20	4	10	20	0	0
sim_K20_N4_T50_M200_G0_H10_C40_run1	20	4	10	40	0	0
sim_K20_N4_T50_M200_G0_H10_C40_run10	20	4	10	40	0	0
sim_K20_N4_T50_M200_G0_H10_C40_run2	20	4	10	40	0	0
sim_K20_N4_T50_M200_G0_H10_C40_run3	20	4	10	40	0	0
sim_K20_N4_T50_M200_G0_H10_C40_run4	20	4	10	40	2	0.1
sim_K20_N4_T50_M200_G0_H10_C40_run5	20	4	10	40	0	0
sim_K20_N4_T50_M200_G0_H10_C40_run6	20	4	10	40	1	0.05
sim_K20_N4_T50_M200_G0_H10_C40_run7	20	4	10	40	0	0
sim_K20_N4_T50_M200_G0_H10_C40_run8	20	4	10	40	1	0.05
sim_K20_N4_T50_M200_G0_H10_C40_run9	20	4	10	40	1	0.05
sim_K20_N4_T50_M200_G0_H20_C10_run1	20	4	20	10	2	0.1
sim_K20_N4_T50_M200_G0_H20_C10_run10	20	4	20	10	0	0
sim_K20_N4_T50_M200_G0_H20_C10_run2	20	4	20	10	7	0.35
sim_K20_N4_T50_M200_G0_H20_C10_run3	20	4	20	10	3	0.15
sim_K20_N4_T50_M200_G0_H20_C10_run4	20	4	20	10	3	0.15
sim_K20_N4_T50_M200_G0_H20_C10_run5	20	4	20	10	0	0
sim_K20_N4_T50_M200_G0_H20_C10_run6	20	4	20	10	6	0.3
sim_K20_N4_T50_M200_G0_H20_C10_run7	20	4	20	10	0	0
sim_K20_N4_T50_M200_G0_H20_C10_run8	20	4	20	10	1	0.05
sim_K20_N4_T50_M200_G0_H20_C10_run9	20	4	20	10	4	0.2
sim_K20_N4_T50_M200_G0_H20_C20_run1	20	4	20	20	3	0.15
sim_K20_N4_T50_M200_G0_H20_C20_run10	20	4	20	20	0	0
sim_K20_N4_T50_M200_G0_H20_C20_run2	20	4	20	20	1	0.05
sim_K20_N4_T50_M200_G0_H20_C20_run3	20	4	20	20	0	0
sim_K20_N4_T50_M200_G0_H20_C20_run4	20	4	20	20	3	0.15
sim_K20_N4_T50_M200_G0_H20_C20_run5	20	4	20	20	0	0
sim_K20_N4_T50_M200_G0_H20_C20_run6	20	4	20	20	0	0
sim_K20_N4_T50_M200_G0_H20_C20_run7	20	4	20	20	0	0
sim_K20_N4_T50_M200_G0_H20_C20_run8	20	4	20	20	9	0.45
sim_K20_N4_T50_M200_G0_H20_C20_run9	20	4	20	20	1	0.05
sim_K20_N4_T50_M200_G0_H20_C40_run1	20	4	20	40	2	0.1
sim_K20_N4_T50_M200_G0_H20_C40_run10	20	4	20	40	0	0
sim_K20_N4_T50_M200_G0_H20_C40_run2	20	4	20	40	1	0.05
sim_K20_N4_T50_M200_G0_H20_C40_run3	20	4	20	40	2	0.1
sim_K20_N4_T50_M200_G0_H20_C40_run4	20	4	20	40	1	0.05
sim_K20_N4_T50_M200_G0_H20_C40_run5	20	4	20	40	0	0
sim_K20_N4_T50_M200_G0_H20_C40_run6	20	4	20	40	0	0
sim_K20_N4_T50_M200_G0_H20_C40_run7	20	4	20	40	0	0
sim_K20_N4_T50_M200_G0_H20_C40_run8	20	4	20	40	0	0
sim_K20_N4_T50_M200_G0_H20_C40_run9	20	4	20	40	3	0.15
sim_K20_N4_T50_M200_G0_H40_C10_run1	20	4	40	10	0	0
sim_K20_N4_T50_M200_G0_H40_C10_run10	20	4	40	10	5	0.25
sim_K20_N4_T50_M200_G0_H40_C10_run2	20	4	40	10	15	0.75
sim_K20_N4_T50_M200_G0_H40_C10_run3	20	4	40	10	1	0.05
sim_K20_N4_T50_M200_G0_H40_C10_run4	20	4	40	10	12	0.6
sim_K20_N4_T50_M200_G0_H40_C10_run5	20	4	40	10	14	0.7
sim_K20_N4_T50_M200_G0_H40_C10_run6	20	4	40	10	3	0.15
sim_K20_N4_T50_M200_G0_H40_C10_run7	20	4	40	10	1	0.05
sim_K20_N4_T50_M200_G0_H40_C10_run8	20	4	40	10	11	0.55
sim_K20_N4_T50_M200_G0_H40_C10_run9	20	4	40	10	8	0.4
sim_K20_N4_T50_M200_G0_H40_C20_run1	20	4	40	20	2	0.1
sim_K20_N4_T50_M200_G0_H40_C20_run10	20	4	40	20	8	0.4
sim_K20_N4_T50_M200_G0_H40_C20_run2	20	4	40	20	4	0.2
sim_K20_N4_T50_M200_G0_H40_C20_run3	20	4	40	20	4	0.2
sim_K20_N4_T50_M200_G0_H40_C20_run4	20	4	40	20	11	0.55
sim_K20_N4_T50_M200_G0_H40_C20_run5	20	4	40	20	4	0.2
sim_K20_N4_T50_M200_G0_H40_C20_run6	20	4	40	20	10	0.5
sim_K20_N4_T50_M200_G0_H40_C20_run7	20	4	40	20	3	0.15
sim_K20_N4_T50_M200_G0_H40_C20_run8	20	4	40	20	0	0
sim_K20_N4_T50_M200_G0_H40_C20_run9	20	4	40	20	2	0.1
sim_K20_N4_T50_M200_G0_H40_C40_run1	20	4	40	40	3	0.15
sim_K20_N4_T50_M200_G0_H40_C40_run10	20	4	40	40	1	0.05
sim_K20_N4_T50_M200_G0_H40_C40_run2	20	4	40	40	1	0.05
sim_K20_N4_T50_M200_G0_H40_C40_run3	20	4	40	40	10	0.5
sim_K20_N4_T50_M200_G0_H40_C40_run4	20	4	40	40	11	0.55
sim_K20_N4_T50_M200_G0_H40_C40_run5	20	4	40	40	1	0.05
sim_K20_N4_T50_M200_G0_H40_C40_run6	20	4	40	40	1	0.05
sim_K20_N4_T50_M200_G0_H40_C40_run7	20	4	40	40	2	0.1
sim_K20_N4_T50_M200_G0_H40_C40_run8	20	4	40	40	6	0.3
sim_K20_N4_T50_M200_G0_H40_C40_run9	20	4	40	40	2	0.1
sim_K20_N5_T50_M200_G0_H10_C10_run1	20	5	10	10	0	0
sim_K20_N5_T50_M200_G0_H10_C10_run10	20	5	10	10	2	0.1
sim_K20_N5_T50_M200_G0_H10_C10_run2	20	5	10	10	8	0.4
sim_K20_N5_T50_M200_G0_H10_C10_run3	20	5	10	10	0	0
sim_K20_N5_T50_M200_G0_H10_C10_run4	20	5	10	10	5	0.25
sim_K20_N5_T50_M200_G0_H10_C10_run5	20	5	10	10	1	0.05
sim_K20_N5_T50_M200_G0_H10_C10_run6	20	5	10	10	0	0
sim_K20_N5_T50_M200_G0_H10_C10_run7	20	5	10	10	0	0
sim_K20_N5_T50_M200_G0_H10_C10_run8	20	5	10	10	1	0.05
sim_K20_N5_T50_M200_G0_H10_C10_run9	20	5	10	10	1	0.05
sim_K20_N5_T50_M200_G0_H10_C20_run1	20	5	10	20	1	0.05
sim_K20_N5_T50_M200_G0_H10_C20_run10	20	5	10	20	1	0.05
sim_K20_N5_T50_M200_G0_H10_C20_run2	20	5	10	20	1	0.05
sim_K20_N5_T50_M200_G0_H10_C20_run3	20	5	10	20	2	0.1
sim_K20_N5_T50_M200_G0_H10_C20_run4	20	5	10	20	0	0
sim_K20_N5_T50_M200_G0_H10_C20_run5	20	5	10	20	0	0
sim_K20_N5_T50_M200_G0_H10_C20_run6	20	5	10	20	1	0.05
sim_K20_N5_T50_M200_G0_H10_C20_run7	20	5	10	20	0	0
sim_K20_N5_T50_M200_G0_H10_C20_run8	20	5	10	20	1	0.05
sim_K20_N5_T50_M200_G0_H10_C20_run9	20	5	10	20	0	0
sim_K20_N5_T50_M200_G0_H10_C40_run1	20	5	10	40	0	0
sim_K20_N5_T50_M200_G0_H10_C40_run10	20	5	10	40	0	0
sim_K20_N5_T50_M200_G0_H10_C40_run2	20	5	10	40	0	0
sim_K20_N5_T50_M200_G0_H10_C40_run3	20	5	10	40	0	0
sim_K20_N5_T50_M200_G0_H10_C40_run4	20	5	10	40	1	0.05
sim_K20_N5_T50_M200_G0_H10_C40_run5	20	5	10	40	0	0
sim_K20_N5_T50_M200_G0_H10_C40_run6	20	5	10	40	0	0
sim_K20_N5_T50_M200_G0_H10_C40_run7	20	5	10	40	1	0.05
sim_K20_N5_T50_M200_G0_H10_C40_run8	20	5	10	40	0	0
sim_K20_N5_T50_M200_G0_H10_C40_run9	20	5	10	40	4	0.2
sim_K20_N5_T50_M200_G0_H20_C10_run1	20	5	20	10	7	0.35
sim_K20_N5_T50_M200_G0_H20_C10_run10	20	5	20	10	3	0.15
sim_K20_N5_T50_M200_G0_H20_C10_run2	20	5	20	10	2	0.1
sim_K20_N5_T50_M200_G0_H20_C10_run3	20	5	20	10	1	0.05
sim_K20_N5_T50_M200_G0_H20_C10_run4	20	5	20	10	1	0.05
sim_K20_N5_T50_M200_G0_H20_C10_run5	20	5	20	10	0	0
sim_K20_N5_T50_M200_G0_H20_C10_run6	20	5	20	10	2	0.1
sim_K20_N5_T50_M200_G0_H20_C10_run7	20	5	20	10	5	0.25
sim_K20_N5_T50_M200_G0_H20_C10_run8	20	5	20	10	0	0
sim_K20_N5_T50_M200_G0_H20_C10_run9	20	5	20	10	1	0.05
sim_K20_N5_T50_M200_G0_H20_C20_run1	20	5	20	20	3	0.15
sim_K20_N5_T50_M200_G0_H20_C20_run10	20	5	20	20	3	0.15
sim_K20_N5_T50_M200_G0_H20_C20_run2	20	5	20	20	0	0
sim_K20_N5_T50_M200_G0_H20_C20_run3	20	5	20	20	0	0
sim_K20_N5_T50_M200_G0_H20_C20_run4	20	5	20	20	0	0
sim_K20_N5_T50_M200_G0_H20_C20_run5	20	5	20	20	6	0.3
sim_K20_N5_T50_M200_G0_H20_C20_run6	20	5	20	20	0	0
sim_K20_N5_T50_M200_G0_H20_C20_run7	20	5	20	20	2	0.1
sim_K20_N5_T50_M200_G0_H20_C20_run8	20	5	20	20	0	0
sim_K20_N5_T50_M200_G0_H20_C20_run9	20	5	20	20	0	0
sim_K20_N5_T50_M200_G0_H20_C40_run1	20	5	20	40	1	0.05
sim_K20_N5_T50_M200_G0_H20_C40_run10	20	5	20	40	1	0.05
sim_K20_N5_T50_M200_G0_H20_C40_run2	20	5	20	40	0	0
sim_K20_N5_T50_M200_G0_H20_C40_run3	20	5	20	40	0	0
sim_K20_N5_T50_M200_G0_H20_C40_run4	20	5	20	40	0	0
sim_K20_N5_T50_M200_G0_H20_C40_run5	20	5	20	40	2	0.1
sim_K20_N5_T50_M200_G0_H20_C40_run6	20	5	20	40	1	0.05
sim_K20_N5_T50_M200_G0_H20_C40_run7	20	5	20	40	0	0
sim_K20_N5_T50_M200_G0_H20_C40_run8	20	5	20	40	10	0.5
sim_K20_N5_T50_M200_G0_H20_C40_run9	20	5	20	40	0	0
sim_K20_N5_T50_M200_G0_H40_C10_run1	20	5	40	10	1	0.05
sim_K20_N5_T50_M200_G0_H40_C10_run10	20	5	40	10	0	0
sim_K20_N5_T50_M200_G0_H40_C10_run2	20	5	40	10	1	0.05
sim_K20_N5_T50_M200_G0_H40_C10_run3	20	5	40	10	4	0.2
sim_K20_N5_T50_M200_G0_H40_C10_run4	20	5	40	10	0	0
sim_K20_N5_T50_M200_G0_H40_C10_run5	20	5	40	10	1	0.05
sim_K20_N5_T50_M200_G0_H40_C10_run6	20	5	40	10	0	0
sim_K20_N5_T50_M200_G0_H40_C10_run7	20	5	40	10	0	0
sim_K20_N5_T50_M200_G0_H40_C10_run8	20	5	40	10	1	0.05
sim_K20_N5_T50_M200_G0_H40_C10_run9	20	5	40	10	15	0.75
sim_K20_N5_T50_M200_G0_H40_C20_run1	20	5	40	20	6	0.3
sim_K20_N5_T50_M200_G0_H40_C20_run10	20	5	40	20	4	0.2
sim_K20_N5_T50_M200_G0_H40_C20_run2	20	5	40	20	1	0.05
sim_K20_N5_T50_M200_G0_H40_C20_run3	20	5	40	20	0	0
sim_K20_N5_T50_M200_G0_H40_C20_run4	20	5	40	20	0	0
sim_K20_N5_T50_M200_G0_H40_C20_run5	20	5	40	20	1	0.05
sim_K20_N5_T50_M200_G0_H40_C20_run6	20	5	40	20	1	0.05
sim_K20_N5_T50_M200_G0_H40_C20_run7	20	5	40	20	1	0.05
sim_K20_N5_T50_M200_G0_H40_C20_run8	20	5	40	20	1	0.05
sim_K20_N5_T50_M200_G0_H40_C20_run9	20	5	40	20	1	0.05
sim_K20_N5_T50_M200_G0_H40_C40_run1	20	5	40	40	0	0
sim_K20_N5_T50_M200_G0_H40_C40_run10	20	5	40	40	1	0.05
sim_K20_N5_T50_M200_G0_H40_C40_run2	20	5	40	40	0	0
sim_K20_N5_T50_M200_G0_H40_C40_run3	20	5	40	40	0	0
sim_K20_N5_T50_M200_G0_H40_C40_run4	20	5	40	40	1	0.05
sim_K20_N5_T50_M200_G0_H40_C40_run5	20	5	40	40	0	0
sim_K20_N5_T50_M200_G0_H40_C40_run6	20	5	40	40	0	0
sim_K20_N5_T50_M200_G0_H40_C40_run7	20	5	40	40	0	0
sim_K20_N5_T50_M200_G0_H40_C40_run8	20	5	40	40	0	0
sim_K20_N5_T50_M200_G0_H40_C40_run9	20	5	40	40	3	0.15
sim_K20_N6_T50_M200_G0_H10_C10_run1	20	6	10	10	0	0
sim_K20_N6_T50_M200_G0_H10_C10_run10	20	6	10	10	0	0
sim_K20_N6_T50_M200_G0_H10_C10_run2	20	6	10	10	2	0.1
sim_K20_N6_T50_M200_G0_H10_C10_run3	20	6	10	10	1	0.05
sim_K20_N6_T50_M200_G0_H10_C10_run4	20	6	10	10	3	0.15
sim_K20_N6_T50_M200_G0_H10_C10_run5	20	6	10	10	0	0
sim_K20_N6_T50_M200_G0_H10_C10_run6	20	6	10	10	0	0
sim_K20_N6_T50_M200_G0_H10_C10_run7	20	6	10	10	0	0
sim_K20_N6_T50_M200_G0_H10_C10_run8	20	6	10	10	0	0
sim_K20_N6_T50_M200_G0_H10_C10_run9	20	6	10	10	0	0
sim_K20_N6_T50_M200_G0_H10_C20_run1	20	6	10	20	1	0.05
sim_K20_N6_T50_M200_G0_H10_C20_run10	20	6	10	20	0	0
sim_K20_N6_T50_M200_G0_H10_C20_run2	20	6	10	20	0	0
sim_K20_N6_T50_M200_G0_H10_C20_run3	20	6	10	20	1	0.05
sim_K20_N6_T50_M200_G0_H10_C20_run4	20	6	10	20	3	0.15
sim_K20_N6_T50_M200_G0_H10_C20_run5	20	6	10	20	1	0.05
sim_K20_N6_T50_M200_G0_H10_C20_run6	20	6	10	20	0	0
sim_K20_N6_T50_M200_G0_H10_C20_run7	20	6	10	20	0	0
sim_K20_N6_T50_M200_G0_H10_C20_run8	20	6	10	20	0	0
sim_K20_N6_T50_M200_G0_H10_C20_run9	20	6	10	20	0	0
sim_K20_N6_T50_M200_G0_H10_C40_run1	20	6	10	40	0	0
sim_K20_N6_T50_M200_G0_H10_C40_run10	20	6	10	40	0	0
sim_K20_N6_T50_M200_G0_H10_C40_run2	20	6	10	40	0	0
sim_K20_N6_T50_M200_G0_H10_C40_run3	20	6	10	40	0	0
sim_K20_N6_T50_M200_G0_H10_C40_run4	20	6	10	40	0	0
sim_K20_N6_T50_M200_G0_H10_C40_run5	20	6	10	40	0	0
sim_K20_N6_T50_M200_G0_H10_C40_run6	20	6	10	40	0	0
sim_K20_N6_T50_M200_G0_H10_C40_run7	20	6	10	40	1	0.05
sim_K20_N6_T50_M200_G0_H10_C40_run8	20	6	10	40	2	0.1
sim_K20_N6_T50_M200_G0_H10_C40_run9	20	6	10	40	1	0.05
sim_K20_N6_T50_M200_G0_H20_C10_run1	20	6	20	10	0	0
sim_K20_N6_T50_M200_G0_H20_C10_run10	20	6	20	10	0	0
sim_K20_N6_T50_M200_G0_H20_C10_run2	20	6	20	10	2	0.1
sim_K20_N6_T50_M200_G0_H20_C10_run3	20	6	20	10	0	0
sim_K20_N6_T50_M200_G0_H20_C10_run4	20	6	20	10	1	0.05
sim_K20_N6_T50_M200_G0_H20_C10_run5	20	6	20	10	2	0.1
sim_K20_N6_T50_M200_G0_H20_C10_run6	20	6	20	10	1	0.05
sim_K20_N6_T50_M200_G0_H20_C10_run7	20	6	20	10	3	0.15
sim_K20_N6_T50_M200_G0_H20_C10_run8	20	6	20	10	0	0
sim_K20_N6_T50_M200_G0_H20_C10_run9	20	6	20	10	2	0.1
sim_K20_N6_T50_M200_G0_H20_C20_run1	20	6	20	20	0	0
sim_K20_N6_T50_M200_G0_H20_C20_run10	20	6	20	20	0	0
sim_K20_N6_T50_M200_G0_H20_C20_run2	20	6	20	20	0	0
sim_K20_N6_T50_M200_G0_H20_C20_run3	20	6	20	20	0	0
sim_K20_N6_T50_M200_G0_H20_C20_run4	20	6	20	20	0	0
sim_K20_N6_T50_M200_G0_H20_C20_run5	20	6	20	20	1	0.05
sim_K20_N6_T50_M200_G0_H20_C20_run6	20	6	20	20	1	0.05
sim_K20_N6_T50_M200_G0_H20_C20_run7	20	6	20	20	0	0
sim_K20_N6_T50_M200_G0_H20_C20_run8	20	6	20	20	0	0
sim_K20_N6_T50_M200_G0_H20_C20_run9	20	6	20	20	0	0
sim_K20_N6_T50_M200_G0_H20_C40_run1	20	6	20	40	0	0
sim_K20_N6_T50_M200_G0_H20_C40_run10	20	6	20	40	2	0.1
sim_K20_N6_T50_M200_G0_H20_C40_run2	20	6	20	40	0	0
sim_K20_N6_T50_M200_G0_H20_C40_run3	20	6	20	40	1	0.05
sim_K20_N6_T50_M200_G0_H20_C40_run4	20	6	20	40	0	0
sim_K20_N6_T50_M200_G0_H20_C40_run5	20	6	20	40	0	0
sim_K20_N6_T50_M200_G0_H20_C40_run6	20	6	20	40	0	0
sim_K20_N6_T50_M200_G0_H20_C40_run7	20	6	20	40	0	0
sim_K20_N6_T50_M200_G0_H20_C40_run8	20	6	20	40	0	0
sim_K20_N6_T50_M200_G0_H20_C40_run9	20	6	20	40	0	0
sim_K20_N6_T50_M200_G0_H40_C10_run1	20	6	40	10	0	0
sim_K20_N6_T50_M200_G0_H40_C10_run10	20	6	40	10	1	0.05
sim_K20_N6_T50_M200_G0_H40_C10_run2	20	6	40	10	3	0.15
sim_K20_N6_T50_M200_G0_H40_C10_run3	20	6	40	10	1	0.05
sim_K20_N6_T50_M200_G0_H40_C10_run4	20	6	40	10	1	0.05
sim_K20_N6_T50_M200_G0_H40_C10_run5	20	6	40	10	0	0
sim_K20_N6_T50_M200_G0_H40_C10_run6	20	6	40	10	1	0.05
sim_K20_N6_T50_M200_G0_H40_C10_run7	20	6	40	10	1	0.05
sim_K20_N6_T50_M200_G0_H40_C10_run8	20	6	40	10	0	0
sim_K20_N6_T50_M200_G0_H40_C10_run9	20	6	40	10	2	0.1
sim_K20_N6_T50_M200_G0_H40_C20_run1	20	6	40	20	0	0
sim_K20_N6_T50_M200_G0_H40_C20_run10	20	6	40	20	0	0
sim_K20_N6_T50_M200_G0_H40_C20_run2	20	6	40	20	0	0
sim_K20_N6_T50_M200_G0_H40_C20_run3	20	6	40	20	4	0.2
sim_K20_N6_T50_M200_G0_H40_C20_run4	20	6	40	20	0	0
sim_K20_N6_T50_M200_G0_H40_C20_run5	20	6	40	20	11	0.55
sim_K20_N6_T50_M200_G0_H40_C20_run6	20	6	40	20	0	0
sim_K20_N6_T50_M200_G0_H40_C20_run7	20	6	40	20	0	0
sim_K20_N6_T50_M200_G0_H40_C20_run8	20	6	40	20	2	0.1
sim_K20_N6_T50_M200_G0_H40_C20_run9	20	6	40	20	0	0
sim_K20_N6_T50_M200_G0_H40_C40_run1	20	6	40	40	0	0
sim_K20_N6_T50_M200_G0_H40_C40_run10	20	6	40	40	0	0
sim_K20_N6_T50_M200_G0_H40_C40_run2	20	6	40	40	0	0
sim_K20_N6_T50_M200_G0_H40_C40_run3	20	6	40	40	1	0.05
sim_K20_N6_T50_M200_G0_H40_C40_run4	20	6	40	40	1	0.05
sim_K20_N6_T50_M200_G0_H40_C40_run5	20	6	40	40	1	0.05
sim_K20_N6_T50_M200_G0_H40_C40_run6	20	6	40	40	0	0
sim_K20_N6_T50_M200_G0_H40_C40_run7	20	6	40	40	2	0.1
sim_K20_N6_T50_M200_G0_H40_C40_run8	20	6	40	40	0	0
sim_K20_N6_T50_M200_G0_H40_C40_run9	20	6	40	40	0	0
sim_K20_N7_T50_M200_G0_H10_C10_run1	20	7	10	10	0	0
sim_K20_N7_T50_M200_G0_H10_C10_run10	20	7	10	10	0	0
sim_K20_N7_T50_M200_G0_H10_C10_run2	20	7	10	10	0	0
sim_K20_N7_T50_M200_G0_H10_C10_run3	20	7	10	10	0	0
sim_K20_N7_T50_M200_G0_H10_C10_run4	20	7	10	10	0	0
sim_K20_N7_T50_M200_G0_H10_C10_run5	20	7	10	10	0	0
sim_K20_N7_T50_M200_G0_H10_C10_run6	20	7	10	10	0	0
sim_K20_N7_T50_M200_G0_H10_C10_run7	20	7	10	10	1	0.05
sim_K20_N7_T50_M200_G0_H10_C10_run8	20	7	10	10	0	0
sim_K20_N7_T50_M200_G0_H10_C10_run9	20	7	10	10	0	0
sim_K20_N7_T50_M200_G0_H10_C20_run1	20	7	10	20	0	0
sim_K20_N7_T50_M200_G0_H10_C20_run10	20	7	10	20	0	0
sim_K20_N7_T50_M200_G0_H10_C20_run2	20	7	10	20	0	0
sim_K20_N7_T50_M200_G0_H10_C20_run3	20	7	10	20	0	0
sim_K20_N7_T50_M200_G0_H10_C20_run4	20	7	10	20	0	0
sim_K20_N7_T50_M200_G0_H10_C20_run5	20	7	10	20	0	0
sim_K20_N7_T50_M200_G0_H10_C20_run6	20	7	10	20	0	0
sim_K20_N7_T50_M200_G0_H10_C20_run7	20	7	10	20	0	0
sim_K20_N7_T50_M200_G0_H10_C20_run8	20	7	10	20	0	0
sim_K20_N7_T50_M200_G0_H10_C20_run9	20	7	10	20	0	0
sim_K20_N7_T50_M200_G0_H10_C40_run1	20	7	10	40	0	0
sim_K20_N7_T50_M200_G0_H10_C40_run10	20	7	10	40	0	0
sim_K20_N7_T50_M200_G0_H10_C40_run2	20	7	10	40	0	0
sim_K20_N7_T50_M200_G0_H10_C40_run3	20	7	10	40	0	0
sim_K20_N7_T50_M200_G0_H10_C40_run4	20	7	10	40	0	0
sim_K20_N7_T50_M200_G0_H10_C40_run5	20	7	10	40	0	0
sim_K20_N7_T50_M200_G0_H10_C40_run6	20	7	10	40	0	0
sim_K20_N7_T50_M200_G0_H10_C40_run7	20	7	10	40	0	0
sim_K20_N7_T50_M200_G0_H10_C40_run8	20	7	10	40	0	0
sim_K20_N7_T50_M200_G0_H10_C40_run9	20	7	10	40	1	0.05
sim_K20_N7_T50_M200_G0_H20_C10_run1	20	7	20	10	0	0
sim_K20_N7_T50_M200_G0_H20_C10_run10	20	7	20	10	0	0
sim_K20_N7_T50_M200_G0_H20_C10_run2	20	7	20	10	0	0
sim_K20_N7_T50_M200_G0_H20_C10_run3	20	7	20	10	0	0
sim_K20_N7_T50_M200_G0_H20_C10_run4	20	7	20	10	0	0
sim_K20_N7_T50_M200_G0_H20_C10_run5	20	7	20	10	0	0
sim_K20_N7_T50_M200_G0_H20_C10_run6	20	7	20	10	1	0.05
sim_K20_N7_T50_M200_G0_H20_C10_run7	20	7	20	10	0	0
sim_K20_N7_T50_M200_G0_H20_C10_run8	20	7	20	10	0	0
sim_K20_N7_T50_M200_G0_H20_C10_run9	20	7	20	10	0	0
sim_K20_N7_T50_M200_G0_H20_C20_run1	20	7	20	20	0	0
sim_K20_N7_T50_M200_G0_H20_C20_run10	20	7	20	20	0	0
sim_K20_N7_T50_M200_G0_H20_C20_run2	20	7	20	20	2	0.1
sim_K20_N7_T50_M200_G0_H20_C20_run3	20	7	20	20	0	0
sim_K20_N7_T50_M200_G0_H20_C20_run4	20	7	20	20	0	0
sim_K20_N7_T50_M200_G0_H20_C20_run5	20	7	20	20	0	0
sim_K20_N7_T50_M200_G0_H20_C20_run6	20	7	20	20	0	0
sim_K20_N7_T50_M200_G0_H20_C20_run7	20	7	20	20	1	0.05
sim_K20_N7_T50_M200_G0_H20_C20_run8	20	7	20	20	0	0
sim_K20_N7_T50_M200_G0_H20_C20_run9	20	7	20	20	1	0.05
sim_K20_N7_T50_M200_G0_H20_C40_run1	20	7	20	40	0	0
sim_K20_N7_T50_M200_G0_H20_C40_run10	20	7	20	40	0	0
sim_K20_N7_T50_M200_G0_H20_C40_run2	20	7	20	40	0	0
sim_K20_N7_T50_M200_G0_H20_C40_run3	20	7	20	40	0	0
sim_K20_N7_T50_M200_G0_H20_C40_run4	20	7	20	40	0	0
sim_K20_N7_T50_M200_G0_H20_C40_run5	20	7	20	40	4	0.2
sim_K20_N7_T50_M200_G0_H20_C40_run6	20	7	20	40	0	0
sim_K20_N7_T50_M200_G0_H20_C40_run7	20	7	20	40	0	0
sim_K20_N7_T50_M200_G0_H20_C40_run8	20	7	20	40	0	0
sim_K20_N7_T50_M200_G0_H20_C40_run9	20	7	20	40	0	0
sim_K20_N7_T50_M200_G0_H40_C10_run1	20	7	40	10	1	0.05
sim_K20_N7_T50_M200_G0_H40_C10_run10	20	7	40	10	1	0.05
sim_K20_N7_T50_M200_G0_H40_C10_run2	20	7	40	10	0	0
sim_K20_N7_T50_M200_G0_H40_C10_run3	20	7	40	10	1	0.05
sim_K20_N7_T50_M200_G0_H40_C10_run4	20	7	40	10	0	0
sim_K20_N7_T50_M200_G0_H40_C10_run5	20	7	40	10	1	0.05
sim_K20_N7_T50_M200_G0_H40_C10_run6	20	7	40	10	0	0
sim_K20_N7_T50_M200_G0_H40_C10_run7	20	7	40	10	0	0
sim_K20_N7_T50_M200_G0_H40_C10_run8	20	7	40	10	0	0
sim_K20_N7_T50_M200_G0_H40_C10_run9	20	7	40	10	0	0
sim_K20_N7_T50_M200_G0_H40_C20_run1	20	7	40	20	0	0
sim_K20_N7_T50_M200_G0_H40_C20_run10	20	7	40	20	0	0
sim_K20_N7_T50_M200_G0_H40_C20_run2	20	7	40	20	0	0
sim_K20_N7_T50_M200_G0_H40_C20_run3	20	7	40	20	0	0
sim_K20_N7_T50_M200_G0_H40_C20_run4	20	7	40	20	0	0
sim_K20_N7_T50_M200_G0_H40_C20_run5	20	7	40	20	0	0
sim_K20_N7_T50_M200_G0_H40_C20_run6	20	7	40	20	0	0
sim_K20_N7_T50_M200_G0_H40_C20_run7	20	7	40	20	0	0
sim_K20_N7_T50_M200_G0_H40_C20_run8	20	7	40	20	0	0
sim_K20_N7_T50_M200_G0_H40_C20_run9	20	7	40	20	1	0.05
sim_K20_N7_T50_M200_G0_H40_C40_run1	20	7	40	40	1	0.05
sim_K20_N7_T50_M200_G0_H40_C40_run10	20	7	40	40	0	0
sim_K20_N7_T50_M200_G0_H40_C40_run2	20	7	40	40	0	0
sim_K20_N7_T50_M200_G0_H40_C40_run3	20	7	40	40	1	0.05
sim_K20_N7_T50_M200_G0_H40_C40_run4	20	7	40	40	0	0
sim_K20_N7_T50_M200_G0_H40_C40_run5	20	7	40	40	0	0
sim_K20_N7_T50_M200_G0_H40_C40_run6	20	7	40	40	0	0
sim_K20_N7_T50_M200_G0_H40_C40_run7	20	7	40	40	0	0
sim_K20_N7_T50_M200_G0_H40_C40_run8	20	7	40	40	0	0
sim_K20_N7_T50_M200_G0_H40_C40_run9	20	7	40	40	0	0
sim_K20_N8_T50_M200_G0_H10_C10_run1	20	8	10	10	0	0
sim_K20_N8_T50_M200_G0_H10_C10_run10	20	8	10	10	0	0
sim_K20_N8_T50_M200_G0_H10_C10_run2	20	8	10	10	0	0
sim_K20_N8_T50_M200_G0_H10_C10_run3	20	8	10	10	0	0
sim_K20_N8_T50_M200_G0_H10_C10_run4	20	8	10	10	0	0
sim_K20_N8_T50_M200_G0_H10_C10_run5	20	8	10	10	0	0
sim_K20_N8_T50_M200_G0_H10_C10_run6	20	8	10	10	1	0.05
sim_K20_N8_T50_M200_G0_H10_C10_run7	20	8	10	10	0	0
sim_K20_N8_T50_M200_G0_H10_C10_run8	20	8	10	10	0	0
sim_K20_N8_T50_M200_G0_H10_C10_run9	20	8	10	10	0	0
sim_K20_N8_T50_M200_G0_H10_C20_run1	20	8	10	20	0	0
sim_K20_N8_T50_M200_G0_H10_C20_run10	20	8	10	20	0	0
sim_K20_N8_T50_M200_G0_H10_C20_run2	20	8	10	20	0	0
sim_K20_N8_T50_M200_G0_H10_C20_run3	20	8	10	20	0	0
sim_K20_N8_T50_M200_G0_H10_C20_run4	20	8	10	20	0	0
sim_K20_N8_T50_M200_G0_H10_C20_run5	20	8	10	20	1	0.05
sim_K20_N8_T50_M200_G0_H10_C20_run6	20	8	10	20	0	0
sim_K20_N8_T50_M200_G0_H10_C20_run7	20	8	10	20	1	0.05
sim_K20_N8_T50_M200_G0_H10_C20_run8	20	8	10	20	0	0
sim_K20_N8_T50_M200_G0_H10_C20_run9	20	8	10	20	0	0
sim_K20_N8_T50_M200_G0_H10_C40_run1	20	8	10	40	0	0
sim_K20_N8_T50_M200_G0_H10_C40_run10	20	8	10	40	0	0
sim_K20_N8_T50_M200_G0_H10_C40_run2	20	8	10	40	0	0
sim_K20_N8_T50_M200_G0_H10_C40_run3	20	8	10	40	0	0
sim_K20_N8_T50_M200_G0_H10_C40_run4	20	8	10	40	0	0
sim_K20_N8_T50_M200_G0_H10_C40_run5	20	8	10	40	0	0
sim_K20_N8_T50_M200_G0_H10_C40_run6	20	8	10	40	0	0
sim_K20_N8_T50_M200_G0_H10_C40_run7	20	8	10	40	1	0.05
sim_K20_N8_T50_M200_G0_H10_C40_run8	20	8	10	40	0	0
sim_K20_N8_T50_M200_G0_H10_C40_run9	20	8	10	40	0	0
sim_K20_N8_T50_M200_G0_H20_C10_run1	20	8	20	10	0	0
sim_K20_N8_T50_M200_G0_H20_C10_run10	20	8	20	10	0	0
sim_K20_N8_T50_M200_G0_H20_C10_run2	20	8	20	10	1	0.05
sim_K20_N8_T50_M200_G0_H20_C10_run3	20	8	20	10	0	0
sim_K20_N8_T50_M200_G0_H20_C10_run4	20	8	20	10	0	0
sim_K20_N8_T50_M200_G0_H20_C10_run5	20	8	20	10	0	0
sim_K20_N8_T50_M200_G0_H20_C10_run6	20	8	20	10	2	0.1
sim_K20_N8_T50_M200_G0_H20_C10_run7	20	8	20	10	0	0
sim_K20_N8_T50_M200_G0_H20_C10_run8	20	8	20	10	0	0
sim_K20_N8_T50_M200_G0_H20_C10_run9	20	8	20	10	1	0.05
sim_K20_N8_T50_M200_G0_H20_C20_run1	20	8	20	20	0	0
sim_K20_N8_T50_M200_G0_H20_C20_run10	20	8	20	20	1	0.05
sim_K20_N8_T50_M200_G0_H20_C20_run2	20	8	20	20	0	0
sim_K20_N8_T50_M200_G0_H20_C20_run3	20	8	20	20	0	0
sim_K20_N8_T50_M200_G0_H20_C20_run4	20	8	20	20	0	0
sim_K20_N8_T50_M200_G0_H20_C20_run5	20	8	20	20	0	0
sim_K20_N8_T50_M200_G0_H20_C20_run6	20	8	20	20	0	0
sim_K20_N8_T50_M200_G0_H20_C20_run7	20	8	20	20	0	0
sim_K20_N8_T50_M200_G0_H20_C20_run8	20	8	20	20	0	0
sim_K20_N8_T50_M200_G0_H20_C20_run9	20	8	20	20	0	0
sim_K20_N8_T50_M200_G0_H20_C40_run1	20	8	20	40	0	0
sim_K20_N8_T50_M200_G0_H20_C40_run10	20	8	20	40	0	0
sim_K20_N8_T50_M200_G0_H20_C40_run2	20	8	20	40	0	0
sim_K20_N8_T50_M200_G0_H20_C40_run3	20	8	20	40	0	0
sim_K20_N8_T50_M200_G0_H20_C40_run4	20	8	20	40	0	0
sim_K20_N8_T50_M200_G0_H20_C40_run5	20	8	20	40	0	0
sim_K20_N8_T50_M200_G0_H20_C40_run6	20	8	20	40	0	0
sim_K20_N8_T50_M200_G0_H20_C40_run7	20	8	20	40	0	0
sim_K20_N8_T50_M200_G0_H20_C40_run8	20	8	20	40	0	0
sim_K20_N8_T50_M200_G0_H20_C40_run9	20	8	20	40	0	0
sim_K20_N8_T50_M200_G0_H40_C10_run1	20	8	40	10	0	0
sim_K20_N8_T50_M200_G0_H40_C10_run10	20	8	40	10	0	0
sim_K20_N8_T50_M200_G0_H40_C10_run2	20	8	40	10	3	0.15
sim_K20_N8_T50_M200_G0_H40_C10_run3	20	8	40	10	0	0
sim_K20_N8_T50_M200_G0_H40_C10_run4	20	8	40	10	0	0
sim_K20_N8_T50_M200_G0_H40_C10_run5	20	8	40	10	0	0
sim_K20_N8_T50_M200_G0_H40_C10_run6	20	8	40	10	0	0
sim_K20_N8_T50_M200_G0_H40_C10_run7	20	8	40	10	0	0
sim_K20_N8_T50_M200_G0_H40_C10_run8	20	8	40	10	0	0
sim_K20_N8_T50_M200_G0_H40_C10_run9	20	8	40	10	0	0
sim_K20_N8_T50_M200_G0_H40_C20_run1	20	8	40	20	0	0
sim_K20_N8_T50_M200_G0_H40_C20_run10	20	8	40	20	0	0
sim_K20_N8_T50_M200_G0_H40_C20_run2	20	8	40	20	1	0.05
sim_K20_N8_T50_M200_G0_H40_C20_run3	20	8	40	20	0	0
sim_K20_N8_T50_M200_G0_H40_C20_run4	20	8	40	20	0	0
sim_K20_N8_T50_M200_G0_H40_C20_run5	20	8	40	20	0	0
sim_K20_N8_T50_M200_G0_H40_C20_run6	20	8	40	20	1	0.05
sim_K20_N8_T50_M200_G0_H40_C20_run7	20	8	40	20	0	0
sim_K20_N8_T50_M200_G0_H40_C20_run8	20	8	40	20	0	0
sim_K20_N8_T50_M200_G0_H40_C20_run9	20	8	40	20	0	0
sim_K20_N8_T50_M200_G0_H40_C40_run1	20	8	40	40	0	0
sim_K20_N8_T50_M200_G0_H40_C40_run10	20	8	40	40	0	0
sim_K20_N8_T50_M200_G0_H40_C40_run2	20	8	40	40	0	0
sim_K20_N8_T50_M200_G0_H40_C40_run3	20	8	40	40	0	0
sim_K20_N8_T50_M200_G0_H40_C40_run4	20	8	40	40	0	0
sim_K20_N8_T50_M200_G0_H40_C40_run5	20	8	40	40	0	0
sim_K20_N8_T50_M200_G0_H40_C40_run6	20	8	40	40	0	0
sim_K20_N8_T50_M200_G0_H40_C40_run7	20	8	40	40	2	0.1
sim_K20_N8_T50_M200_G0_H40_C40_run8	20	8	40	40	0	0
sim_K20_N8_T50_M200_G0_H40_C40_run9	20	8	40	40	0	0
sim_K20_N9_T50_M200_G0_H10_C10_run1	20	9	10	10	1	0.05
sim_K20_N9_T50_M200_G0_H10_C10_run10	20	9	10	10	0	0
sim_K20_N9_T50_M200_G0_H10_C10_run2	20	9	10	10	0	0
sim_K20_N9_T50_M200_G0_H10_C10_run3	20	9	10	10	0	0
sim_K20_N9_T50_M200_G0_H10_C10_run4	20	9	10	10	0	0
sim_K20_N9_T50_M200_G0_H10_C10_run5	20	9	10	10	0	0
sim_K20_N9_T50_M200_G0_H10_C10_run6	20	9	10	10	0	0
sim_K20_N9_T50_M200_G0_H10_C10_run7	20	9	10	10	0	0
sim_K20_N9_T50_M200_G0_H10_C10_run8	20	9	10	10	0	0
sim_K20_N9_T50_M200_G0_H10_C10_run9	20	9	10	10	0	0
sim_K20_N9_T50_M200_G0_H10_C20_run1	20	9	10	20	0	0
sim_K20_N9_T50_M200_G0_H10_C20_run10	20	9	10	20	0	0
sim_K20_N9_T50_M200_G0_H10_C20_run2	20	9	10	20	0	0
sim_K20_N9_T50_M200_G0_H10_C20_run3	20	9	10	20	0	0
sim_K20_N9_T50_M200_G0_H10_C20_run4	20	9	10	20	0	0
sim_K20_N9_T50_M200_G0_H10_C20_run5	20	9	10	20	0	0
sim_K20_N9_T50_M200_G0_H10_C20_run6	20	9	10	20	0	0
sim_K20_N9_T50_M200_G0_H10_C20_run7	20	9	10	20	0	0
sim_K20_N9_T50_M200_G0_H10_C20_run8	20	9	10	20	0	0
sim_K20_N9_T50_M200_G0_H10_C20_run9	20	9	10	20	0	0
sim_K20_N9_T50_M200_G0_H10_C40_run1	20	9	10	40	0	0
sim_K20_N9_T50_M200_G0_H10_C40_run10	20	9	10	40	0	0
sim_K20_N9_T50_M200_G0_H10_C40_run2	20	9	10	40	0	0
sim_K20_N9_T50_M200_G0_H10_C40_run3	20	9	10	40	0	0
sim_K20_N9_T50_M200_G0_H10_C40_run4	20	9	10	40	0	0
sim_K20_N9_T50_M200_G0_H10_C40_run5	20	9	10	40	0	0
sim_K20_N9_T50_M200_G0_H10_C40_run6	20	9	10	40	0	0
sim_K20_N9_T50_M200_G0_H10_C40_run7	20	9	10	40	0	0
sim_K20_N9_T50_M200_G0_H10_C40_run8	20	9	10	40	0	0
sim_K20_N9_T50_M200_G0_H10_C40_run9	20	9	10	40	0	0
sim_K20_N9_T50_M200_G0_H20_C10_run1	20	9	20	10	0	0
sim_K20_N9_T50_M200_G0_H20_C10_run10	20	9	20	10	0	0
sim_K20_N9_T50_M200_G0_H20_C10_run2	20	9	20	10	0	0
sim_K20_N9_T50_M200_G0_H20_C10_run3	20	9	20	10	0	0
sim_K20_N9_T50_M200_G0_H20_C10_run4	20	9	20	10	0	0
sim_K20_N9_T50_M200_G0_H20_C10_run5	20	9	20	10	0	0
sim_K20_N9_T50_M200_G0_H20_C10_run6	20	9	20	10	0	0
sim_K20_N9_T50_M200_G0_H20_C10_run7	20	9	20	10	0	0
sim_K20_N9_T50_M200_G0_H20_C10_run8	20	9	20	10	0	0
sim_K20_N9_T50_M200_G0_H20_C10_run9	20	9	20	10	0	0
sim_K20_N9_T50_M200_G0_H20_C20_run1	20	9	20	20	0	0
sim_K20_N9_T50_M200_G0_H20_C20_run10	20	9	20	20	0	0
sim_K20_N9_T50_M200_G0_H20_C20_run2	20	9	20	20	0	0
sim_K20_N9_T50_M200_G0_H20_C20_run3	20	9	20	20	0	0
sim_K20_N9_T50_M200_G0_H20_C20_run4	20	9	20	20	0	0
sim_K20_N9_T50_M200_G0_H20_C20_run5	20	9	20	20	1	0.05
sim_K20_N9_T50_M200_G0_H20_C20_run6	20	9	20	20	0	0
sim_K20_N9_T50_M200_G0_H20_C20_run7	20	9	20	20	0	0
sim_K20_N9_T50_M200_G0_H20_C20_run8	20	9	20	20	0	0
sim_K20_N9_T50_M200_G0_H20_C20_run9	20	9	20	20	0	0
sim_K20_N9_T50_M200_G0_H20_C40_run1	20	9	20	40	1	0.05
sim_K20_N9_T50_M200_G0_H20_C40_run10	20	9	20	40	0	0
sim_K20_N9_T50_M200_G0_H20_C40_run2	20	9	20	40	0	0
sim_K20_N9_T50_M200_G0_H20_C40_run3	20	9	20	40	0	0
sim_K20_N9_T50_M200_G0_H20_C40_run4	20	9	20	40	0	0
sim_K20_N9_T50_M200_G0_H20_C40_run5	20	9	20	40	0	0
sim_K20_N9_T50_M200_G0_H20_C40_run6	20	9	20	40	0	0
sim_K20_N9_T50_M200_G0_H20_C40_run7	20	9	20	40	0	0
sim_K20_N9_T50_M200_G0_H20_C40_run8	20	9	20	40	0	0
sim_K20_N9_T50_M200_G0_H20_C40_run9	20	9	20	40	0	0
sim_K20_N9_T50_M200_G0_H40_C10_run1	20	9	40	10	0	0
sim_K20_N9_T50_M200_G0_H40_C10_run10	20	9	40	10	0	0
sim_K20_N9_T50_M200_G0_H40_C10_run2	20	9	40	10	0	0
sim_K20_N9_T50_M200_G0_H40_C10_run3	20	9	40	10	0	0
sim_K20_N9_T50_M200_G0_H40_C10_run4	20	9	40	10	2	0.1
sim_K20_N9_T50_M200_G0_H40_C10_run5	20	9	40	10	0	0
sim_K20_N9_T50_M200_G0_H40_C10_run6	20	9	40	10	0	0
sim_K20_N9_T50_M200_G0_H40_C10_run7	20	9	40	10	1	0.05
sim_K20_N9_T50_M200_G0_H40_C10_run8	20	9	40	10	0	0
sim_K20_N9_T50_M200_G0_H40_C10_run9	20	9	40	10	0	0
sim_K20_N9_T50_M200_G0_H40_C20_run1	20	9	40	20	0	0
sim_K20_N9_T50_M200_G0_H40_C20_run10	20	9	40	20	0	0
sim_K20_N9_T50_M200_G0_H40_C20_run2	20	9	40	20	0	0
sim_K20_N9_T50_M200_G0_H40_C20_run3	20	9	40	20	0	0
sim_K20_N9_T50_M200_G0_H40_C20_run4	20	9	40	20	0	0
sim_K20_N9_T50_M200_G0_H40_C20_run5	20	9	40	20	0	0
sim_K20_N9_T50_M200_G0_H40_C20_run6	20	9	40	20	0	0
sim_K20_N9_T50_M200_G0_H40_C20_run7	20	9	40	20	0	0
sim_K20_N9_T50_M200_G0_H40_C20_run8	20	9	40	20	0	0
sim_K20_N9_T50_M200_G0_H40_C20_run9	20	9	40	20	0	0
sim_K20_N9_T50_M200_G0_H40_C40_run1	20	9	40	40	0	0
sim_K20_N9_T50_M200_G0_H40_C40_run10	20	9	40	40	0	0
sim_K20_N9_T50_M200_G0_H40_C40_run2	20	9	40	40	0	0
sim_K20_N9_T50_M200_G0_H40_C40_run3	20	9	40	40	0	0
sim_K20_N9_T50_M200_G0_H40_C40_run4	20	9	40	40	0	0
sim_K20_N9_T50_M200_G0_H40_C40_run5	20	9	40	40	0	0
sim_K20_N9_T50_M200_G0_H40_C40_run6	20	9	40	40	0	0
sim_K20_N9_T50_M200_G0_H40_C40_run7	20	9	40	40	0	0
sim_K20_N9_T50_M200_G0_H40_C40_run8	20	9	40	40	0	0
sim_K20_N9_T50_M200_G0_H40_C40_run9	20	9	40	40	0	0

## Sheet: S7 Fig
# A) Proportion of subclones with uncertain parentage for dataset without CNAs containing 5 subclones.
# Rows in S6A Fig where entries for column "# subclones" equal 5.
# B) Proportion of subclones with uncertain parentage for dataset without CNAs containing 10 subclones.
# Rows in S6A Fig where entries for column "# subclones" equal 20.
# C) Proportion of subclones with uncertain parentage for dataset without CNAs containing 50 subclones.
# Rows in S6A Fig where entries for column "# subclones" equal 50.

## Sheet: S8 Fig
# A) Proportion of subclones with uncertain parentage for dataset with CNAs containing 20 subclones and 10 CNAs and 10 segments.
# Rows in S6B Fig where entries for column "# CNAs" equal 10 and for column "# segments" equal 10.
# B) Proportion of subclones with uncertain parentage for dataset with CNAs containing 20 subclones and 20 CNAs and 10 segments.
# Rows in S6B Fig where entries for column "# CNAs" equal 20 and for column "# segments" equal 10.
# C) Proportion of subclones with uncertain parentage for dataset with CNAs containing 40 subclones and 40 CNAs and 10 segments.
# Rows in S6B Fig where entries for column "# CNAs" equal 40 and for column "# segments" equal 10.
# D) Proportion of subclones with uncertain parentage for dataset with CNAs containing 20 subclones and 10 CNAs and 20 segments.
# Rows in S6B Fig where entries for column "# CNAs" equal 10 and for column "# segments" equal 20.
# E) Proportion of subclones with uncertain parentage for dataset with CNAs containing 20 subclones and 20 CNAs and 20 segments.
# Rows in S6B Fig where entries for column "# CNAs" equal 20 and for column "# segments" equal 20.
# F) Proportion of subclones with uncertain parentage for dataset with CNAs containing 40 subclones and 40 CNAs and 20 segments.
# Rows in S6B Fig where entries for column "# CNAs" equal 40 and for column "# segments" equal 20.
# G) Proportion of subclones with uncertain parentage for dataset with CNAs containing 20 subclones and 10 CNAs and 40 segments.
# Rows in S6B Fig where entries for column "# CNAs" equal 10 and for column "# segments" equal 40.
# H) Proportion of subclones with uncertain parentage for dataset with CNAs containing 20 subclones and 20 CNAs and 40 segments.
# Rows in S6B Fig where entries for column "# CNAs" equal 20 and for column "# segments" equal 40.
# I) Proportion of subclones with uncertain parentage for dataset with CNAs containing 40 subclones and 40 CNAs and 40 segments.
# Rows in S6B Fig where entries for column "# CNAs" equal 40 and for column "# segments" equal 40.

## Sheet: S9 Fig
# Recall of defined ancestral relationships for datasets without and 852 with CNAs and 20 subclones.
# Rows in Fig 3 where entries for column "# subclones" equal 20.

## Sheet: S10A Fig
# Runtimes of the depth-first search (DFS) to enumerate all valid (and equivalent) clone trees completing a subMAR. Dataset without CNAs.
run ID	# undefined relationships	runtime in sec
sim_K20_N10_run10	0	29
sim_K20_N10_run1	0	29
sim_K20_N10_run2	0	29
sim_K20_N10_run3	0	29
sim_K20_N10_run4	0	29
sim_K20_N10_run5	5	29
sim_K20_N10_run6	0	29
sim_K20_N10_run7	4	29
sim_K20_N10_run8	0	29
sim_K20_N10_run9	0	29
sim_K20_N11_run10	0	29
sim_K20_N11_run1	0	29
sim_K20_N11_run2	0	63
sim_K20_N11_run3	0	33
sim_K20_N11_run4	0	63
sim_K20_N11_run5	0	63
sim_K20_N11_run6	0	63
sim_K20_N11_run7	4	33
sim_K20_N11_run8	0	63
sim_K20_N11_run9	0	63
sim_K20_N12_run10	0	33
sim_K20_N12_run1	0	63
sim_K20_N12_run2	0	63
sim_K20_N12_run3	0	30
sim_K20_N12_run4	0	30
sim_K20_N12_run5	0	31
sim_K20_N12_run6	0	31
sim_K20_N12_run7	0	31
sim_K20_N12_run8	0	31
sim_K20_N12_run9	0	31
sim_K20_N13_run10	0	31
sim_K20_N13_run1	0	31
sim_K20_N13_run2	0	31
sim_K20_N13_run3	0	31
sim_K20_N13_run4	0	31
sim_K20_N13_run5	0	31
sim_K20_N13_run6	0	31
sim_K20_N13_run7	0	31
sim_K20_N13_run8	0	31
sim_K20_N13_run9	0	31
sim_K20_N14_run10	0	31
sim_K20_N14_run1	0	31
sim_K20_N14_run2	0	31
sim_K20_N14_run3	0	31
sim_K20_N14_run4	0	30
sim_K20_N14_run5	0	31
sim_K20_N14_run6	0	31
sim_K20_N14_run7	0	31
sim_K20_N14_run8	0	31
sim_K20_N14_run9	0	30
sim_K20_N15_run10	0	2
sim_K20_N15_run1	0	1
sim_K20_N15_run2	0	2
sim_K20_N15_run3	0	2
sim_K20_N15_run4	0	1
sim_K20_N15_run5	0	1
sim_K20_N15_run6	0	3
sim_K20_N15_run7	0	2
sim_K20_N15_run8	0	2
sim_K20_N15_run9	0	1
sim_K20_N16_run10	0	3
sim_K20_N16_run1	0	2
sim_K20_N16_run2	0	1
sim_K20_N16_run3	0	1
sim_K20_N16_run4	0	0
sim_K20_N16_run5	0	2
sim_K20_N16_run6	0	1
sim_K20_N16_run7	0	2
sim_K20_N16_run8	0	4
sim_K20_N16_run9	0	2
sim_K20_N17_run10	0	2
sim_K20_N17_run1	0	2
sim_K20_N17_run2	0	2
sim_K20_N17_run3	0	4
sim_K20_N17_run4	0	4
sim_K20_N17_run5	0	4
sim_K20_N17_run6	0	4
sim_K20_N17_run7	0	4
sim_K20_N17_run8	0	4
sim_K20_N17_run9	0	4
sim_K20_N18_run10	0	4
sim_K20_N18_run1	0	4
sim_K20_N18_run2	0	10
sim_K20_N18_run3	0	4
sim_K20_N18_run4	0	4
sim_K20_N18_run5	0	4
sim_K20_N18_run6	0	4
sim_K20_N18_run7	0	4
sim_K20_N18_run8	0	4
sim_K20_N18_run9	0	4
sim_K20_N19_run10	0	3
sim_K20_N19_run1	0	3
sim_K20_N19_run2	0	9
sim_K20_N19_run3	0	9
sim_K20_N19_run4	0	9
sim_K20_N19_run5	0	9
sim_K20_N19_run6	0	9
sim_K20_N19_run7	0	2
sim_K20_N19_run8	0	2
sim_K20_N19_run9	0	2
sim_K20_N1_run10	180	432008
sim_K20_N1_run1	97	2218
sim_K20_N1_run2	51	5671
sim_K20_N1_run3	141	432024
sim_K20_N1_run4	190	432008
sim_K20_N1_run5	175	432008
sim_K20_N1_run6	89	353909
sim_K20_N1_run7	170	432008
sim_K20_N1_run8	127	432008
sim_K20_N1_run9	119	432008
sim_K20_N20_run10	0	2
sim_K20_N20_run1	0	2
sim_K20_N20_run2	0	2
sim_K20_N20_run3	0	2
sim_K20_N20_run4	0	2
sim_K20_N20_run5	0	2
sim_K20_N20_run6	0	2
sim_K20_N20_run7	0	2
sim_K20_N20_run8	0	2
sim_K20_N20_run9	0	1
sim_K20_N2_run10	82	184188
sim_K20_N2_run1	35	4
sim_K20_N2_run2	39	407
sim_K20_N2_run3	119	158
sim_K20_N2_run4	135	286390
sim_K20_N2_run5	149	2133
sim_K20_N2_run6	30	4
sim_K20_N2_run7	127	18112
sim_K20_N2_run8	83	33480
sim_K20_N2_run9	101	1101
sim_K20_N3_run10	82	223938
sim_K20_N3_run1	31	5
sim_K20_N3_run2	3	3
sim_K20_N3_run3	46	123
sim_K20_N3_run4	101	363
sim_K20_N3_run5	48	34
sim_K20_N3_run6	29	4
sim_K20_N3_run7	99	88
sim_K20_N3_run8	27	4
sim_K20_N3_run9	76	12733
sim_K20_N4_run10	54	43
sim_K20_N4_run1	30	5
sim_K20_N4_run2	0	3
sim_K20_N4_run3	0	3
sim_K20_N4_run4	84	44
sim_K20_N4_run5	35	11
sim_K20_N4_run6	18	4
sim_K20_N4_run7	31	5
sim_K20_N4_run8	17	4
sim_K20_N4_run9	73	10385
sim_K20_N5_run10	16	4
sim_K20_N5_run1	10	4
sim_K20_N5_run2	0	2
sim_K20_N5_run3	0	4
sim_K20_N5_run4	66	34
sim_K20_N5_run5	25	3
sim_K20_N5_run6	18	3
sim_K20_N5_run7	12	3
sim_K20_N5_run8	14	3
sim_K20_N5_run9	49	42
sim_K20_N6_run10	0	3
sim_K20_N6_run1	10	3
sim_K20_N6_run2	0	3
sim_K20_N6_run3	0	2
sim_K20_N6_run4	65	34
sim_K20_N6_run5	25	5
sim_K20_N6_run6	16	4
sim_K20_N6_run7	7	4
sim_K20_N6_run8	14	4
sim_K20_N6_run9	0	4
sim_K20_N7_run10	0	4
sim_K20_N7_run1	0	4
sim_K20_N7_run2	0	2
sim_K20_N7_run3	0	3
sim_K20_N7_run4	2	3
sim_K20_N7_run5	25	4
sim_K20_N7_run6	16	3
sim_K20_N7_run7	4	3
sim_K20_N7_run8	8	3
sim_K20_N7_run9	0	3
sim_K20_N8_run10	0	2
sim_K20_N8_run1	0	2
sim_K20_N8_run2	0	2
sim_K20_N8_run3	0	3
sim_K20_N8_run4	2	3
sim_K20_N8_run5	5	3
sim_K20_N8_run6	5	3
sim_K20_N8_run7	4	3
sim_K20_N8_run8	0	3
sim_K20_N8_run9	0	3
sim_K20_N9_run10	0	2
sim_K20_N9_run1	0	3
sim_K20_N9_run2	0	2
sim_K20_N9_run3	0	2
sim_K20_N9_run4	0	1
sim_K20_N9_run5	5	1
sim_K20_N9_run6	5	3
sim_K20_N9_run7	4	3
sim_K20_N9_run8	0	3
sim_K20_N9_run9	0	3
sim_K50_N10_run10	0	2
sim_K50_N10_run1	0	2
sim_K50_N10_run2	0	2
sim_K50_N10_run3	0	2
sim_K50_N10_run4	0	2
sim_K50_N10_run5	4	2
sim_K50_N10_run6	0	3
sim_K50_N10_run7	0	2
sim_K50_N10_run8	0	2
sim_K50_N10_run9	0	2
sim_K50_N11_run10	0	2
sim_K50_N11_run1	0	2
sim_K50_N11_run2	0	1
sim_K50_N11_run3	0	1
sim_K50_N11_run4	0	2
sim_K50_N11_run5	0	2
sim_K50_N11_run6	0	2
sim_K50_N11_run7	0	2
sim_K50_N11_run8	0	2
sim_K50_N11_run9	0	2
sim_K50_N12_run10	0	2
sim_K50_N12_run1	0	2
sim_K50_N12_run2	0	3
sim_K50_N12_run3	0	3
sim_K50_N12_run4	0	3
sim_K50_N12_run5	0	3
sim_K50_N12_run6	0	6
sim_K50_N12_run7	0	6
sim_K50_N12_run8	0	6
sim_K50_N12_run9	0	6
sim_K50_N13_run10	0	6
sim_K50_N13_run1	0	6
sim_K50_N13_run2	0	1
sim_K50_N13_run3	0	2
sim_K50_N13_run4	0	2
sim_K50_N13_run5	0	2
sim_K50_N13_run6	0	2
sim_K50_N13_run7	0	2
sim_K50_N13_run8	0	2
sim_K50_N13_run9	0	2
sim_K50_N14_run10	0	1
sim_K50_N14_run1	0	2
sim_K50_N14_run2	0	2
sim_K50_N14_run3	0	4
sim_K50_N14_run4	0	4
sim_K50_N14_run5	0	4
sim_K50_N14_run6	0	4
sim_K50_N14_run7	0	1
sim_K50_N14_run8	0	1
sim_K50_N14_run9	0	1
sim_K50_N15_run10	0	1
sim_K50_N15_run1	0	1
sim_K50_N15_run2	0	2
sim_K50_N15_run3	0	1
sim_K50_N15_run4	0	1
sim_K50_N15_run5	0	1
sim_K50_N15_run6	0	4
sim_K50_N15_run7	0	2
sim_K50_N15_run8	0	5
sim_K50_N15_run9	0	3
sim_K50_N16_run10	0	2
sim_K50_N16_run1	0	2
sim_K50_N16_run2	0	2
sim_K50_N16_run3	0	5
sim_K50_N16_run4	0	5
sim_K50_N16_run5	0	5
sim_K50_N16_run6	0	5
sim_K50_N16_run7	0	2
sim_K50_N16_run8	0	2
sim_K50_N16_run9	0	2
sim_K50_N17_run10	0	2
sim_K50_N17_run1	0	2
sim_K50_N17_run2	0	5
sim_K50_N17_run3	0	2
sim_K50_N17_run4	0	2
sim_K50_N17_run5	0	2
sim_K50_N17_run6	0	2
sim_K50_N17_run7	0	3
sim_K50_N17_run8	0	3
sim_K50_N17_run9	0	3
sim_K50_N18_run10	0	3
sim_K50_N18_run1	0	3
sim_K50_N18_run2	0	3
sim_K50_N18_run3	0	1
sim_K50_N18_run4	0	3
sim_K50_N18_run5	0	3
sim_K50_N18_run6	0	3
sim_K50_N18_run7	0	3
sim_K50_N18_run8	0	3
sim_K50_N18_run9	0	3
sim_K50_N19_run10	0	3
sim_K50_N19_run1	0	3
sim_K50_N19_run2	0	3
sim_K50_N19_run3	0	3
sim_K50_N19_run4	0	3
sim_K50_N19_run5	0	3
sim_K50_N19_run6	0	5
sim_K50_N19_run7	0	5
sim_K50_N19_run8	0	1
sim_K50_N19_run9	0	1
sim_K50_N1_run10	1215	432026
sim_K50_N1_run1	970	432033
sim_K50_N1_run2	903	432026
sim_K50_N1_run3	1183	432026
sim_K50_N1_run4	1225	432026
sim_K50_N1_run5	1225	432026
sim_K50_N1_run6	1069	432026
sim_K50_N1_run7	1040	432026
sim_K50_N1_run8	1044	432026
sim_K50_N1_run9	801	432026
sim_K50_N20_run10	0	3
sim_K50_N20_run1	0	2
sim_K50_N20_run2	0	5
sim_K50_N20_run3	0	5
sim_K50_N20_run4	0	5
sim_K50_N20_run5	0	3
sim_K50_N20_run6	0	2
sim_K50_N20_run7	0	3
sim_K50_N20_run8	0	5
sim_K50_N20_run9	0	5
sim_K50_N2_run10	997	432026
sim_K50_N2_run1	882	432026
sim_K50_N2_run2	510	432021
sim_K50_N2_run3	1006	432026
sim_K50_N2_run4	1080	432026
sim_K50_N2_run5	1045	432019
sim_K50_N2_run6	807	432019
sim_K50_N2_run7	587	432021
sim_K50_N2_run8	762	432019
sim_K50_N2_run9	444	432021
sim_K50_N3_run10	877	432019
sim_K50_N3_run1	423	432021
sim_K50_N3_run2	351	432021
sim_K50_N3_run3	881	432019
sim_K50_N3_run4	991	432019
sim_K50_N3_run5	821	432019
sim_K50_N3_run6	747	432021
sim_K50_N3_run7	508	432021
sim_K50_N3_run8	584	432029
sim_K50_N3_run9	286	68818
sim_K50_N4_run10	212	3998
sim_K50_N4_run1	415	432029
sim_K50_N4_run2	314	432029
sim_K50_N4_run3	864	2785
sim_K50_N4_run4	892	432019
sim_K50_N4_run5	803	6268
sim_K50_N4_run6	569	62100
sim_K50_N4_run7	358	267963
sim_K50_N4_run8	436	88
sim_K50_N4_run9	239	7831
sim_K50_N5_run10	167	39
sim_K50_N5_run1	315	33979
sim_K50_N5_run2	289	11598
sim_K50_N5_run3	861	580
sim_K50_N5_run4	234	6865
sim_K50_N5_run5	797	3159
sim_K50_N5_run6	551	485
sim_K50_N5_run7	288	1344
sim_K50_N5_run8	227	26
sim_K50_N5_run9	61	48
sim_K50_N6_run10	4	3
sim_K50_N6_run1	312	18055
sim_K50_N6_run2	100	2042
sim_K50_N6_run3	831	44
sim_K50_N6_run4	208	223
sim_K50_N6_run5	756	368
sim_K50_N6_run6	63	43
sim_K50_N6_run7	234	318
sim_K50_N6_run8	33	26
sim_K50_N6_run9	23	1
sim_K50_N7_run10	4	31
sim_K50_N7_run1	158	105
sim_K50_N7_run2	47	15
sim_K50_N7_run3	10	1
sim_K50_N7_run4	65	51
sim_K50_N7_run5	395	105
sim_K50_N7_run6	29	11
sim_K50_N7_run7	81	564
sim_K50_N7_run8	33	4
sim_K50_N7_run9	20	2
sim_K50_N8_run10	0	16
sim_K50_N8_run1	136	56
sim_K50_N8_run2	24	5
sim_K50_N8_run3	10	1
sim_K50_N8_run4	42	3
sim_K50_N8_run5	28	4
sim_K50_N8_run6	10	1
sim_K50_N8_run7	0	2
sim_K50_N8_run8	33	3
sim_K50_N8_run9	0	2
sim_K50_N9_run10	0	39
sim_K50_N9_run1	100	44
sim_K50_N9_run2	24	2
sim_K50_N9_run3	10	1
sim_K50_N9_run4	0	2
sim_K50_N9_run5	4	2
sim_K50_N9_run6	0	3
sim_K50_N9_run7	0	1
sim_K50_N9_run8	21	2
sim_K50_N9_run9	0	1
sim_K5_N10_run10	0	1
sim_K5_N10_run1	0	2
sim_K5_N10_run2	0	1
sim_K5_N10_run3	0	2
sim_K5_N10_run4	0	2
sim_K5_N10_run5	0	1
sim_K5_N10_run6	0	1
sim_K5_N10_run7	0	2
sim_K5_N10_run8	0	0
sim_K5_N10_run9	0	0
sim_K5_N11_run10	0	2
sim_K5_N11_run1	0	2
sim_K5_N11_run2	0	1
sim_K5_N11_run3	0	2
sim_K5_N11_run4	0	2
sim_K5_N11_run5	0	2
sim_K5_N11_run6	0	1
sim_K5_N11_run7	0	1
sim_K5_N11_run8	0	1
sim_K5_N11_run9	0	1
sim_K5_N12_run10	0	1
sim_K5_N12_run1	0	2
sim_K5_N12_run2	0	1
sim_K5_N12_run3	0	2
sim_K5_N12_run4	0	3
sim_K5_N12_run5	0	3
sim_K5_N12_run6	0	1
sim_K5_N12_run7	0	2
sim_K5_N12_run8	0	2
sim_K5_N12_run9	0	2
sim_K5_N13_run10	0	1
sim_K5_N13_run1	0	0
sim_K5_N13_run2	0	2
sim_K5_N13_run3	0	1
sim_K5_N13_run4	0	1
sim_K5_N13_run5	0	2
sim_K5_N13_run6	0	2
sim_K5_N13_run7	0	2
sim_K5_N13_run8	0	2
sim_K5_N13_run9	0	1
sim_K5_N14_run10	0	2
sim_K5_N14_run1	0	2
sim_K5_N14_run2	0	2
sim_K5_N14_run3	0	1
sim_K5_N14_run4	0	2
sim_K5_N14_run5	0	3
sim_K5_N14_run6	0	0
sim_K5_N14_run7	0	0
sim_K5_N14_run8	0	1
sim_K5_N14_run9	0	2
sim_K5_N15_run10	0	1
sim_K5_N15_run1	0	0
sim_K5_N15_run2	0	1
sim_K5_N15_run3	0	1
sim_K5_N15_run4	0	2
sim_K5_N15_run5	0	1
sim_K5_N15_run6	0	2
sim_K5_N15_run7	0	1
sim_K5_N15_run8	0	2
sim_K5_N15_run9	0	2
sim_K5_N16_run10	0	2
sim_K5_N16_run1	0	1
sim_K5_N16_run2	0	2
sim_K5_N16_run3	0	2
sim_K5_N16_run4	0	2
sim_K5_N16_run5	0	5
sim_K5_N16_run6	0	2
sim_K5_N16_run7	0	1
sim_K5_N16_run8	0	2
sim_K5_N16_run9	0	2
sim_K5_N17_run10	0	2
sim_K5_N17_run1	0	2
sim_K5_N17_run2	0	2
sim_K5_N17_run3	0	2
sim_K5_N17_run4	0	1
sim_K5_N17_run5	0	2
sim_K5_N17_run6	0	1
sim_K5_N17_run7	0	2
sim_K5_N17_run8	0	1
sim_K5_N17_run9	0	0
sim_K5_N18_run10	0	1
sim_K5_N18_run1	0	1
sim_K5_N18_run2	0	1
sim_K5_N18_run3	0	2
sim_K5_N18_run4	0	2
sim_K5_N18_run5	0	3
sim_K5_N18_run6	0	3
sim_K5_N18_run7	0	1
sim_K5_N18_run8	0	1
sim_K5_N18_run9	0	2
sim_K5_N19_run10	0	1
sim_K5_N19_run1	0	2
sim_K5_N19_run2	0	1
sim_K5_N19_run3	0	2
sim_K5_N19_run4	0	3
sim_K5_N19_run5	0	2
sim_K5_N19_run6	0	2
sim_K5_N19_run7	0	1
sim_K5_N19_run8	0	1
sim_K5_N19_run9	0	2
sim_K5_N1_run10	3	1
sim_K5_N1_run1	0	1
sim_K5_N1_run2	0	1
sim_K5_N1_run3	2	2
sim_K5_N1_run4	10	3
sim_K5_N1_run5	10	1
sim_K5_N1_run6	0	1
sim_K5_N1_run7	9	2
sim_K5_N1_run8	0	2
sim_K5_N1_run9	4	2
sim_K5_N20_run10	0	2
sim_K5_N20_run1	0	1
sim_K5_N20_run2	0	1
sim_K5_N20_run3	0	2
sim_K5_N20_run4	0	1
sim_K5_N20_run5	0	1
sim_K5_N20_run6	0	0
sim_K5_N20_run7	0	2
sim_K5_N20_run8	0	1
sim_K5_N20_run9	0	2
sim_K5_N2_run10	0	2
sim_K5_N2_run1	0	2
sim_K5_N2_run2	0	4
sim_K5_N2_run3	2	1
sim_K5_N2_run4	7	0
sim_K5_N2_run5	6	2
sim_K5_N2_run6	0	3
sim_K5_N2_run7	8	3
sim_K5_N2_run8	0	1
sim_K5_N2_run9	3	1
sim_K5_N3_run10	0	2
sim_K5_N3_run1	0	1
sim_K5_N3_run2	0	0
sim_K5_N3_run3	2	4
sim_K5_N3_run4	6	1
sim_K5_N3_run5	3	2
sim_K5_N3_run6	0	3
sim_K5_N3_run7	8	1
sim_K5_N3_run8	0	2
sim_K5_N3_run9	0	2
sim_K5_N4_run10	0	1
sim_K5_N4_run1	0	2
sim_K5_N4_run2	0	2
sim_K5_N4_run3	2	0
sim_K5_N4_run4	6	2
sim_K5_N4_run5	3	3
sim_K5_N4_run6	0	1
sim_K5_N4_run7	0	1
sim_K5_N4_run8	0	1
sim_K5_N4_run9	0	1
sim_K5_N5_run10	0	1
sim_K5_N5_run1	0	0
sim_K5_N5_run2	0	2
sim_K5_N5_run3	0	4
sim_K5_N5_run4	6	1
sim_K5_N5_run5	0	2
sim_K5_N5_run6	0	2
sim_K5_N5_run7	0	2
sim_K5_N5_run8	0	2
sim_K5_N5_run9	0	2
sim_K5_N6_run10	0	1
sim_K5_N6_run1	0	1
sim_K5_N6_run2	0	1
sim_K5_N6_run3	0	2
sim_K5_N6_run4	6	1
sim_K5_N6_run5	0	2
sim_K5_N6_run6	0	2
sim_K5_N6_run7	0	0
sim_K5_N6_run8	0	2
sim_K5_N6_run9	0	1
sim_K5_N7_run10	0	3
sim_K5_N7_run1	0	1
sim_K5_N7_run2	0	2
sim_K5_N7_run3	0	2
sim_K5_N7_run4	6	3
sim_K5_N7_run5	0	1
sim_K5_N7_run6	0	1
sim_K5_N7_run7	0	4
sim_K5_N7_run8	0	2
sim_K5_N7_run9	0	3
sim_K5_N8_run10	0	1
sim_K5_N8_run1	0	1
sim_K5_N8_run2	0	2
sim_K5_N8_run3	0	1
sim_K5_N8_run4	0	3
sim_K5_N8_run5	0	2
sim_K5_N8_run6	0	2
sim_K5_N8_run7	0	3
sim_K5_N8_run8	0	2
sim_K5_N8_run9	0	2
sim_K5_N9_run10	0	2
sim_K5_N9_run1	0	2
sim_K5_N9_run2	0	2
sim_K5_N9_run3	0	1
sim_K5_N9_run4	0	0
sim_K5_N9_run5	0	2
sim_K5_N9_run6	0	1
sim_K5_N9_run7	0	2
sim_K5_N9_run8	0	2
sim_K5_N9_run9	0	4

## Sheet: S10B Fig
# Runtimes of the depth-first search (DFS) to enumerate all valid (and equivalent) clone trees completing a subMAR. Dataset with CNAs.
run ID	# undefined relationships	runtime in sec
sim_K20_N10_T50_M200_G0_H10_C10_run10	0	3
sim_K20_N10_T50_M200_G0_H10_C10_run1	0	4
sim_K20_N10_T50_M200_G0_H10_C10_run2	0	3
sim_K20_N10_T50_M200_G0_H10_C10_run3	0	4
sim_K20_N10_T50_M200_G0_H10_C10_run4	0	4
sim_K20_N10_T50_M200_G0_H10_C10_run5	0	4
sim_K20_N10_T50_M200_G0_H10_C10_run6	0	4
sim_K20_N10_T50_M200_G0_H10_C10_run7	0	4
sim_K20_N10_T50_M200_G0_H10_C10_run8	0	4
sim_K20_N10_T50_M200_G0_H10_C10_run9	0	4
sim_K20_N10_T50_M200_G0_H10_C20_run10	0	4
sim_K20_N10_T50_M200_G0_H10_C20_run1	0	4
sim_K20_N10_T50_M200_G0_H10_C20_run2	0	4
sim_K20_N10_T50_M200_G0_H10_C20_run3	0	3
sim_K20_N10_T50_M200_G0_H10_C20_run4	0	4
sim_K20_N10_T50_M200_G0_H10_C20_run5	0	4
sim_K20_N10_T50_M200_G0_H10_C20_run6	0	4
sim_K20_N10_T50_M200_G0_H10_C20_run7	0	4
sim_K20_N10_T50_M200_G0_H10_C20_run8	0	4
sim_K20_N10_T50_M200_G0_H10_C20_run9	0	4
sim_K20_N10_T50_M200_G0_H10_C40_run10	0	4
sim_K20_N10_T50_M200_G0_H10_C40_run1	0	4
sim_K20_N10_T50_M200_G0_H10_C40_run2	0	4
sim_K20_N10_T50_M200_G0_H10_C40_run3	0	2
sim_K20_N10_T50_M200_G0_H10_C40_run4	0	20
sim_K20_N10_T50_M200_G0_H10_C40_run5	0	20
sim_K20_N10_T50_M200_G0_H10_C40_run6	0	20
sim_K20_N10_T50_M200_G0_H10_C40_run7	0	20
sim_K20_N10_T50_M200_G0_H10_C40_run8	0	20
sim_K20_N10_T50_M200_G0_H10_C40_run9	0	20
sim_K20_N10_T50_M200_G0_H20_C10_run10	0	21
sim_K20_N10_T50_M200_G0_H20_C10_run1	0	20
sim_K20_N10_T50_M200_G0_H20_C10_run2	0	20
sim_K20_N10_T50_M200_G0_H20_C10_run3	0	20
sim_K20_N10_T50_M200_G0_H20_C10_run4	0	20
sim_K20_N10_T50_M200_G0_H20_C10_run5	0	20
sim_K20_N10_T50_M200_G0_H20_C10_run6	0	20
sim_K20_N10_T50_M200_G0_H20_C10_run7	9	21
sim_K20_N10_T50_M200_G0_H20_C10_run8	0	21
sim_K20_N10_T50_M200_G0_H20_C10_run9	0	20
sim_K20_N10_T50_M200_G0_H20_C20_run10	0	21
sim_K20_N10_T50_M200_G0_H20_C20_run1	21	21
sim_K20_N10_T50_M200_G0_H20_C20_run2	0	21
sim_K20_N10_T50_M200_G0_H20_C20_run3	0	21
sim_K20_N10_T50_M200_G0_H20_C20_run4	0	20
sim_K20_N10_T50_M200_G0_H20_C20_run5	0	21
sim_K20_N10_T50_M200_G0_H20_C20_run6	6	21
sim_K20_N10_T50_M200_G0_H20_C20_run7	0	21
sim_K20_N10_T50_M200_G0_H20_C20_run8	0	21
sim_K20_N10_T50_M200_G0_H20_C20_run9	0	21
sim_K20_N10_T50_M200_G0_H20_C40_run10	1	21
sim_K20_N10_T50_M200_G0_H20_C40_run1	0	21
sim_K20_N10_T50_M200_G0_H20_C40_run2	0	21
sim_K20_N10_T50_M200_G0_H20_C40_run3	0	21
sim_K20_N10_T50_M200_G0_H20_C40_run4	0	21
sim_K20_N10_T50_M200_G0_H20_C40_run5	0	21
sim_K20_N10_T50_M200_G0_H20_C40_run6	0	21
sim_K20_N10_T50_M200_G0_H20_C40_run7	0	21
sim_K20_N10_T50_M200_G0_H20_C40_run8	0	21
sim_K20_N10_T50_M200_G0_H20_C40_run9	0	21
sim_K20_N10_T50_M200_G0_H40_C10_run10	0	2
sim_K20_N10_T50_M200_G0_H40_C10_run1	0	4
sim_K20_N10_T50_M200_G0_H40_C10_run2	0	4
sim_K20_N10_T50_M200_G0_H40_C10_run3	0	2
sim_K20_N10_T50_M200_G0_H40_C10_run4	0	3
sim_K20_N10_T50_M200_G0_H40_C10_run5	0	3
sim_K20_N10_T50_M200_G0_H40_C10_run6	0	2
sim_K20_N10_T50_M200_G0_H40_C10_run7	0	2
sim_K20_N10_T50_M200_G0_H40_C10_run8	0	4
sim_K20_N10_T50_M200_G0_H40_C10_run9	0	2
sim_K20_N10_T50_M200_G0_H40_C20_run10	0	3
sim_K20_N10_T50_M200_G0_H40_C20_run1	0	4
sim_K20_N10_T50_M200_G0_H40_C20_run2	0	2
sim_K20_N10_T50_M200_G0_H40_C20_run3	0	2
sim_K20_N10_T50_M200_G0_H40_C20_run4	0	4
sim_K20_N10_T50_M200_G0_H40_C20_run5	0	4
sim_K20_N10_T50_M200_G0_H40_C20_run6	0	3
sim_K20_N10_T50_M200_G0_H40_C20_run7	0	3
sim_K20_N10_T50_M200_G0_H40_C20_run8	0	2
sim_K20_N10_T50_M200_G0_H40_C20_run9	0	2
sim_K20_N10_T50_M200_G0_H40_C40_run10	0	2
sim_K20_N10_T50_M200_G0_H40_C40_run1	0	4
sim_K20_N10_T50_M200_G0_H40_C40_run2	0	2
sim_K20_N10_T50_M200_G0_H40_C40_run3	0	2
sim_K20_N10_T50_M200_G0_H40_C40_run4	0	2
sim_K20_N10_T50_M200_G0_H40_C40_run5	0	2
sim_K20_N10_T50_M200_G0_H40_C40_run6	0	2
sim_K20_N10_T50_M200_G0_H40_C40_run7	0	3
sim_K20_N10_T50_M200_G0_H40_C40_run8	0	3
sim_K20_N10_T50_M200_G0_H40_C40_run9	0	3
sim_K20_N11_T50_M200_G0_H10_C10_run10	0	3
sim_K20_N11_T50_M200_G0_H10_C10_run1	0	7
sim_K20_N11_T50_M200_G0_H10_C10_run2	0	7
sim_K20_N11_T50_M200_G0_H10_C10_run3	0	2
sim_K20_N11_T50_M200_G0_H10_C10_run4	0	2
sim_K20_N11_T50_M200_G0_H10_C10_run5	0	2
sim_K20_N11_T50_M200_G0_H10_C10_run6	0	4
sim_K20_N11_T50_M200_G0_H10_C10_run7	0	4
sim_K20_N11_T50_M200_G0_H10_C10_run8	0	4
sim_K20_N11_T50_M200_G0_H10_C10_run9	0	4
sim_K20_N11_T50_M200_G0_H10_C20_run10	0	2
sim_K20_N11_T50_M200_G0_H10_C20_run1	0	1
sim_K20_N11_T50_M200_G0_H10_C20_run2	0	2
sim_K20_N11_T50_M200_G0_H10_C20_run3	0	2
sim_K20_N11_T50_M200_G0_H10_C20_run4	0	2
sim_K20_N11_T50_M200_G0_H10_C20_run5	0	4
sim_K20_N11_T50_M200_G0_H10_C20_run6	0	2
sim_K20_N11_T50_M200_G0_H10_C20_run7	0	2
sim_K20_N11_T50_M200_G0_H10_C20_run8	0	1
sim_K20_N11_T50_M200_G0_H10_C20_run9	0	1
sim_K20_N11_T50_M200_G0_H10_C40_run10	0	2
sim_K20_N11_T50_M200_G0_H10_C40_run1	0	1
sim_K20_N11_T50_M200_G0_H10_C40_run2	0	2
sim_K20_N11_T50_M200_G0_H10_C40_run3	0	2
sim_K20_N11_T50_M200_G0_H10_C40_run4	0	1
sim_K20_N11_T50_M200_G0_H10_C40_run5	0	2
sim_K20_N11_T50_M200_G0_H10_C40_run6	0	1
sim_K20_N11_T50_M200_G0_H10_C40_run7	0	1
sim_K20_N11_T50_M200_G0_H10_C40_run8	0	1
sim_K20_N11_T50_M200_G0_H10_C40_run9	0	1
sim_K20_N11_T50_M200_G0_H20_C10_run10	0	1
sim_K20_N11_T50_M200_G0_H20_C10_run1	0	2
sim_K20_N11_T50_M200_G0_H20_C10_run2	0	1
sim_K20_N11_T50_M200_G0_H20_C10_run3	0	1
sim_K20_N11_T50_M200_G0_H20_C10_run4	0	1
sim_K20_N11_T50_M200_G0_H20_C10_run5	0	2
sim_K20_N11_T50_M200_G0_H20_C10_run6	0	1
sim_K20_N11_T50_M200_G0_H20_C10_run7	0	1
sim_K20_N11_T50_M200_G0_H20_C10_run8	0	2
sim_K20_N11_T50_M200_G0_H20_C10_run9	0	1
sim_K20_N11_T50_M200_G0_H20_C20_run10	0	3
sim_K20_N11_T50_M200_G0_H20_C20_run1	0	2
sim_K20_N11_T50_M200_G0_H20_C20_run2	0	2
sim_K20_N11_T50_M200_G0_H20_C20_run3	0	2
sim_K20_N11_T50_M200_G0_H20_C20_run4	0	3
sim_K20_N11_T50_M200_G0_H20_C20_run5	0	2
sim_K20_N11_T50_M200_G0_H20_C20_run6	0	1
sim_K20_N11_T50_M200_G0_H20_C20_run7	0	2
sim_K20_N11_T50_M200_G0_H20_C20_run8	0	1
sim_K20_N11_T50_M200_G0_H20_C20_run9	0	1
sim_K20_N11_T50_M200_G0_H20_C40_run10	0	0
sim_K20_N11_T50_M200_G0_H20_C40_run1	0	2
sim_K20_N11_T50_M200_G0_H20_C40_run2	0	2
sim_K20_N11_T50_M200_G0_H20_C40_run3	3	1
sim_K20_N11_T50_M200_G0_H20_C40_run4	0	3
sim_K20_N11_T50_M200_G0_H20_C40_run5	0	3
sim_K20_N11_T50_M200_G0_H20_C40_run6	0	1
sim_K20_N11_T50_M200_G0_H20_C40_run7	0	1
sim_K20_N11_T50_M200_G0_H20_C40_run8	0	1
sim_K20_N11_T50_M200_G0_H20_C40_run9	0	3
sim_K20_N11_T50_M200_G0_H40_C10_run10	0	4
sim_K20_N11_T50_M200_G0_H40_C10_run1	0	2
sim_K20_N11_T50_M200_G0_H40_C10_run2	0	2
sim_K20_N11_T50_M200_G0_H40_C10_run3	0	3
sim_K20_N11_T50_M200_G0_H40_C10_run4	0	2
sim_K20_N11_T50_M200_G0_H40_C10_run5	0	2
sim_K20_N11_T50_M200_G0_H40_C10_run6	0	2
sim_K20_N11_T50_M200_G0_H40_C10_run7	0	1
sim_K20_N11_T50_M200_G0_H40_C10_run8	0	1
sim_K20_N11_T50_M200_G0_H40_C10_run9	0	2
sim_K20_N11_T50_M200_G0_H40_C20_run10	0	1
sim_K20_N11_T50_M200_G0_H40_C20_run1	0	2
sim_K20_N11_T50_M200_G0_H40_C20_run2	0	2
sim_K20_N11_T50_M200_G0_H40_C20_run3	0	2
sim_K20_N11_T50_M200_G0_H40_C20_run4	0	1
sim_K20_N11_T50_M200_G0_H40_C20_run5	0	2
sim_K20_N11_T50_M200_G0_H40_C20_run6	0	1
sim_K20_N11_T50_M200_G0_H40_C20_run7	0	1
sim_K20_N11_T50_M200_G0_H40_C20_run8	0	3
sim_K20_N11_T50_M200_G0_H40_C20_run9	0	1
sim_K20_N11_T50_M200_G0_H40_C40_run10	0	3
sim_K20_N11_T50_M200_G0_H40_C40_run1	0	1
sim_K20_N11_T50_M200_G0_H40_C40_run2	0	2
sim_K20_N11_T50_M200_G0_H40_C40_run3	0	2
sim_K20_N11_T50_M200_G0_H40_C40_run4	0	2
sim_K20_N11_T50_M200_G0_H40_C40_run5	0	2
sim_K20_N11_T50_M200_G0_H40_C40_run6	0	2
sim_K20_N11_T50_M200_G0_H40_C40_run7	0	2
sim_K20_N11_T50_M200_G0_H40_C40_run8	0	0
sim_K20_N11_T50_M200_G0_H40_C40_run9	0	2
sim_K20_N12_T50_M200_G0_H10_C10_run10	0	2
sim_K20_N12_T50_M200_G0_H10_C10_run1	0	2
sim_K20_N12_T50_M200_G0_H10_C10_run2	0	2
sim_K20_N12_T50_M200_G0_H10_C10_run3	0	2
sim_K20_N12_T50_M200_G0_H10_C10_run4	0	2
sim_K20_N12_T50_M200_G0_H10_C10_run5	0	2
sim_K20_N12_T50_M200_G0_H10_C10_run6	0	1
sim_K20_N12_T50_M200_G0_H10_C10_run7	0	1
sim_K20_N12_T50_M200_G0_H10_C10_run8	0	2
sim_K20_N12_T50_M200_G0_H10_C10_run9	0	1
sim_K20_N12_T50_M200_G0_H10_C20_run10	0	1
sim_K20_N12_T50_M200_G0_H10_C20_run1	0	1
sim_K20_N12_T50_M200_G0_H10_C20_run2	0	1
sim_K20_N12_T50_M200_G0_H10_C20_run3	0	1
sim_K20_N12_T50_M200_G0_H10_C20_run4	0	2
sim_K20_N12_T50_M200_G0_H10_C20_run5	0	1
sim_K20_N12_T50_M200_G0_H10_C20_run6	0	2
sim_K20_N12_T50_M200_G0_H10_C20_run7	0	1
sim_K20_N12_T50_M200_G0_H10_C20_run8	0	1
sim_K20_N12_T50_M200_G0_H10_C20_run9	0	2
sim_K20_N12_T50_M200_G0_H10_C40_run10	0	1
sim_K20_N12_T50_M200_G0_H10_C40_run1	0	3
sim_K20_N12_T50_M200_G0_H10_C40_run2	0	3
sim_K20_N12_T50_M200_G0_H10_C40_run3	0	2
sim_K20_N12_T50_M200_G0_H10_C40_run4	0	1
sim_K20_N12_T50_M200_G0_H10_C40_run5	0	3
sim_K20_N12_T50_M200_G0_H10_C40_run6	0	3
sim_K20_N12_T50_M200_G0_H10_C40_run7	0	3
sim_K20_N12_T50_M200_G0_H10_C40_run8	0	1
sim_K20_N12_T50_M200_G0_H10_C40_run9	0	1
sim_K20_N12_T50_M200_G0_H20_C10_run10	0	1
sim_K20_N12_T50_M200_G0_H20_C10_run1	0	1
sim_K20_N12_T50_M200_G0_H20_C10_run2	0	1
sim_K20_N12_T50_M200_G0_H20_C10_run3	0	1
sim_K20_N12_T50_M200_G0_H20_C10_run4	0	2
sim_K20_N12_T50_M200_G0_H20_C10_run5	0	3
sim_K20_N12_T50_M200_G0_H20_C10_run6	0	3
sim_K20_N12_T50_M200_G0_H20_C10_run7	0	1
sim_K20_N12_T50_M200_G0_H20_C10_run8	0	2
sim_K20_N12_T50_M200_G0_H20_C10_run9	0	1
sim_K20_N12_T50_M200_G0_H20_C20_run10	0	1
sim_K20_N12_T50_M200_G0_H20_C20_run1	0	1
sim_K20_N12_T50_M200_G0_H20_C20_run2	0	1
sim_K20_N12_T50_M200_G0_H20_C20_run3	0	3
sim_K20_N12_T50_M200_G0_H20_C20_run4	0	3
sim_K20_N12_T50_M200_G0_H20_C20_run5	0	3
sim_K20_N12_T50_M200_G0_H20_C20_run6	0	3
sim_K20_N12_T50_M200_G0_H20_C20_run7	0	3
sim_K20_N12_T50_M200_G0_H20_C20_run8	0	3
sim_K20_N12_T50_M200_G0_H20_C20_run9	0	2
sim_K20_N12_T50_M200_G0_H20_C40_run10	0	1
sim_K20_N12_T50_M200_G0_H20_C40_run1	0	1
sim_K20_N12_T50_M200_G0_H20_C40_run2	0	1
sim_K20_N12_T50_M200_G0_H20_C40_run3	0	3
sim_K20_N12_T50_M200_G0_H20_C40_run4	0	1
sim_K20_N12_T50_M200_G0_H20_C40_run5	0	1
sim_K20_N12_T50_M200_G0_H20_C40_run6	0	1
sim_K20_N12_T50_M200_G0_H20_C40_run7	0	1
sim_K20_N12_T50_M200_G0_H20_C40_run8	0	1
sim_K20_N12_T50_M200_G0_H20_C40_run9	0	1
sim_K20_N12_T50_M200_G0_H40_C10_run10	0	1
sim_K20_N12_T50_M200_G0_H40_C10_run1	0	2
sim_K20_N12_T50_M200_G0_H40_C10_run2	0	1
sim_K20_N12_T50_M200_G0_H40_C10_run3	0	1
sim_K20_N12_T50_M200_G0_H40_C10_run4	0	1
sim_K20_N12_T50_M200_G0_H40_C10_run5	0	1
sim_K20_N12_T50_M200_G0_H40_C10_run6	0	2
sim_K20_N12_T50_M200_G0_H40_C10_run7	0	2
sim_K20_N12_T50_M200_G0_H40_C10_run8	0	4
sim_K20_N12_T50_M200_G0_H40_C10_run9	0	0
sim_K20_N12_T50_M200_G0_H40_C20_run10	0	1
sim_K20_N12_T50_M200_G0_H40_C20_run1	0	1
sim_K20_N12_T50_M200_G0_H40_C20_run2	0	2
sim_K20_N12_T50_M200_G0_H40_C20_run3	0	2
sim_K20_N12_T50_M200_G0_H40_C20_run4	0	1
sim_K20_N12_T50_M200_G0_H40_C20_run5	0	1
sim_K20_N12_T50_M200_G0_H40_C20_run6	0	3
sim_K20_N12_T50_M200_G0_H40_C20_run7	0	1
sim_K20_N12_T50_M200_G0_H40_C20_run8	0	2
sim_K20_N12_T50_M200_G0_H40_C20_run9	0	2
sim_K20_N12_T50_M200_G0_H40_C40_run10	0	1
sim_K20_N12_T50_M200_G0_H40_C40_run1	0	2
sim_K20_N12_T50_M200_G0_H40_C40_run2	0	2
sim_K20_N12_T50_M200_G0_H40_C40_run3	0	1
sim_K20_N12_T50_M200_G0_H40_C40_run4	0	2
sim_K20_N12_T50_M200_G0_H40_C40_run5	0	2
sim_K20_N12_T50_M200_G0_H40_C40_run6	0	1
sim_K20_N12_T50_M200_G0_H40_C40_run7	0	2
sim_K20_N12_T50_M200_G0_H40_C40_run8	0	1
sim_K20_N12_T50_M200_G0_H40_C40_run9	0	2
sim_K20_N13_T50_M200_G0_H10_C10_run10	0	1
sim_K20_N13_T50_M200_G0_H10_C10_run1	0	1
sim_K20_N13_T50_M200_G0_H10_C10_run2	0	1
sim_K20_N13_T50_M200_G0_H10_C10_run3	0	1
sim_K20_N13_T50_M200_G0_H10_C10_run4	0	2
sim_K20_N13_T50_M200_G0_H10_C10_run5	0	2
sim_K20_N13_T50_M200_G0_H10_C10_run6	0	2
sim_K20_N13_T50_M200_G0_H10_C10_run7	0	1
sim_K20_N13_T50_M200_G0_H10_C10_run8	0	1
sim_K20_N13_T50_M200_G0_H10_C10_run9	0	4
sim_K20_N13_T50_M200_G0_H10_C20_run10	0	1
sim_K20_N13_T50_M200_G0_H10_C20_run1	0	1
sim_K20_N13_T50_M200_G0_H10_C20_run2	0	1
sim_K20_N13_T50_M200_G0_H10_C20_run3	0	1
sim_K20_N13_T50_M200_G0_H10_C20_run4	0	3
sim_K20_N13_T50_M200_G0_H10_C20_run5	0	1
sim_K20_N13_T50_M200_G0_H10_C20_run6	0	1
sim_K20_N13_T50_M200_G0_H10_C20_run7	0	1
sim_K20_N13_T50_M200_G0_H10_C20_run8	0	2
sim_K20_N13_T50_M200_G0_H10_C20_run9	0	2
sim_K20_N13_T50_M200_G0_H10_C40_run10	0	2
sim_K20_N13_T50_M200_G0_H10_C40_run1	0	1
sim_K20_N13_T50_M200_G0_H10_C40_run2	0	1
sim_K20_N13_T50_M200_G0_H10_C40_run3	0	2
sim_K20_N13_T50_M200_G0_H10_C40_run4	0	1
sim_K20_N13_T50_M200_G0_H10_C40_run5	0	2
sim_K20_N13_T50_M200_G0_H10_C40_run6	0	2
sim_K20_N13_T50_M200_G0_H10_C40_run7	0	3
sim_K20_N13_T50_M200_G0_H10_C40_run8	0	2
sim_K20_N13_T50_M200_G0_H10_C40_run9	0	2
sim_K20_N13_T50_M200_G0_H20_C10_run10	0	2
sim_K20_N13_T50_M200_G0_H20_C10_run1	0	2
sim_K20_N13_T50_M200_G0_H20_C10_run2	0	2
sim_K20_N13_T50_M200_G0_H20_C10_run3	0	2
sim_K20_N13_T50_M200_G0_H20_C10_run4	0	2
sim_K20_N13_T50_M200_G0_H20_C10_run5	0	3
sim_K20_N13_T50_M200_G0_H20_C10_run6	0	1
sim_K20_N13_T50_M200_G0_H20_C10_run7	0	1
sim_K20_N13_T50_M200_G0_H20_C10_run8	0	2
sim_K20_N13_T50_M200_G0_H20_C10_run9	0	2
sim_K20_N13_T50_M200_G0_H20_C20_run10	0	2
sim_K20_N13_T50_M200_G0_H20_C20_run1	0	2
sim_K20_N13_T50_M200_G0_H20_C20_run2	0	2
sim_K20_N13_T50_M200_G0_H20_C20_run3	0	2
sim_K20_N13_T50_M200_G0_H20_C20_run4	0	2
sim_K20_N13_T50_M200_G0_H20_C20_run5	0	0
sim_K20_N13_T50_M200_G0_H20_C20_run6	0	3
sim_K20_N13_T50_M200_G0_H20_C20_run7	0	2
sim_K20_N13_T50_M200_G0_H20_C20_run8	0	2
sim_K20_N13_T50_M200_G0_H20_C20_run9	0	2
sim_K20_N13_T50_M200_G0_H20_C40_run10	0	3
sim_K20_N13_T50_M200_G0_H20_C40_run1	0	2
sim_K20_N13_T50_M200_G0_H20_C40_run2	0	2
sim_K20_N13_T50_M200_G0_H20_C40_run3	0	3
sim_K20_N13_T50_M200_G0_H20_C40_run4	0	3
sim_K20_N13_T50_M200_G0_H20_C40_run5	0	1
sim_K20_N13_T50_M200_G0_H20_C40_run6	0	1
sim_K20_N13_T50_M200_G0_H20_C40_run7	0	1
sim_K20_N13_T50_M200_G0_H20_C40_run8	0	1
sim_K20_N13_T50_M200_G0_H20_C40_run9	0	1
sim_K20_N13_T50_M200_G0_H40_C10_run10	0	1
sim_K20_N13_T50_M200_G0_H40_C10_run1	0	2
sim_K20_N13_T50_M200_G0_H40_C10_run2	0	3
sim_K20_N13_T50_M200_G0_H40_C10_run3	0	1
sim_K20_N13_T50_M200_G0_H40_C10_run4	0	1
sim_K20_N13_T50_M200_G0_H40_C10_run5	0	2
sim_K20_N13_T50_M200_G0_H40_C10_run6	0	2
sim_K20_N13_T50_M200_G0_H40_C10_run7	0	1
sim_K20_N13_T50_M200_G0_H40_C10_run8	0	2
sim_K20_N13_T50_M200_G0_H40_C10_run9	0	2
sim_K20_N13_T50_M200_G0_H40_C20_run10	0	2
sim_K20_N13_T50_M200_G0_H40_C20_run1	0	2
sim_K20_N13_T50_M200_G0_H40_C20_run2	0	2
sim_K20_N13_T50_M200_G0_H40_C20_run3	0	2
sim_K20_N13_T50_M200_G0_H40_C20_run4	0	1
sim_K20_N13_T50_M200_G0_H40_C20_run5	0	2
sim_K20_N13_T50_M200_G0_H40_C20_run6	0	4
sim_K20_N13_T50_M200_G0_H40_C20_run7	0	1
sim_K20_N13_T50_M200_G0_H40_C20_run8	0	1
sim_K20_N13_T50_M200_G0_H40_C20_run9	0	2
sim_K20_N13_T50_M200_G0_H40_C40_run10	0	2
sim_K20_N13_T50_M200_G0_H40_C40_run1	0	1
sim_K20_N13_T50_M200_G0_H40_C40_run2	0	2
sim_K20_N13_T50_M200_G0_H40_C40_run3	0	3
sim_K20_N13_T50_M200_G0_H40_C40_run4	0	3
sim_K20_N13_T50_M200_G0_H40_C40_run5	0	2
sim_K20_N13_T50_M200_G0_H40_C40_run6	0	2
sim_K20_N13_T50_M200_G0_H40_C40_run7	0	1
sim_K20_N13_T50_M200_G0_H40_C40_run8	0	1
sim_K20_N13_T50_M200_G0_H40_C40_run9	0	2
sim_K20_N14_T50_M200_G0_H10_C10_run10	0	2
sim_K20_N14_T50_M200_G0_H10_C10_run1	0	1
sim_K20_N14_T50_M200_G0_H10_C10_run2	0	2
sim_K20_N14_T50_M200_G0_H10_C10_run3	0	2
sim_K20_N14_T50_M200_G0_H10_C10_run4	0	1
sim_K20_N14_T50_M200_G0_H10_C10_run5	0	2
sim_K20_N14_T50_M200_G0_H10_C10_run6	0	1
sim_K20_N14_T50_M200_G0_H10_C10_run7	0	2
sim_K20_N14_T50_M200_G0_H10_C10_run8	0	2
sim_K20_N14_T50_M200_G0_H10_C10_run9	0	15
sim_K20_N14_T50_M200_G0_H10_C20_run10	0	1
sim_K20_N14_T50_M200_G0_H10_C20_run1	0	2
sim_K20_N14_T50_M200_G0_H10_C20_run2	0	1
sim_K20_N14_T50_M200_G0_H10_C20_run3	0	1
sim_K20_N14_T50_M200_G0_H10_C20_run4	0	3
sim_K20_N14_T50_M200_G0_H10_C20_run5	0	1
sim_K20_N14_T50_M200_G0_H10_C20_run6	0	2
sim_K20_N14_T50_M200_G0_H10_C20_run7	0	2
sim_K20_N14_T50_M200_G0_H10_C20_run8	0	4
sim_K20_N14_T50_M200_G0_H10_C20_run9	0	2
sim_K20_N14_T50_M200_G0_H10_C40_run10	0	1
sim_K20_N14_T50_M200_G0_H10_C40_run1	0	6
sim_K20_N14_T50_M200_G0_H10_C40_run2	0	1
sim_K20_N14_T50_M200_G0_H10_C40_run3	0	1
sim_K20_N14_T50_M200_G0_H10_C40_run4	0	1
sim_K20_N14_T50_M200_G0_H10_C40_run5	0	1
sim_K20_N14_T50_M200_G0_H10_C40_run6	0	1
sim_K20_N14_T50_M200_G0_H10_C40_run7	0	1
sim_K20_N14_T50_M200_G0_H10_C40_run8	0	2
sim_K20_N14_T50_M200_G0_H10_C40_run9	0	2
sim_K20_N14_T50_M200_G0_H20_C10_run10	0	2
sim_K20_N14_T50_M200_G0_H20_C10_run1	0	5
sim_K20_N14_T50_M200_G0_H20_C10_run2	0	5
sim_K20_N14_T50_M200_G0_H20_C10_run3	0	5
sim_K20_N14_T50_M200_G0_H20_C10_run4	0	1
sim_K20_N14_T50_M200_G0_H20_C10_run5	0	2
sim_K20_N14_T50_M200_G0_H20_C10_run6	0	1
sim_K20_N14_T50_M200_G0_H20_C10_run7	0	1
sim_K20_N14_T50_M200_G0_H20_C10_run8	0	2
sim_K20_N14_T50_M200_G0_H20_C10_run9	0	1
sim_K20_N14_T50_M200_G0_H20_C20_run10	0	15
sim_K20_N14_T50_M200_G0_H20_C20_run1	0	15
sim_K20_N14_T50_M200_G0_H20_C20_run2	0	15
sim_K20_N14_T50_M200_G0_H20_C20_run3	0	15
sim_K20_N14_T50_M200_G0_H20_C20_run4	0	15
sim_K20_N14_T50_M200_G0_H20_C20_run5	0	15
sim_K20_N14_T50_M200_G0_H20_C20_run6	0	15
sim_K20_N14_T50_M200_G0_H20_C20_run7	0	15
sim_K20_N14_T50_M200_G0_H20_C20_run8	0	15
sim_K20_N14_T50_M200_G0_H20_C20_run9	0	15
sim_K20_N14_T50_M200_G0_H20_C40_run10	0	15
sim_K20_N14_T50_M200_G0_H20_C40_run1	0	15
sim_K20_N14_T50_M200_G0_H20_C40_run2	0	15
sim_K20_N14_T50_M200_G0_H20_C40_run3	0	15
sim_K20_N14_T50_M200_G0_H20_C40_run4	0	15
sim_K20_N14_T50_M200_G0_H20_C40_run5	0	15
sim_K20_N14_T50_M200_G0_H20_C40_run6	0	15
sim_K20_N14_T50_M200_G0_H20_C40_run7	0	15
sim_K20_N14_T50_M200_G0_H20_C40_run8	0	15
sim_K20_N14_T50_M200_G0_H20_C40_run9	0	15
sim_K20_N14_T50_M200_G0_H40_C10_run10	0	15
sim_K20_N14_T50_M200_G0_H40_C10_run1	0	15
sim_K20_N14_T50_M200_G0_H40_C10_run2	0	15
sim_K20_N14_T50_M200_G0_H40_C10_run3	0	15
sim_K20_N14_T50_M200_G0_H40_C10_run4	0	15
sim_K20_N14_T50_M200_G0_H40_C10_run5	0	15
sim_K20_N14_T50_M200_G0_H40_C10_run6	0	15
sim_K20_N14_T50_M200_G0_H40_C10_run7	0	15
sim_K20_N14_T50_M200_G0_H40_C10_run8	0	16
sim_K20_N14_T50_M200_G0_H40_C10_run9	0	15
sim_K20_N14_T50_M200_G0_H40_C20_run10	0	15
sim_K20_N14_T50_M200_G0_H40_C20_run1	0	15
sim_K20_N14_T50_M200_G0_H40_C20_run2	0	16
sim_K20_N14_T50_M200_G0_H40_C20_run3	0	16
sim_K20_N14_T50_M200_G0_H40_C20_run4	0	16
sim_K20_N14_T50_M200_G0_H40_C20_run5	0	2
sim_K20_N14_T50_M200_G0_H40_C20_run6	0	1
sim_K20_N14_T50_M200_G0_H40_C20_run7	0	3
sim_K20_N14_T50_M200_G0_H40_C20_run8	0	2
sim_K20_N14_T50_M200_G0_H40_C20_run9	0	2
sim_K20_N14_T50_M200_G0_H40_C40_run10	0	1
sim_K20_N14_T50_M200_G0_H40_C40_run1	0	1
sim_K20_N14_T50_M200_G0_H40_C40_run2	0	1
sim_K20_N14_T50_M200_G0_H40_C40_run3	0	1
sim_K20_N14_T50_M200_G0_H40_C40_run4	0	3
sim_K20_N14_T50_M200_G0_H40_C40_run5	0	1
sim_K20_N14_T50_M200_G0_H40_C40_run6	0	2
sim_K20_N14_T50_M200_G0_H40_C40_run7	0	3
sim_K20_N14_T50_M200_G0_H40_C40_run8	0	2
sim_K20_N14_T50_M200_G0_H40_C40_run9	0	1
sim_K20_N15_T50_M200_G0_H10_C10_run10	0	1
sim_K20_N15_T50_M200_G0_H10_C10_run1	0	2
sim_K20_N15_T50_M200_G0_H10_C10_run2	0	2
sim_K20_N15_T50_M200_G0_H10_C10_run3	0	2
sim_K20_N15_T50_M200_G0_H10_C10_run4	0	2
sim_K20_N15_T50_M200_G0_H10_C10_run5	0	1
sim_K20_N15_T50_M200_G0_H10_C10_run6	0	1
sim_K20_N15_T50_M200_G0_H10_C10_run7	0	1
sim_K20_N15_T50_M200_G0_H10_C10_run8	0	1
sim_K20_N15_T50_M200_G0_H10_C10_run9	0	2
sim_K20_N15_T50_M200_G0_H10_C20_run10	0	3
sim_K20_N15_T50_M200_G0_H10_C20_run1	0	3
sim_K20_N15_T50_M200_G0_H10_C20_run2	0	2
sim_K20_N15_T50_M200_G0_H10_C20_run3	0	1
sim_K20_N15_T50_M200_G0_H10_C20_run4	0	1
sim_K20_N15_T50_M200_G0_H10_C20_run5	0	3
sim_K20_N15_T50_M200_G0_H10_C20_run6	0	2
sim_K20_N15_T50_M200_G0_H10_C20_run7	0	2
sim_K20_N15_T50_M200_G0_H10_C20_run8	0	3
sim_K20_N15_T50_M200_G0_H10_C20_run9	0	1
sim_K20_N15_T50_M200_G0_H10_C40_run10	0	1
sim_K20_N15_T50_M200_G0_H10_C40_run1	0	1
sim_K20_N15_T50_M200_G0_H10_C40_run2	0	1
sim_K20_N15_T50_M200_G0_H10_C40_run3	0	1
sim_K20_N15_T50_M200_G0_H10_C40_run4	0	1
sim_K20_N15_T50_M200_G0_H10_C40_run5	0	2
sim_K20_N15_T50_M200_G0_H10_C40_run6	0	2
sim_K20_N15_T50_M200_G0_H10_C40_run7	0	2
sim_K20_N15_T50_M200_G0_H10_C40_run8	0	3
sim_K20_N15_T50_M200_G0_H10_C40_run9	0	2
sim_K20_N15_T50_M200_G0_H20_C10_run10	0	1
sim_K20_N15_T50_M200_G0_H20_C10_run1	0	1
sim_K20_N15_T50_M200_G0_H20_C10_run2	0	2
sim_K20_N15_T50_M200_G0_H20_C10_run3	0	0
sim_K20_N15_T50_M200_G0_H20_C10_run4	0	1
sim_K20_N15_T50_M200_G0_H20_C10_run5	0	3
sim_K20_N15_T50_M200_G0_H20_C10_run6	0	2
sim_K20_N15_T50_M200_G0_H20_C10_run7	0	2
sim_K20_N15_T50_M200_G0_H20_C10_run8	0	2
sim_K20_N15_T50_M200_G0_H20_C10_run9	0	2
sim_K20_N15_T50_M200_G0_H20_C20_run10	0	3
sim_K20_N15_T50_M200_G0_H20_C20_run1	0	1
sim_K20_N15_T50_M200_G0_H20_C20_run2	0	1
sim_K20_N15_T50_M200_G0_H20_C20_run3	0	1
sim_K20_N15_T50_M200_G0_H20_C20_run4	0	1
sim_K20_N15_T50_M200_G0_H20_C20_run5	0	1
sim_K20_N15_T50_M200_G0_H20_C20_run6	0	1
sim_K20_N15_T50_M200_G0_H20_C20_run7	0	2
sim_K20_N15_T50_M200_G0_H20_C20_run8	0	2
sim_K20_N15_T50_M200_G0_H20_C20_run9	0	2
sim_K20_N15_T50_M200_G0_H20_C40_run10	0	1
sim_K20_N15_T50_M200_G0_H20_C40_run1	0	1
sim_K20_N15_T50_M200_G0_H20_C40_run2	0	1
sim_K20_N15_T50_M200_G0_H20_C40_run3	0	1
sim_K20_N15_T50_M200_G0_H20_C40_run4	0	6
sim_K20_N15_T50_M200_G0_H20_C40_run5	0	2
sim_K20_N15_T50_M200_G0_H20_C40_run6	0	2
sim_K20_N15_T50_M200_G0_H20_C40_run7	0	2
sim_K20_N15_T50_M200_G0_H20_C40_run8	0	2
sim_K20_N15_T50_M200_G0_H20_C40_run9	0	2
sim_K20_N15_T50_M200_G0_H40_C10_run10	0	1
sim_K20_N15_T50_M200_G0_H40_C10_run1	0	1
sim_K20_N15_T50_M200_G0_H40_C10_run2	0	3
sim_K20_N15_T50_M200_G0_H40_C10_run3	0	1
sim_K20_N15_T50_M200_G0_H40_C10_run4	0	3
sim_K20_N15_T50_M200_G0_H40_C10_run5	0	2
sim_K20_N15_T50_M200_G0_H40_C10_run6	0	1
sim_K20_N15_T50_M200_G0_H40_C10_run7	0	1
sim_K20_N15_T50_M200_G0_H40_C10_run8	0	1
sim_K20_N15_T50_M200_G0_H40_C10_run9	0	3
sim_K20_N15_T50_M200_G0_H40_C20_run10	0	2
sim_K20_N15_T50_M200_G0_H40_C20_run1	0	1
sim_K20_N15_T50_M200_G0_H40_C20_run2	0	2
sim_K20_N15_T50_M200_G0_H40_C20_run3	0	2
sim_K20_N15_T50_M200_G0_H40_C20_run4	0	6
sim_K20_N15_T50_M200_G0_H40_C20_run5	0	2
sim_K20_N15_T50_M200_G0_H40_C20_run6	0	1
sim_K20_N15_T50_M200_G0_H40_C20_run7	0	2
sim_K20_N15_T50_M200_G0_H40_C20_run8	0	3
sim_K20_N15_T50_M200_G0_H40_C20_run9	0	2
sim_K20_N15_T50_M200_G0_H40_C40_run10	0	3
sim_K20_N15_T50_M200_G0_H40_C40_run1	0	1
sim_K20_N15_T50_M200_G0_H40_C40_run2	0	1
sim_K20_N15_T50_M200_G0_H40_C40_run3	0	1
sim_K20_N15_T50_M200_G0_H40_C40_run4	0	2
sim_K20_N15_T50_M200_G0_H40_C40_run5	0	1
sim_K20_N15_T50_M200_G0_H40_C40_run6	0	1
sim_K20_N15_T50_M200_G0_H40_C40_run7	0	0
sim_K20_N15_T50_M200_G0_H40_C40_run8	0	1
sim_K20_N15_T50_M200_G0_H40_C40_run9	0	2
sim_K20_N16_T50_M200_G0_H10_C10_run10	0	3
sim_K20_N16_T50_M200_G0_H10_C10_run1	0	2
sim_K20_N16_T50_M200_G0_H10_C10_run2	0	2
sim_K20_N16_T50_M200_G0_H10_C10_run3	0	3
sim_K20_N16_T50_M200_G0_H10_C10_run4	0	1
sim_K20_N16_T50_M200_G0_H10_C10_run5	0	1
sim_K20_N16_T50_M200_G0_H10_C10_run6	0	2
sim_K20_N16_T50_M200_G0_H10_C10_run7	0	2
sim_K20_N16_T50_M200_G0_H10_C10_run8	0	1
sim_K20_N16_T50_M200_G0_H10_C10_run9	0	2
sim_K20_N16_T50_M200_G0_H10_C20_run10	0	2
sim_K20_N16_T50_M200_G0_H10_C20_run1	0	1
sim_K20_N16_T50_M200_G0_H10_C20_run2	0	2
sim_K20_N16_T50_M200_G0_H10_C20_run3	0	1
sim_K20_N16_T50_M200_G0_H10_C20_run4	0	1
sim_K20_N16_T50_M200_G0_H10_C20_run5	0	1
sim_K20_N16_T50_M200_G0_H10_C20_run6	0	1
sim_K20_N16_T50_M200_G0_H10_C20_run7	0	2
sim_K20_N16_T50_M200_G0_H10_C20_run8	0	1
sim_K20_N16_T50_M200_G0_H10_C20_run9	0	2
sim_K20_N16_T50_M200_G0_H10_C40_run10	0	2
sim_K20_N16_T50_M200_G0_H10_C40_run1	0	1
sim_K20_N16_T50_M200_G0_H10_C40_run2	0	1
sim_K20_N16_T50_M200_G0_H10_C40_run3	0	1
sim_K20_N16_T50_M200_G0_H10_C40_run4	0	1
sim_K20_N16_T50_M200_G0_H10_C40_run5	0	2
sim_K20_N16_T50_M200_G0_H10_C40_run6	0	2
sim_K20_N16_T50_M200_G0_H10_C40_run7	0	1
sim_K20_N16_T50_M200_G0_H10_C40_run8	0	1
sim_K20_N16_T50_M200_G0_H10_C40_run9	0	3
sim_K20_N16_T50_M200_G0_H20_C10_run10	0	1
sim_K20_N16_T50_M200_G0_H20_C10_run1	0	1
sim_K20_N16_T50_M200_G0_H20_C10_run2	0	3
sim_K20_N16_T50_M200_G0_H20_C10_run3	0	1
sim_K20_N16_T50_M200_G0_H20_C10_run4	0	2
sim_K20_N16_T50_M200_G0_H20_C10_run5	0	1
sim_K20_N16_T50_M200_G0_H20_C10_run6	0	2
sim_K20_N16_T50_M200_G0_H20_C10_run7	0	2
sim_K20_N16_T50_M200_G0_H20_C10_run8	0	1
sim_K20_N16_T50_M200_G0_H20_C10_run9	0	3
sim_K20_N16_T50_M200_G0_H20_C20_run10	0	1
sim_K20_N16_T50_M200_G0_H20_C20_run1	0	0
sim_K20_N16_T50_M200_G0_H20_C20_run2	0	3
sim_K20_N16_T50_M200_G0_H20_C20_run3	0	1
sim_K20_N16_T50_M200_G0_H20_C20_run4	0	1
sim_K20_N16_T50_M200_G0_H20_C20_run5	0	3
sim_K20_N16_T50_M200_G0_H20_C20_run6	0	1
sim_K20_N16_T50_M200_G0_H20_C20_run7	0	1
sim_K20_N16_T50_M200_G0_H20_C20_run8	0	1
sim_K20_N16_T50_M200_G0_H20_C20_run9	0	2
sim_K20_N16_T50_M200_G0_H20_C40_run10	0	1
sim_K20_N16_T50_M200_G0_H20_C40_run1	0	2
sim_K20_N16_T50_M200_G0_H20_C40_run2	0	2
sim_K20_N16_T50_M200_G0_H20_C40_run3	0	5
sim_K20_N16_T50_M200_G0_H20_C40_run4	0	1
sim_K20_N16_T50_M200_G0_H20_C40_run5	0	1
sim_K20_N16_T50_M200_G0_H20_C40_run6	0	1
sim_K20_N16_T50_M200_G0_H20_C40_run7	0	2
sim_K20_N16_T50_M200_G0_H20_C40_run8	0	1
sim_K20_N16_T50_M200_G0_H20_C40_run9	0	2
sim_K20_N16_T50_M200_G0_H40_C10_run10	0	1
sim_K20_N16_T50_M200_G0_H40_C10_run1	0	1
sim_K20_N16_T50_M200_G0_H40_C10_run2	0	2
sim_K20_N16_T50_M200_G0_H40_C10_run3	0	2
sim_K20_N16_T50_M200_G0_H40_C10_run4	0	2
sim_K20_N16_T50_M200_G0_H40_C10_run5	0	2
sim_K20_N16_T50_M200_G0_H40_C10_run6	0	2
sim_K20_N16_T50_M200_G0_H40_C10_run7	0	1
sim_K20_N16_T50_M200_G0_H40_C10_run8	0	1
sim_K20_N16_T50_M200_G0_H40_C10_run9	0	2
sim_K20_N16_T50_M200_G0_H40_C20_run10	0	1
sim_K20_N16_T50_M200_G0_H40_C20_run1	0	1
sim_K20_N16_T50_M200_G0_H40_C20_run2	0	2
sim_K20_N16_T50_M200_G0_H40_C20_run3	0	1
sim_K20_N16_T50_M200_G0_H40_C20_run4	0	1
sim_K20_N16_T50_M200_G0_H40_C20_run5	0	2
sim_K20_N16_T50_M200_G0_H40_C20_run6	0	2
sim_K20_N16_T50_M200_G0_H40_C20_run7	0	2
sim_K20_N16_T50_M200_G0_H40_C20_run8	0	1
sim_K20_N16_T50_M200_G0_H40_C20_run9	0	1
sim_K20_N16_T50_M200_G0_H40_C40_run10	0	1
sim_K20_N16_T50_M200_G0_H40_C40_run1	0	2
sim_K20_N16_T50_M200_G0_H40_C40_run2	0	1
sim_K20_N16_T50_M200_G0_H40_C40_run3	0	1
sim_K20_N16_T50_M200_G0_H40_C40_run4	0	2
sim_K20_N16_T50_M200_G0_H40_C40_run5	0	1
sim_K20_N16_T50_M200_G0_H40_C40_run6	0	1
sim_K20_N16_T50_M200_G0_H40_C40_run7	0	1
sim_K20_N16_T50_M200_G0_H40_C40_run8	0	1
sim_K20_N16_T50_M200_G0_H40_C40_run9	0	1
sim_K20_N17_T50_M200_G0_H10_C10_run10	0	2
sim_K20_N17_T50_M200_G0_H10_C10_run1	0	2
sim_K20_N17_T50_M200_G0_H10_C10_run2	0	1
sim_K20_N17_T50_M200_G0_H10_C10_run3	0	3
sim_K20_N17_T50_M200_G0_H10_C10_run4	0	1
sim_K20_N17_T50_M200_G0_H10_C10_run5	0	2
sim_K20_N17_T50_M200_G0_H10_C10_run6	0	2
sim_K20_N17_T50_M200_G0_H10_C10_run7	0	2
sim_K20_N17_T50_M200_G0_H10_C10_run8	0	1
sim_K20_N17_T50_M200_G0_H10_C10_run9	0	1
sim_K20_N17_T50_M200_G0_H10_C20_run10	0	3
sim_K20_N17_T50_M200_G0_H10_C20_run1	0	1
sim_K20_N17_T50_M200_G0_H10_C20_run2	0	1
sim_K20_N17_T50_M200_G0_H10_C20_run3	0	2
sim_K20_N17_T50_M200_G0_H10_C20_run4	0	2
sim_K20_N17_T50_M200_G0_H10_C20_run5	0	1
sim_K20_N17_T50_M200_G0_H10_C20_run6	0	2
sim_K20_N17_T50_M200_G0_H10_C20_run7	0	2
sim_K20_N17_T50_M200_G0_H10_C20_run8	0	2
sim_K20_N17_T50_M200_G0_H10_C20_run9	0	1
sim_K20_N17_T50_M200_G0_H10_C40_run10	0	2
sim_K20_N17_T50_M200_G0_H10_C40_run1	0	1
sim_K20_N17_T50_M200_G0_H10_C40_run2	0	1
sim_K20_N17_T50_M200_G0_H10_C40_run3	0	1
sim_K20_N17_T50_M200_G0_H10_C40_run4	0	2
sim_K20_N17_T50_M200_G0_H10_C40_run5	0	1
sim_K20_N17_T50_M200_G0_H10_C40_run6	0	6
sim_K20_N17_T50_M200_G0_H10_C40_run7	0	2
sim_K20_N17_T50_M200_G0_H10_C40_run8	0	2
sim_K20_N17_T50_M200_G0_H10_C40_run9	0	2
sim_K20_N17_T50_M200_G0_H20_C10_run10	0	2
sim_K20_N17_T50_M200_G0_H20_C10_run1	0	2
sim_K20_N17_T50_M200_G0_H20_C10_run2	0	3
sim_K20_N17_T50_M200_G0_H20_C10_run3	0	6
sim_K20_N17_T50_M200_G0_H20_C10_run4	0	6
sim_K20_N17_T50_M200_G0_H20_C10_run5	0	6
sim_K20_N17_T50_M200_G0_H20_C10_run6	0	1
sim_K20_N17_T50_M200_G0_H20_C10_run7	0	1
sim_K20_N17_T50_M200_G0_H20_C10_run8	0	1
sim_K20_N17_T50_M200_G0_H20_C10_run9	0	1
sim_K20_N17_T50_M200_G0_H20_C20_run10	0	2
sim_K20_N17_T50_M200_G0_H20_C20_run1	0	6
sim_K20_N17_T50_M200_G0_H20_C20_run2	0	1
sim_K20_N17_T50_M200_G0_H20_C20_run3	0	1
sim_K20_N17_T50_M200_G0_H20_C20_run4	0	1
sim_K20_N17_T50_M200_G0_H20_C20_run5	0	2
sim_K20_N17_T50_M200_G0_H20_C20_run6	0	1
sim_K20_N17_T50_M200_G0_H20_C20_run7	0	1
sim_K20_N17_T50_M200_G0_H20_C20_run8	0	2
sim_K20_N17_T50_M200_G0_H20_C20_run9	0	3
sim_K20_N17_T50_M200_G0_H20_C40_run10	0	4
sim_K20_N17_T50_M200_G0_H20_C40_run1	0	1
sim_K20_N17_T50_M200_G0_H20_C40_run2	0	1
sim_K20_N17_T50_M200_G0_H20_C40_run3	0	2
sim_K20_N17_T50_M200_G0_H20_C40_run4	0	1
sim_K20_N17_T50_M200_G0_H20_C40_run5	0	1
sim_K20_N17_T50_M200_G0_H20_C40_run6	0	2
sim_K20_N17_T50_M200_G0_H20_C40_run7	0	2
sim_K20_N17_T50_M200_G0_H20_C40_run8	0	1
sim_K20_N17_T50_M200_G0_H20_C40_run9	0	2
sim_K20_N17_T50_M200_G0_H40_C10_run10	0	3
sim_K20_N17_T50_M200_G0_H40_C10_run1	0	1
sim_K20_N17_T50_M200_G0_H40_C10_run2	0	2
sim_K20_N17_T50_M200_G0_H40_C10_run3	0	3
sim_K20_N17_T50_M200_G0_H40_C10_run4	0	2
sim_K20_N17_T50_M200_G0_H40_C10_run5	0	1
sim_K20_N17_T50_M200_G0_H40_C10_run6	0	2
sim_K20_N17_T50_M200_G0_H40_C10_run7	0	2
sim_K20_N17_T50_M200_G0_H40_C10_run8	0	2
sim_K20_N17_T50_M200_G0_H40_C10_run9	0	2
sim_K20_N17_T50_M200_G0_H40_C20_run10	0	2
sim_K20_N17_T50_M200_G0_H40_C20_run1	0	1
sim_K20_N17_T50_M200_G0_H40_C20_run2	0	1
sim_K20_N17_T50_M200_G0_H40_C20_run3	0	2
sim_K20_N17_T50_M200_G0_H40_C20_run4	0	2
sim_K20_N17_T50_M200_G0_H40_C20_run5	0	3
sim_K20_N17_T50_M200_G0_H40_C20_run6	0	3
sim_K20_N17_T50_M200_G0_H40_C20_run7	0	2
sim_K20_N17_T50_M200_G0_H40_C20_run8	0	1
sim_K20_N17_T50_M200_G0_H40_C20_run9	0	1
sim_K20_N17_T50_M200_G0_H40_C40_run10	0	1
sim_K20_N17_T50_M200_G0_H40_C40_run1	0	12
sim_K20_N17_T50_M200_G0_H40_C40_run2	0	3
sim_K20_N17_T50_M200_G0_H40_C40_run3	0	1
sim_K20_N17_T50_M200_G0_H40_C40_run4	0	1
sim_K20_N17_T50_M200_G0_H40_C40_run5	3	1
sim_K20_N17_T50_M200_G0_H40_C40_run6	0	2
sim_K20_N17_T50_M200_G0_H40_C40_run7	0	1
sim_K20_N17_T50_M200_G0_H40_C40_run8	0	1
sim_K20_N17_T50_M200_G0_H40_C40_run9	0	2
sim_K20_N18_T50_M200_G0_H10_C10_run10	0	2
sim_K20_N18_T50_M200_G0_H10_C10_run1	0	3
sim_K20_N18_T50_M200_G0_H10_C10_run2	0	1
sim_K20_N18_T50_M200_G0_H10_C10_run3	0	12
sim_K20_N18_T50_M200_G0_H10_C10_run4	0	2
sim_K20_N18_T50_M200_G0_H10_C10_run5	0	1
sim_K20_N18_T50_M200_G0_H10_C10_run6	0	1
sim_K20_N18_T50_M200_G0_H10_C10_run7	0	2
sim_K20_N18_T50_M200_G0_H10_C10_run8	0	2
sim_K20_N18_T50_M200_G0_H10_C10_run9	0	2
sim_K20_N18_T50_M200_G0_H10_C20_run10	0	1
sim_K20_N18_T50_M200_G0_H10_C20_run1	0	1
sim_K20_N18_T50_M200_G0_H10_C20_run2	0	2
sim_K20_N18_T50_M200_G0_H10_C20_run3	0	3
sim_K20_N18_T50_M200_G0_H10_C20_run4	0	2
sim_K20_N18_T50_M200_G0_H10_C20_run5	0	3
sim_K20_N18_T50_M200_G0_H10_C20_run6	0	2
sim_K20_N18_T50_M200_G0_H10_C20_run7	0	3
sim_K20_N18_T50_M200_G0_H10_C20_run8	0	1
sim_K20_N18_T50_M200_G0_H10_C20_run9	0	1
sim_K20_N18_T50_M200_G0_H10_C40_run10	0	3
sim_K20_N18_T50_M200_G0_H10_C40_run1	0	2
sim_K20_N18_T50_M200_G0_H10_C40_run2	0	2
sim_K20_N18_T50_M200_G0_H10_C40_run3	0	1
sim_K20_N18_T50_M200_G0_H10_C40_run4	0	2
sim_K20_N18_T50_M200_G0_H10_C40_run5	0	2
sim_K20_N18_T50_M200_G0_H10_C40_run6	0	2
sim_K20_N18_T50_M200_G0_H10_C40_run7	0	1
sim_K20_N18_T50_M200_G0_H10_C40_run8	0	1
sim_K20_N18_T50_M200_G0_H10_C40_run9	0	2
sim_K20_N18_T50_M200_G0_H20_C10_run10	0	3
sim_K20_N18_T50_M200_G0_H20_C10_run1	0	1
sim_K20_N18_T50_M200_G0_H20_C10_run2	0	3
sim_K20_N18_T50_M200_G0_H20_C10_run3	0	1
sim_K20_N18_T50_M200_G0_H20_C10_run4	0	3
sim_K20_N18_T50_M200_G0_H20_C10_run5	0	12
sim_K20_N18_T50_M200_G0_H20_C10_run6	0	12
sim_K20_N18_T50_M200_G0_H20_C10_run7	0	12
sim_K20_N18_T50_M200_G0_H20_C10_run8	0	3
sim_K20_N18_T50_M200_G0_H20_C10_run9	0	3
sim_K20_N18_T50_M200_G0_H20_C20_run10	0	2
sim_K20_N18_T50_M200_G0_H20_C20_run1	0	3
sim_K20_N18_T50_M200_G0_H20_C20_run2	0	1
sim_K20_N18_T50_M200_G0_H20_C20_run3	0	1
sim_K20_N18_T50_M200_G0_H20_C20_run4	0	2
sim_K20_N18_T50_M200_G0_H20_C20_run5	0	3
sim_K20_N18_T50_M200_G0_H20_C20_run6	0	3
sim_K20_N18_T50_M200_G0_H20_C20_run7	0	3
sim_K20_N18_T50_M200_G0_H20_C20_run8	0	12
sim_K20_N18_T50_M200_G0_H20_C20_run9	0	12
sim_K20_N18_T50_M200_G0_H20_C40_run10	0	12
sim_K20_N18_T50_M200_G0_H20_C40_run1	0	12
sim_K20_N18_T50_M200_G0_H20_C40_run2	0	12
sim_K20_N18_T50_M200_G0_H20_C40_run3	0	12
sim_K20_N18_T50_M200_G0_H20_C40_run4	0	12
sim_K20_N18_T50_M200_G0_H20_C40_run5	0	2
sim_K20_N18_T50_M200_G0_H20_C40_run6	0	3
sim_K20_N18_T50_M200_G0_H20_C40_run7	0	12
sim_K20_N18_T50_M200_G0_H20_C40_run8	0	14
sim_K20_N18_T50_M200_G0_H20_C40_run9	0	14
sim_K20_N18_T50_M200_G0_H40_C10_run10	0	14
sim_K20_N18_T50_M200_G0_H40_C10_run1	0	14
sim_K20_N18_T50_M200_G0_H40_C10_run2	0	14
sim_K20_N18_T50_M200_G0_H40_C10_run3	0	14
sim_K20_N18_T50_M200_G0_H40_C10_run4	0	14
sim_K20_N18_T50_M200_G0_H40_C10_run5	0	14
sim_K20_N18_T50_M200_G0_H40_C10_run6	0	14
sim_K20_N18_T50_M200_G0_H40_C10_run7	0	14
sim_K20_N18_T50_M200_G0_H40_C10_run8	0	14
sim_K20_N18_T50_M200_G0_H40_C10_run9	0	14
sim_K20_N18_T50_M200_G0_H40_C20_run10	0	14
sim_K20_N18_T50_M200_G0_H40_C20_run1	0	14
sim_K20_N18_T50_M200_G0_H40_C20_run2	0	14
sim_K20_N18_T50_M200_G0_H40_C20_run3	0	14
sim_K20_N18_T50_M200_G0_H40_C20_run4	0	14
sim_K20_N18_T50_M200_G0_H40_C20_run5	0	14
sim_K20_N18_T50_M200_G0_H40_C20_run6	0	14
sim_K20_N18_T50_M200_G0_H40_C20_run7	0	0
sim_K20_N18_T50_M200_G0_H40_C20_run8	0	1
sim_K20_N18_T50_M200_G0_H40_C20_run9	0	3
sim_K20_N18_T50_M200_G0_H40_C40_run10	0	1
sim_K20_N18_T50_M200_G0_H40_C40_run1	0	2
sim_K20_N18_T50_M200_G0_H40_C40_run2	0	2
sim_K20_N18_T50_M200_G0_H40_C40_run3	0	1
sim_K20_N18_T50_M200_G0_H40_C40_run4	0	1
sim_K20_N18_T50_M200_G0_H40_C40_run5	0	2
sim_K20_N18_T50_M200_G0_H40_C40_run6	0	2
sim_K20_N18_T50_M200_G0_H40_C40_run7	0	2
sim_K20_N18_T50_M200_G0_H40_C40_run8	0	1
sim_K20_N18_T50_M200_G0_H40_C40_run9	0	1
sim_K20_N19_T50_M200_G0_H10_C10_run10	0	1
sim_K20_N19_T50_M200_G0_H10_C10_run1	0	1
sim_K20_N19_T50_M200_G0_H10_C10_run2	0	2
sim_K20_N19_T50_M200_G0_H10_C10_run3	0	2
sim_K20_N19_T50_M200_G0_H10_C10_run4	0	2
sim_K20_N19_T50_M200_G0_H10_C10_run5	0	2
sim_K20_N19_T50_M200_G0_H10_C10_run6	0	1
sim_K20_N19_T50_M200_G0_H10_C10_run7	0	2
sim_K20_N19_T50_M200_G0_H10_C10_run8	0	2
sim_K20_N19_T50_M200_G0_H10_C10_run9	0	2
sim_K20_N19_T50_M200_G0_H10_C20_run10	0	3
sim_K20_N19_T50_M200_G0_H10_C20_run1	0	2
sim_K20_N19_T50_M200_G0_H10_C20_run2	0	1
sim_K20_N19_T50_M200_G0_H10_C20_run3	0	2
sim_K20_N19_T50_M200_G0_H10_C20_run4	0	1
sim_K20_N19_T50_M200_G0_H10_C20_run5	0	2
sim_K20_N19_T50_M200_G0_H10_C20_run6	0	2
sim_K20_N19_T50_M200_G0_H10_C20_run7	0	1
sim_K20_N19_T50_M200_G0_H10_C20_run8	0	1
sim_K20_N19_T50_M200_G0_H10_C20_run9	0	2
sim_K20_N19_T50_M200_G0_H10_C40_run10	0	6
sim_K20_N19_T50_M200_G0_H10_C40_run1	0	6
sim_K20_N19_T50_M200_G0_H10_C40_run2	0	6
sim_K20_N19_T50_M200_G0_H10_C40_run3	0	1
sim_K20_N19_T50_M200_G0_H10_C40_run4	0	3
sim_K20_N19_T50_M200_G0_H10_C40_run5	0	2
sim_K20_N19_T50_M200_G0_H10_C40_run6	0	2
sim_K20_N19_T50_M200_G0_H10_C40_run7	0	1
sim_K20_N19_T50_M200_G0_H10_C40_run8	0	1
sim_K20_N19_T50_M200_G0_H10_C40_run9	0	1
sim_K20_N19_T50_M200_G0_H20_C10_run10	0	1
sim_K20_N19_T50_M200_G0_H20_C10_run1	0	1
sim_K20_N19_T50_M200_G0_H20_C10_run2	0	3
sim_K20_N19_T50_M200_G0_H20_C10_run3	0	2
sim_K20_N19_T50_M200_G0_H20_C10_run4	0	3
sim_K20_N19_T50_M200_G0_H20_C10_run5	0	1
sim_K20_N19_T50_M200_G0_H20_C10_run6	0	1
sim_K20_N19_T50_M200_G0_H20_C10_run7	0	3
sim_K20_N19_T50_M200_G0_H20_C10_run8	0	3
sim_K20_N19_T50_M200_G0_H20_C10_run9	0	2
sim_K20_N19_T50_M200_G0_H20_C20_run10	0	3
sim_K20_N19_T50_M200_G0_H20_C20_run1	0	1
sim_K20_N19_T50_M200_G0_H20_C20_run2	0	3
sim_K20_N19_T50_M200_G0_H20_C20_run3	0	1
sim_K20_N19_T50_M200_G0_H20_C20_run4	0	2
sim_K20_N19_T50_M200_G0_H20_C20_run5	0	1
sim_K20_N19_T50_M200_G0_H20_C20_run6	0	1
sim_K20_N19_T50_M200_G0_H20_C20_run7	0	2
sim_K20_N19_T50_M200_G0_H20_C20_run8	0	1
sim_K20_N19_T50_M200_G0_H20_C20_run9	0	1
sim_K20_N19_T50_M200_G0_H20_C40_run10	0	3
sim_K20_N19_T50_M200_G0_H20_C40_run1	0	2
sim_K20_N19_T50_M200_G0_H20_C40_run2	0	2
sim_K20_N19_T50_M200_G0_H20_C40_run3	0	2
sim_K20_N19_T50_M200_G0_H20_C40_run4	0	2
sim_K20_N19_T50_M200_G0_H20_C40_run5	0	0
sim_K20_N19_T50_M200_G0_H20_C40_run6	0	2
sim_K20_N19_T50_M200_G0_H20_C40_run7	0	1
sim_K20_N19_T50_M200_G0_H20_C40_run8	0	2
sim_K20_N19_T50_M200_G0_H20_C40_run9	0	1
sim_K20_N19_T50_M200_G0_H40_C10_run10	0	1
sim_K20_N19_T50_M200_G0_H40_C10_run1	0	2
sim_K20_N19_T50_M200_G0_H40_C10_run2	0	2
sim_K20_N19_T50_M200_G0_H40_C10_run3	0	2
sim_K20_N19_T50_M200_G0_H40_C10_run4	0	2
sim_K20_N19_T50_M200_G0_H40_C10_run5	0	2
sim_K20_N19_T50_M200_G0_H40_C10_run6	0	3
sim_K20_N19_T50_M200_G0_H40_C10_run7	0	3
sim_K20_N19_T50_M200_G0_H40_C10_run8	0	3
sim_K20_N19_T50_M200_G0_H40_C10_run9	0	3
sim_K20_N19_T50_M200_G0_H40_C20_run10	0	3
sim_K20_N19_T50_M200_G0_H40_C20_run1	0	3
sim_K20_N19_T50_M200_G0_H40_C20_run2	0	3
sim_K20_N19_T50_M200_G0_H40_C20_run3	0	3
sim_K20_N19_T50_M200_G0_H40_C20_run4	0	3
sim_K20_N19_T50_M200_G0_H40_C20_run5	0	3
sim_K20_N19_T50_M200_G0_H40_C20_run6	0	2
sim_K20_N19_T50_M200_G0_H40_C20_run7	0	1
sim_K20_N19_T50_M200_G0_H40_C20_run8	0	1
sim_K20_N19_T50_M200_G0_H40_C20_run9	0	1
sim_K20_N19_T50_M200_G0_H40_C40_run10	0	0
sim_K20_N19_T50_M200_G0_H40_C40_run1	0	1
sim_K20_N19_T50_M200_G0_H40_C40_run2	0	2
sim_K20_N19_T50_M200_G0_H40_C40_run3	0	2
sim_K20_N19_T50_M200_G0_H40_C40_run4	0	1
sim_K20_N19_T50_M200_G0_H40_C40_run5	0	2
sim_K20_N19_T50_M200_G0_H40_C40_run6	0	14
sim_K20_N19_T50_M200_G0_H40_C40_run7	0	14
sim_K20_N19_T50_M200_G0_H40_C40_run8	0	14
sim_K20_N19_T50_M200_G0_H40_C40_run9	0	2
sim_K20_N1_T50_M200_G0_H10_C10_run10	152	432000
sim_K20_N1_T50_M200_G0_H10_C10_run1	155	432000
sim_K20_N1_T50_M200_G0_H10_C10_run2	135	432000
sim_K20_N1_T50_M200_G0_H10_C10_run3	80	238
sim_K20_N1_T50_M200_G0_H10_C10_run4	55	2
sim_K20_N1_T50_M200_G0_H10_C10_run5	132	7015
sim_K20_N1_T50_M200_G0_H10_C10_run6	115	1145
sim_K20_N1_T50_M200_G0_H10_C10_run7	132	45134
sim_K20_N1_T50_M200_G0_H10_C10_run8	133	432000
sim_K20_N1_T50_M200_G0_H10_C10_run9	149	432000
sim_K20_N1_T50_M200_G0_H10_C20_run10	32	2
sim_K20_N1_T50_M200_G0_H10_C20_run1	115	30202
sim_K20_N1_T50_M200_G0_H10_C20_run2	57	6
sim_K20_N1_T50_M200_G0_H10_C20_run3	39	4
sim_K20_N1_T50_M200_G0_H10_C20_run4	31	2
sim_K20_N1_T50_M200_G0_H10_C20_run5	25	2
sim_K20_N1_T50_M200_G0_H10_C20_run6	76	62
sim_K20_N1_T50_M200_G0_H10_C20_run7	37	3
sim_K20_N1_T50_M200_G0_H10_C20_run8	58	9
sim_K20_N1_T50_M200_G0_H10_C20_run9	22	3
sim_K20_N1_T50_M200_G0_H10_C40_run10	0	2
sim_K20_N1_T50_M200_G0_H10_C40_run1	1	1
sim_K20_N1_T50_M200_G0_H10_C40_run2	6	2
sim_K20_N1_T50_M200_G0_H10_C40_run3	16	2
sim_K20_N1_T50_M200_G0_H10_C40_run4	3	2
sim_K20_N1_T50_M200_G0_H10_C40_run5	19	1
sim_K20_N1_T50_M200_G0_H10_C40_run6	3	2
sim_K20_N1_T50_M200_G0_H10_C40_run7	30	2
sim_K20_N1_T50_M200_G0_H10_C40_run8	50	19
sim_K20_N1_T50_M200_G0_H10_C40_run9	24	1
sim_K20_N1_T50_M200_G0_H20_C10_run10	74	49
sim_K20_N1_T50_M200_G0_H20_C10_run1	143	432000
sim_K20_N1_T50_M200_G0_H20_C10_run2	138	62730
sim_K20_N1_T50_M200_G0_H20_C10_run3	77	669
sim_K20_N1_T50_M200_G0_H20_C10_run4	145	432000
sim_K20_N1_T50_M200_G0_H20_C10_run5	117	208801
sim_K20_N1_T50_M200_G0_H20_C10_run6	153	432000
sim_K20_N1_T50_M200_G0_H20_C10_run7	94	1412
sim_K20_N1_T50_M200_G0_H20_C10_run8	188	432000
sim_K20_N1_T50_M200_G0_H20_C10_run9	178	432000
sim_K20_N1_T50_M200_G0_H20_C20_run10	36	3
sim_K20_N1_T50_M200_G0_H20_C20_run2	101	240
sim_K20_N1_T50_M200_G0_H20_C20_run3	34	2
sim_K20_N1_T50_M200_G0_H20_C20_run4	166	432000
sim_K20_N1_T50_M200_G0_H20_C20_run5	110	358
sim_K20_N1_T50_M200_G0_H20_C20_run6	95	4072
sim_K20_N1_T50_M200_G0_H20_C20_run7	47	10
sim_K20_N1_T50_M200_G0_H20_C20_run8	165	1061
sim_K20_N1_T50_M200_G0_H20_C20_run9	170	432000
sim_K20_N1_T50_M200_G0_H20_C40_run10	35	2
sim_K20_N1_T50_M200_G0_H20_C40_run1	26	2
sim_K20_N1_T50_M200_G0_H20_C40_run2	27	3
sim_K20_N1_T50_M200_G0_H20_C40_run3	19	1
sim_K20_N1_T50_M200_G0_H20_C40_run4	22	3
sim_K20_N1_T50_M200_G0_H20_C40_run5	67	827
sim_K20_N1_T50_M200_G0_H20_C40_run6	84	241
sim_K20_N1_T50_M200_G0_H20_C40_run7	79	66
sim_K20_N1_T50_M200_G0_H20_C40_run8	35	6
sim_K20_N1_T50_M200_G0_H20_C40_run9	48	84
sim_K20_N1_T50_M200_G0_H40_C10_run10	173	432000
sim_K20_N1_T50_M200_G0_H40_C10_run1	180	432000
sim_K20_N1_T50_M200_G0_H40_C10_run2	189	432000
sim_K20_N1_T50_M200_G0_H40_C10_run3	171	432000
sim_K20_N1_T50_M200_G0_H40_C10_run4	135	168761
sim_K20_N1_T50_M200_G0_H40_C10_run5	146	432000
sim_K20_N1_T50_M200_G0_H40_C10_run6	168	432000
sim_K20_N1_T50_M200_G0_H40_C10_run7	77	154
sim_K20_N1_T50_M200_G0_H40_C10_run8	177	432000
sim_K20_N1_T50_M200_G0_H40_C10_run9	43	3
sim_K20_N1_T50_M200_G0_H40_C20_run10	74	4
sim_K20_N1_T50_M200_G0_H40_C20_run1	164	432000
sim_K20_N1_T50_M200_G0_H40_C20_run2	151	432000
sim_K20_N1_T50_M200_G0_H40_C20_run3	168	432000
sim_K20_N1_T50_M200_G0_H40_C20_run4	78	1454
sim_K20_N1_T50_M200_G0_H40_C20_run5	178	432000
sim_K20_N1_T50_M200_G0_H40_C20_run6	92	165
sim_K20_N1_T50_M200_G0_H40_C20_run7	69	4223
sim_K20_N1_T50_M200_G0_H40_C20_run8	81	5086
sim_K20_N1_T50_M200_G0_H40_C20_run9	59	9
sim_K20_N1_T50_M200_G0_H40_C40_run10	105	1215
sim_K20_N1_T50_M200_G0_H40_C40_run1	72	217
sim_K20_N1_T50_M200_G0_H40_C40_run2	129	432000
sim_K20_N1_T50_M200_G0_H40_C40_run3	44	7
sim_K20_N1_T50_M200_G0_H40_C40_run4	27	2
sim_K20_N1_T50_M200_G0_H40_C40_run5	84	1255
sim_K20_N1_T50_M200_G0_H40_C40_run6	141	432000
sim_K20_N1_T50_M200_G0_H40_C40_run7	135	101641
sim_K20_N1_T50_M200_G0_H40_C40_run8	9	2
sim_K20_N1_T50_M200_G0_H40_C40_run9	78	361
sim_K20_N20_T50_M200_G0_H10_C10_run10	0	2
sim_K20_N20_T50_M200_G0_H10_C10_run1	0	1
sim_K20_N20_T50_M200_G0_H10_C10_run2	0	2
sim_K20_N20_T50_M200_G0_H10_C10_run3	0	2
sim_K20_N20_T50_M200_G0_H10_C10_run4	0	2
sim_K20_N20_T50_M200_G0_H10_C10_run5	0	1
sim_K20_N20_T50_M200_G0_H10_C10_run6	0	17
sim_K20_N20_T50_M200_G0_H10_C10_run7	0	2
sim_K20_N20_T50_M200_G0_H10_C10_run8	0	3
sim_K20_N20_T50_M200_G0_H10_C10_run9	0	17
sim_K20_N20_T50_M200_G0_H10_C20_run10	0	17
sim_K20_N20_T50_M200_G0_H10_C20_run1	0	17
sim_K20_N20_T50_M200_G0_H10_C20_run2	0	17
sim_K20_N20_T50_M200_G0_H10_C20_run3	0	17
sim_K20_N20_T50_M200_G0_H10_C20_run4	0	17
sim_K20_N20_T50_M200_G0_H10_C20_run5	0	17
sim_K20_N20_T50_M200_G0_H10_C20_run6	0	17
sim_K20_N20_T50_M200_G0_H10_C20_run7	0	17
sim_K20_N20_T50_M200_G0_H10_C20_run8	0	17
sim_K20_N20_T50_M200_G0_H10_C20_run9	0	17
sim_K20_N20_T50_M200_G0_H10_C40_run10	0	17
sim_K20_N20_T50_M200_G0_H10_C40_run1	0	17
sim_K20_N20_T50_M200_G0_H10_C40_run2	0	17
sim_K20_N20_T50_M200_G0_H10_C40_run3	0	17
sim_K20_N20_T50_M200_G0_H10_C40_run4	0	18
sim_K20_N20_T50_M200_G0_H10_C40_run5	0	17
sim_K20_N20_T50_M200_G0_H10_C40_run6	0	17
sim_K20_N20_T50_M200_G0_H10_C40_run7	0	17
sim_K20_N20_T50_M200_G0_H10_C40_run8	0	17
sim_K20_N20_T50_M200_G0_H10_C40_run9	0	17
sim_K20_N20_T50_M200_G0_H20_C10_run10	0	17
sim_K20_N20_T50_M200_G0_H20_C10_run1	0	17
sim_K20_N20_T50_M200_G0_H20_C10_run2	0	17
sim_K20_N20_T50_M200_G0_H20_C10_run3	0	17
sim_K20_N20_T50_M200_G0_H20_C10_run4	0	17
sim_K20_N20_T50_M200_G0_H20_C10_run5	0	18
sim_K20_N20_T50_M200_G0_H20_C10_run6	0	17
sim_K20_N20_T50_M200_G0_H20_C10_run7	0	18
sim_K20_N20_T50_M200_G0_H20_C10_run8	0	17
sim_K20_N20_T50_M200_G0_H20_C10_run9	0	17
sim_K20_N20_T50_M200_G0_H20_C20_run10	0	17
sim_K20_N20_T50_M200_G0_H20_C20_run1	0	18
sim_K20_N20_T50_M200_G0_H20_C20_run2	0	17
sim_K20_N20_T50_M200_G0_H20_C20_run3	0	2
sim_K20_N20_T50_M200_G0_H20_C20_run4	0	2
sim_K20_N20_T50_M200_G0_H20_C20_run5	0	2
sim_K20_N20_T50_M200_G0_H20_C20_run6	0	2
sim_K20_N20_T50_M200_G0_H20_C20_run7	0	2
sim_K20_N20_T50_M200_G0_H20_C20_run8	0	2
sim_K20_N20_T50_M200_G0_H20_C20_run9	0	2
sim_K20_N20_T50_M200_G0_H20_C40_run10	0	3
sim_K20_N20_T50_M200_G0_H20_C40_run1	0	1
sim_K20_N20_T50_M200_G0_H20_C40_run2	0	2
sim_K20_N20_T50_M200_G0_H20_C40_run3	0	1
sim_K20_N20_T50_M200_G0_H20_C40_run4	0	2
sim_K20_N20_T50_M200_G0_H20_C40_run5	0	1
sim_K20_N20_T50_M200_G0_H20_C40_run6	0	1
sim_K20_N20_T50_M200_G0_H20_C40_run7	0	2
sim_K20_N20_T50_M200_G0_H20_C40_run8	0	2
sim_K20_N20_T50_M200_G0_H20_C40_run9	0	5
sim_K20_N20_T50_M200_G0_H40_C10_run10	0	2
sim_K20_N20_T50_M200_G0_H40_C10_run1	0	5
sim_K20_N20_T50_M200_G0_H40_C10_run2	0	1
sim_K20_N20_T50_M200_G0_H40_C10_run3	0	2
sim_K20_N20_T50_M200_G0_H40_C10_run4	0	2
sim_K20_N20_T50_M200_G0_H40_C10_run5	0	2
sim_K20_N20_T50_M200_G0_H40_C10_run6	0	2
sim_K20_N20_T50_M200_G0_H40_C10_run7	0	2
sim_K20_N20_T50_M200_G0_H40_C10_run8	0	2
sim_K20_N20_T50_M200_G0_H40_C10_run9	0	2
sim_K20_N20_T50_M200_G0_H40_C20_run10	0	1
sim_K20_N20_T50_M200_G0_H40_C20_run1	0	2
sim_K20_N20_T50_M200_G0_H40_C20_run2	0	2
sim_K20_N20_T50_M200_G0_H40_C20_run3	0	1
sim_K20_N20_T50_M200_G0_H40_C20_run4	0	3
sim_K20_N20_T50_M200_G0_H40_C20_run5	0	2
sim_K20_N20_T50_M200_G0_H40_C20_run6	0	2
sim_K20_N20_T50_M200_G0_H40_C20_run7	0	1
sim_K20_N20_T50_M200_G0_H40_C20_run8	0	2
sim_K20_N20_T50_M200_G0_H40_C20_run9	0	4
sim_K20_N20_T50_M200_G0_H40_C40_run10	0	1
sim_K20_N20_T50_M200_G0_H40_C40_run1	0	1
sim_K20_N20_T50_M200_G0_H40_C40_run2	0	2
sim_K20_N20_T50_M200_G0_H40_C40_run3	0	2
sim_K20_N20_T50_M200_G0_H40_C40_run4	0	1
sim_K20_N20_T50_M200_G0_H40_C40_run5	0	2
sim_K20_N20_T50_M200_G0_H40_C40_run6	0	2
sim_K20_N20_T50_M200_G0_H40_C40_run7	0	15
sim_K20_N20_T50_M200_G0_H40_C40_run8	0	2
sim_K20_N20_T50_M200_G0_H40_C40_run9	0	2
sim_K20_N2_T50_M200_G0_H10_C10_run10	67	3
sim_K20_N2_T50_M200_G0_H10_C10_run1	68	7
sim_K20_N2_T50_M200_G0_H10_C10_run2	129	63353
sim_K20_N2_T50_M200_G0_H10_C10_run3	37	16
sim_K20_N2_T50_M200_G0_H10_C10_run4	58	27
sim_K20_N2_T50_M200_G0_H10_C10_run5	42	10
sim_K20_N2_T50_M200_G0_H10_C10_run6	51	10
sim_K20_N2_T50_M200_G0_H10_C10_run7	56	22
sim_K20_N2_T50_M200_G0_H10_C10_run8	80	17
sim_K20_N2_T50_M200_G0_H10_C10_run9	57	28
sim_K20_N2_T50_M200_G0_H10_C20_run10	52	43
sim_K20_N2_T50_M200_G0_H10_C20_run1	15	10
sim_K20_N2_T50_M200_G0_H10_C20_run2	43	30
sim_K20_N2_T50_M200_G0_H10_C20_run3	47	10
sim_K20_N2_T50_M200_G0_H10_C20_run4	0	10
sim_K20_N2_T50_M200_G0_H10_C20_run5	34	16
sim_K20_N2_T50_M200_G0_H10_C20_run6	41	17
sim_K20_N2_T50_M200_G0_H10_C20_run7	95	89
sim_K20_N2_T50_M200_G0_H10_C20_run8	64	17
sim_K20_N2_T50_M200_G0_H10_C20_run9	0	10
sim_K20_N2_T50_M200_G0_H10_C40_run10	1	10
sim_K20_N2_T50_M200_G0_H10_C40_run1	0	10
sim_K20_N2_T50_M200_G0_H10_C40_run2	2	10
sim_K20_N2_T50_M200_G0_H10_C40_run3	4	10
sim_K20_N2_T50_M200_G0_H10_C40_run4	0	10
sim_K20_N2_T50_M200_G0_H10_C40_run5	10	10
sim_K20_N2_T50_M200_G0_H10_C40_run6	5	10
sim_K20_N2_T50_M200_G0_H10_C40_run7	0	10
sim_K20_N2_T50_M200_G0_H10_C40_run8	0	10
sim_K20_N2_T50_M200_G0_H10_C40_run9	13	10
sim_K20_N2_T50_M200_G0_H20_C10_run10	0	10
sim_K20_N2_T50_M200_G0_H20_C10_run1	22	2
sim_K20_N2_T50_M200_G0_H20_C10_run2	77	287
sim_K20_N2_T50_M200_G0_H20_C10_run3	97	11190
sim_K20_N2_T50_M200_G0_H20_C10_run4	99	109
sim_K20_N2_T50_M200_G0_H20_C10_run5	24	10
sim_K20_N2_T50_M200_G0_H20_C10_run6	65	52
sim_K20_N2_T50_M200_G0_H20_C10_run7	55	15
sim_K20_N2_T50_M200_G0_H20_C10_run8	109	34
sim_K20_N2_T50_M200_G0_H20_C10_run9	54	5
sim_K20_N2_T50_M200_G0_H20_C20_run10	65	6
sim_K20_N2_T50_M200_G0_H20_C20_run1	7	1
sim_K20_N2_T50_M200_G0_H20_C20_run2	45	4
sim_K20_N2_T50_M200_G0_H20_C20_run3	55	17
sim_K20_N2_T50_M200_G0_H20_C20_run4	31	1
sim_K20_N2_T50_M200_G0_H20_C20_run5	38	2
sim_K20_N2_T50_M200_G0_H20_C20_run6	47	4
sim_K20_N2_T50_M200_G0_H20_C20_run7	14	3
sim_K20_N2_T50_M200_G0_H20_C20_run8	68	186
sim_K20_N2_T50_M200_G0_H20_C20_run9	24	2
sim_K20_N2_T50_M200_G0_H20_C40_run10	0	2
sim_K20_N2_T50_M200_G0_H20_C40_run1	44	2
sim_K20_N2_T50_M200_G0_H20_C40_run2	9	2
sim_K20_N2_T50_M200_G0_H20_C40_run3	44	2
sim_K20_N2_T50_M200_G0_H20_C40_run4	17	2
sim_K20_N2_T50_M200_G0_H20_C40_run5	37	2
sim_K20_N2_T50_M200_G0_H20_C40_run6	0	2
sim_K20_N2_T50_M200_G0_H20_C40_run7	0	2
sim_K20_N2_T50_M200_G0_H20_C40_run8	40	1
sim_K20_N2_T50_M200_G0_H20_C40_run9	12	2
sim_K20_N2_T50_M200_G0_H40_C10_run10	63	76
sim_K20_N2_T50_M200_G0_H40_C10_run1	112	11415
sim_K20_N2_T50_M200_G0_H40_C10_run2	116	393
sim_K20_N2_T50_M200_G0_H40_C10_run3	118	19
sim_K20_N2_T50_M200_G0_H40_C10_run4	106	1627
sim_K20_N2_T50_M200_G0_H40_C10_run5	69	22
sim_K20_N2_T50_M200_G0_H40_C10_run6	64	25
sim_K20_N2_T50_M200_G0_H40_C10_run7	61	42
sim_K20_N2_T50_M200_G0_H40_C10_run8	80	157
sim_K20_N2_T50_M200_G0_H40_C10_run9	74	54
sim_K20_N2_T50_M200_G0_H40_C20_run10	26	2
sim_K20_N2_T50_M200_G0_H40_C20_run1	0	2
sim_K20_N2_T50_M200_G0_H40_C20_run2	30	4
sim_K20_N2_T50_M200_G0_H40_C20_run3	50	2
sim_K20_N2_T50_M200_G0_H40_C20_run4	79	477
sim_K20_N2_T50_M200_G0_H40_C20_run5	48	3
sim_K20_N2_T50_M200_G0_H40_C20_run6	58	30
sim_K20_N2_T50_M200_G0_H40_C20_run7	72	260
sim_K20_N2_T50_M200_G0_H40_C20_run8	90	124
sim_K20_N2_T50_M200_G0_H40_C20_run9	89	149
sim_K20_N2_T50_M200_G0_H40_C40_run10	106	4
sim_K20_N2_T50_M200_G0_H40_C40_run1	16	4
sim_K20_N2_T50_M200_G0_H40_C40_run2	43	6
sim_K20_N2_T50_M200_G0_H40_C40_run3	96	50
sim_K20_N2_T50_M200_G0_H40_C40_run4	71	153
sim_K20_N2_T50_M200_G0_H40_C40_run5	15	1
sim_K20_N2_T50_M200_G0_H40_C40_run6	55	5
sim_K20_N2_T50_M200_G0_H40_C40_run7	21	1
sim_K20_N2_T50_M200_G0_H40_C40_run8	17	2
sim_K20_N2_T50_M200_G0_H40_C40_run9	103	14
sim_K20_N3_T50_M200_G0_H10_C10_run10	77	21
sim_K20_N3_T50_M200_G0_H10_C10_run1	23	2
sim_K20_N3_T50_M200_G0_H10_C10_run2	53	8
sim_K20_N3_T50_M200_G0_H10_C10_run3	18	2
sim_K20_N3_T50_M200_G0_H10_C10_run4	42	3
sim_K20_N3_T50_M200_G0_H10_C10_run5	21	1
sim_K20_N3_T50_M200_G0_H10_C10_run6	54	2
sim_K20_N3_T50_M200_G0_H10_C10_run7	57	3
sim_K20_N3_T50_M200_G0_H10_C10_run8	57	22
sim_K20_N3_T50_M200_G0_H10_C10_run9	110	7
sim_K20_N3_T50_M200_G0_H10_C20_run10	6	2
sim_K20_N3_T50_M200_G0_H10_C20_run1	29	2
sim_K20_N3_T50_M200_G0_H10_C20_run2	26	2
sim_K20_N3_T50_M200_G0_H10_C20_run3	24	2
sim_K20_N3_T50_M200_G0_H10_C20_run4	52	2
sim_K20_N3_T50_M200_G0_H10_C20_run5	20	1
sim_K20_N3_T50_M200_G0_H10_C20_run6	30	2
sim_K20_N3_T50_M200_G0_H10_C20_run7	38	1
sim_K20_N3_T50_M200_G0_H10_C20_run8	12	1
sim_K20_N3_T50_M200_G0_H10_C20_run9	16	1
sim_K20_N3_T50_M200_G0_H10_C40_run10	0	2
sim_K20_N3_T50_M200_G0_H10_C40_run1	2	2
sim_K20_N3_T50_M200_G0_H10_C40_run2	11	1
sim_K20_N3_T50_M200_G0_H10_C40_run3	0	1
sim_K20_N3_T50_M200_G0_H10_C40_run4	2	1
sim_K20_N3_T50_M200_G0_H10_C40_run5	2	1
sim_K20_N3_T50_M200_G0_H10_C40_run6	0	2
sim_K20_N3_T50_M200_G0_H10_C40_run7	15	2
sim_K20_N3_T50_M200_G0_H10_C40_run8	0	2
sim_K20_N3_T50_M200_G0_H10_C40_run9	4	2
sim_K20_N3_T50_M200_G0_H20_C10_run10	21	2
sim_K20_N3_T50_M200_G0_H20_C10_run1	10	1
sim_K20_N3_T50_M200_G0_H20_C10_run2	41	1
sim_K20_N3_T50_M200_G0_H20_C10_run3	88	16
sim_K20_N3_T50_M200_G0_H20_C10_run4	67	2
sim_K20_N3_T50_M200_G0_H20_C10_run5	112	6
sim_K20_N3_T50_M200_G0_H20_C10_run6	12	2
sim_K20_N3_T50_M200_G0_H20_C10_run7	44	4
sim_K20_N3_T50_M200_G0_H20_C10_run8	31	2
sim_K20_N3_T50_M200_G0_H20_C10_run9	114	2
sim_K20_N3_T50_M200_G0_H20_C20_run10	18	4
sim_K20_N3_T50_M200_G0_H20_C20_run1	42	2
sim_K20_N3_T50_M200_G0_H20_C20_run2	37	4
sim_K20_N3_T50_M200_G0_H20_C20_run3	17	3
sim_K20_N3_T50_M200_G0_H20_C20_run4	8	3
sim_K20_N3_T50_M200_G0_H20_C20_run5	54	3
sim_K20_N3_T50_M200_G0_H20_C20_run6	30	3
sim_K20_N3_T50_M200_G0_H20_C20_run7	17	2
sim_K20_N3_T50_M200_G0_H20_C20_run8	5	2
sim_K20_N3_T50_M200_G0_H20_C20_run9	14	1
sim_K20_N3_T50_M200_G0_H20_C40_run10	1	4
sim_K20_N3_T50_M200_G0_H20_C40_run1	1	1
sim_K20_N3_T50_M200_G0_H20_C40_run2	21	2
sim_K20_N3_T50_M200_G0_H20_C40_run3	17	2
sim_K20_N3_T50_M200_G0_H20_C40_run4	2	2
sim_K20_N3_T50_M200_G0_H20_C40_run5	15	2
sim_K20_N3_T50_M200_G0_H20_C40_run6	30	2
sim_K20_N3_T50_M200_G0_H20_C40_run7	19	1
sim_K20_N3_T50_M200_G0_H20_C40_run8	26	3
sim_K20_N3_T50_M200_G0_H20_C40_run9	14	1
sim_K20_N3_T50_M200_G0_H40_C10_run10	16	1
sim_K20_N3_T50_M200_G0_H40_C10_run1	22	1
sim_K20_N3_T50_M200_G0_H40_C10_run2	35	2
sim_K20_N3_T50_M200_G0_H40_C10_run3	40	3
sim_K20_N3_T50_M200_G0_H40_C10_run4	38	2
sim_K20_N3_T50_M200_G0_H40_C10_run5	86	5
sim_K20_N3_T50_M200_G0_H40_C10_run6	98	3
sim_K20_N3_T50_M200_G0_H40_C10_run7	15	2
sim_K20_N3_T50_M200_G0_H40_C10_run8	33	1
sim_K20_N3_T50_M200_G0_H40_C10_run9	117	3440
sim_K20_N3_T50_M200_G0_H40_C20_run10	27	2
sim_K20_N3_T50_M200_G0_H40_C20_run1	68	45
sim_K20_N3_T50_M200_G0_H40_C20_run2	31	2
sim_K20_N3_T50_M200_G0_H40_C20_run3	31	1
sim_K20_N3_T50_M200_G0_H40_C20_run4	71	27
sim_K20_N3_T50_M200_G0_H40_C20_run5	36	1
sim_K20_N3_T50_M200_G0_H40_C20_run6	108	4
sim_K20_N3_T50_M200_G0_H40_C20_run7	42	4
sim_K20_N3_T50_M200_G0_H40_C20_run8	1	6
sim_K20_N3_T50_M200_G0_H40_C20_run9	41	3
sim_K20_N3_T50_M200_G0_H40_C40_run10	18	2
sim_K20_N3_T50_M200_G0_H40_C40_run1	0	2
sim_K20_N3_T50_M200_G0_H40_C40_run2	17	2
sim_K20_N3_T50_M200_G0_H40_C40_run3	19	2
sim_K20_N3_T50_M200_G0_H40_C40_run4	0	2
sim_K20_N3_T50_M200_G0_H40_C40_run5	8	1
sim_K20_N3_T50_M200_G0_H40_C40_run6	0	2
sim_K20_N3_T50_M200_G0_H40_C40_run7	50	18
sim_K20_N3_T50_M200_G0_H40_C40_run8	16	1
sim_K20_N3_T50_M200_G0_H40_C40_run9	42	1
sim_K20_N4_T50_M200_G0_H10_C10_run10	0	1
sim_K20_N4_T50_M200_G0_H10_C10_run1	10	1
sim_K20_N4_T50_M200_G0_H10_C10_run2	32	1
sim_K20_N4_T50_M200_G0_H10_C10_run3	4	2
sim_K20_N4_T50_M200_G0_H10_C10_run4	5	2
sim_K20_N4_T50_M200_G0_H10_C10_run5	0	1
sim_K20_N4_T50_M200_G0_H10_C10_run6	21	3
sim_K20_N4_T50_M200_G0_H10_C10_run7	13	3
sim_K20_N4_T50_M200_G0_H10_C10_run8	71	4
sim_K20_N4_T50_M200_G0_H10_C10_run9	12	3
sim_K20_N4_T50_M200_G0_H10_C20_run10	14	2
sim_K20_N4_T50_M200_G0_H10_C20_run1	0	2
sim_K20_N4_T50_M200_G0_H10_C20_run2	33	3
sim_K20_N4_T50_M200_G0_H10_C20_run3	0	2
sim_K20_N4_T50_M200_G0_H10_C20_run4	16	2
sim_K20_N4_T50_M200_G0_H10_C20_run5	16	2
sim_K20_N4_T50_M200_G0_H10_C20_run6	7	2
sim_K20_N4_T50_M200_G0_H10_C20_run7	10	2
sim_K20_N4_T50_M200_G0_H10_C20_run8	0	2
sim_K20_N4_T50_M200_G0_H10_C20_run9	0	1
sim_K20_N4_T50_M200_G0_H10_C40_run10	0	2
sim_K20_N4_T50_M200_G0_H10_C40_run1	0	1
sim_K20_N4_T50_M200_G0_H10_C40_run2	0	2
sim_K20_N4_T50_M200_G0_H10_C40_run3	0	1
sim_K20_N4_T50_M200_G0_H10_C40_run4	12	1
sim_K20_N4_T50_M200_G0_H10_C40_run5	0	1
sim_K20_N4_T50_M200_G0_H10_C40_run6	1	1
sim_K20_N4_T50_M200_G0_H10_C40_run7	0	1
sim_K20_N4_T50_M200_G0_H10_C40_run8	3	1
sim_K20_N4_T50_M200_G0_H10_C40_run9	5	2
sim_K20_N4_T50_M200_G0_H20_C10_run10	0	1
sim_K20_N4_T50_M200_G0_H20_C10_run1	15	2
sim_K20_N4_T50_M200_G0_H20_C10_run2	64	4
sim_K20_N4_T50_M200_G0_H20_C10_run3	18	1
sim_K20_N4_T50_M200_G0_H20_C10_run4	24	2
sim_K20_N4_T50_M200_G0_H20_C10_run5	0	1
sim_K20_N4_T50_M200_G0_H20_C10_run6	64	78
sim_K20_N4_T50_M200_G0_H20_C10_run7	0	2
sim_K20_N4_T50_M200_G0_H20_C10_run8	11	2
sim_K20_N4_T50_M200_G0_H20_C10_run9	24	2
sim_K20_N4_T50_M200_G0_H20_C20_run10	0	2
sim_K20_N4_T50_M200_G0_H20_C20_run1	24	2
sim_K20_N4_T50_M200_G0_H20_C20_run2	18	2
sim_K20_N4_T50_M200_G0_H20_C20_run3	0	2
sim_K20_N4_T50_M200_G0_H20_C20_run4	13	2
sim_K20_N4_T50_M200_G0_H20_C20_run5	0	2
sim_K20_N4_T50_M200_G0_H20_C20_run6	0	2
sim_K20_N4_T50_M200_G0_H20_C20_run7	0	2
sim_K20_N4_T50_M200_G0_H20_C20_run8	78	2
sim_K20_N4_T50_M200_G0_H20_C20_run9	2	2
sim_K20_N4_T50_M200_G0_H20_C40_run10	0	3
sim_K20_N4_T50_M200_G0_H20_C40_run1	16	1
sim_K20_N4_T50_M200_G0_H20_C40_run2	13	1
sim_K20_N4_T50_M200_G0_H20_C40_run3	11	1
sim_K20_N4_T50_M200_G0_H20_C40_run4	10	1
sim_K20_N4_T50_M200_G0_H20_C40_run5	0	3
sim_K20_N4_T50_M200_G0_H20_C40_run6	0	1
sim_K20_N4_T50_M200_G0_H20_C40_run7	0	1
sim_K20_N4_T50_M200_G0_H20_C40_run8	0	1
sim_K20_N4_T50_M200_G0_H20_C40_run9	9	2
sim_K20_N4_T50_M200_G0_H40_C10_run10	31	4
sim_K20_N4_T50_M200_G0_H40_C10_run1	0	1
sim_K20_N4_T50_M200_G0_H40_C10_run2	111	6
sim_K20_N4_T50_M200_G0_H40_C10_run3	6	1
sim_K20_N4_T50_M200_G0_H40_C10_run4	84	4
sim_K20_N4_T50_M200_G0_H40_C10_run5	89	2
sim_K20_N4_T50_M200_G0_H40_C10_run6	31	4
sim_K20_N4_T50_M200_G0_H40_C10_run7	17	3
sim_K20_N4_T50_M200_G0_H40_C10_run8	80	4
sim_K20_N4_T50_M200_G0_H40_C10_run9	82	156
sim_K20_N4_T50_M200_G0_H40_C20_run10	42	3
sim_K20_N4_T50_M200_G0_H40_C20_run1	11	3
sim_K20_N4_T50_M200_G0_H40_C20_run2	29	3
sim_K20_N4_T50_M200_G0_H40_C20_run3	18	4
sim_K20_N4_T50_M200_G0_H40_C20_run4	78	1
sim_K20_N4_T50_M200_G0_H40_C20_run5	30	2
sim_K20_N4_T50_M200_G0_H40_C20_run6	102	4
sim_K20_N4_T50_M200_G0_H40_C20_run7	29	2
sim_K20_N4_T50_M200_G0_H40_C20_run8	0	2
sim_K20_N4_T50_M200_G0_H40_C20_run9	13	2
sim_K20_N4_T50_M200_G0_H40_C40_run10	1	2
sim_K20_N4_T50_M200_G0_H40_C40_run1	13	2
sim_K20_N4_T50_M200_G0_H40_C40_run2	1	2
sim_K20_N4_T50_M200_G0_H40_C40_run3	47	2
sim_K20_N4_T50_M200_G0_H40_C40_run4	105	5
sim_K20_N4_T50_M200_G0_H40_C40_run5	6	1
sim_K20_N4_T50_M200_G0_H40_C40_run6	11	2
sim_K20_N4_T50_M200_G0_H40_C40_run7	24	2
sim_K20_N4_T50_M200_G0_H40_C40_run8	27	2
sim_K20_N4_T50_M200_G0_H40_C40_run9	24	4
sim_K20_N5_T50_M200_G0_H10_C10_run10	6	2
sim_K20_N5_T50_M200_G0_H10_C10_run1	0	3
sim_K20_N5_T50_M200_G0_H10_C10_run2	84	2
sim_K20_N5_T50_M200_G0_H10_C10_run3	0	2
sim_K20_N5_T50_M200_G0_H10_C10_run4	7	2
sim_K20_N5_T50_M200_G0_H10_C10_run5	3	2
sim_K20_N5_T50_M200_G0_H10_C10_run6	0	2
sim_K20_N5_T50_M200_G0_H10_C10_run7	0	2
sim_K20_N5_T50_M200_G0_H10_C10_run8	4	2
sim_K20_N5_T50_M200_G0_H10_C10_run9	7	2
sim_K20_N5_T50_M200_G0_H10_C20_run10	4	1
sim_K20_N5_T50_M200_G0_H10_C20_run1	8	1
sim_K20_N5_T50_M200_G0_H10_C20_run2	7	1
sim_K20_N5_T50_M200_G0_H10_C20_run3	19	1
sim_K20_N5_T50_M200_G0_H10_C20_run4	0	1
sim_K20_N5_T50_M200_G0_H10_C20_run5	0	1
sim_K20_N5_T50_M200_G0_H10_C20_run6	7	2
sim_K20_N5_T50_M200_G0_H10_C20_run7	0	2
sim_K20_N5_T50_M200_G0_H10_C20_run8	1	1
sim_K20_N5_T50_M200_G0_H10_C20_run9	0	2
sim_K20_N5_T50_M200_G0_H10_C40_run10	0	2
sim_K20_N5_T50_M200_G0_H10_C40_run1	0	2
sim_K20_N5_T50_M200_G0_H10_C40_run2	0	2
sim_K20_N5_T50_M200_G0_H10_C40_run3	0	2
sim_K20_N5_T50_M200_G0_H10_C40_run4	1	1
sim_K20_N5_T50_M200_G0_H10_C40_run5	0	2
sim_K20_N5_T50_M200_G0_H10_C40_run6	0	2
sim_K20_N5_T50_M200_G0_H10_C40_run7	2	2
sim_K20_N5_T50_M200_G0_H10_C40_run8	0	2
sim_K20_N5_T50_M200_G0_H10_C40_run9	10	2
sim_K20_N5_T50_M200_G0_H20_C10_run10	24	2
sim_K20_N5_T50_M200_G0_H20_C10_run1	80	3
sim_K20_N5_T50_M200_G0_H20_C10_run2	19	3
sim_K20_N5_T50_M200_G0_H20_C10_run3	4	1
sim_K20_N5_T50_M200_G0_H20_C10_run4	6	4
sim_K20_N5_T50_M200_G0_H20_C10_run5	0	4
sim_K20_N5_T50_M200_G0_H20_C10_run6	14	4
sim_K20_N5_T50_M200_G0_H20_C10_run7	28	4
sim_K20_N5_T50_M200_G0_H20_C10_run8	0	4
sim_K20_N5_T50_M200_G0_H20_C10_run9	12	4
sim_K20_N5_T50_M200_G0_H20_C20_run10	23	4
sim_K20_N5_T50_M200_G0_H20_C20_run1	18	5
sim_K20_N5_T50_M200_G0_H20_C20_run2	0	4
sim_K20_N5_T50_M200_G0_H20_C20_run3	0	4
sim_K20_N5_T50_M200_G0_H20_C20_run4	0	4
sim_K20_N5_T50_M200_G0_H20_C20_run5	30	4
sim_K20_N5_T50_M200_G0_H20_C20_run6	0	1
sim_K20_N5_T50_M200_G0_H20_C20_run7	13	1
sim_K20_N5_T50_M200_G0_H20_C20_run8	0	1
sim_K20_N5_T50_M200_G0_H20_C20_run9	0	2
sim_K20_N5_T50_M200_G0_H20_C40_run10	1	2
sim_K20_N5_T50_M200_G0_H20_C40_run1	2	5
sim_K20_N5_T50_M200_G0_H20_C40_run2	0	5
sim_K20_N5_T50_M200_G0_H20_C40_run3	0	2
sim_K20_N5_T50_M200_G0_H20_C40_run4	0	2
sim_K20_N5_T50_M200_G0_H20_C40_run5	10	3
sim_K20_N5_T50_M200_G0_H20_C40_run6	7	1
sim_K20_N5_T50_M200_G0_H20_C40_run7	0	2
sim_K20_N5_T50_M200_G0_H20_C40_run8	74	4
sim_K20_N5_T50_M200_G0_H20_C40_run9	0	2
sim_K20_N5_T50_M200_G0_H40_C10_run10	0	1
sim_K20_N5_T50_M200_G0_H40_C10_run1	9	3
sim_K20_N5_T50_M200_G0_H40_C10_run2	6	3
sim_K20_N5_T50_M200_G0_H40_C10_run3	23	3
sim_K20_N5_T50_M200_G0_H40_C10_run4	0	2
sim_K20_N5_T50_M200_G0_H40_C10_run5	3	3
sim_K20_N5_T50_M200_G0_H40_C10_run6	0	3
sim_K20_N5_T50_M200_G0_H40_C10_run7	0	2
sim_K20_N5_T50_M200_G0_H40_C10_run8	10	2
sim_K20_N5_T50_M200_G0_H40_C10_run9	102	2
sim_K20_N5_T50_M200_G0_H40_C20_run10	20	2
sim_K20_N5_T50_M200_G0_H40_C20_run1	35	4
sim_K20_N5_T50_M200_G0_H40_C20_run2	14	2
sim_K20_N5_T50_M200_G0_H40_C20_run3	0	2
sim_K20_N5_T50_M200_G0_H40_C20_run4	0	4
sim_K20_N5_T50_M200_G0_H40_C20_run5	8	4
sim_K20_N5_T50_M200_G0_H40_C20_run6	7	2
sim_K20_N5_T50_M200_G0_H40_C20_run7	8	3
sim_K20_N5_T50_M200_G0_H40_C20_run8	11	4
sim_K20_N5_T50_M200_G0_H40_C20_run9	12	4
sim_K20_N5_T50_M200_G0_H40_C40_run10	3	4
sim_K20_N5_T50_M200_G0_H40_C40_run1	0	4
sim_K20_N5_T50_M200_G0_H40_C40_run2	0	4
sim_K20_N5_T50_M200_G0_H40_C40_run3	0	4
sim_K20_N5_T50_M200_G0_H40_C40_run4	2	5
sim_K20_N5_T50_M200_G0_H40_C40_run5	0	3
sim_K20_N5_T50_M200_G0_H40_C40_run6	0	3
sim_K20_N5_T50_M200_G0_H40_C40_run7	0	3
sim_K20_N5_T50_M200_G0_H40_C40_run8	0	3
sim_K20_N5_T50_M200_G0_H40_C40_run9	20	3
sim_K20_N6_T50_M200_G0_H10_C10_run10	0	3
sim_K20_N6_T50_M200_G0_H10_C10_run1	0	3
sim_K20_N6_T50_M200_G0_H10_C10_run2	4	1
sim_K20_N6_T50_M200_G0_H10_C10_run3	6	1
sim_K20_N6_T50_M200_G0_H10_C10_run4	25	2
sim_K20_N6_T50_M200_G0_H10_C10_run5	0	1
sim_K20_N6_T50_M200_G0_H10_C10_run6	0	2
sim_K20_N6_T50_M200_G0_H10_C10_run7	0	3
sim_K20_N6_T50_M200_G0_H10_C10_run8	0	3
sim_K20_N6_T50_M200_G0_H10_C10_run9	0	1
sim_K20_N6_T50_M200_G0_H10_C20_run10	0	3
sim_K20_N6_T50_M200_G0_H10_C20_run1	1	1
sim_K20_N6_T50_M200_G0_H10_C20_run2	0	1
sim_K20_N6_T50_M200_G0_H10_C20_run3	1	1
sim_K20_N6_T50_M200_G0_H10_C20_run4	25	2
sim_K20_N6_T50_M200_G0_H10_C20_run5	13	2
sim_K20_N6_T50_M200_G0_H10_C20_run6	0	3
sim_K20_N6_T50_M200_G0_H10_C20_run7	0	1
sim_K20_N6_T50_M200_G0_H10_C20_run8	0	1
sim_K20_N6_T50_M200_G0_H10_C20_run9	0	4
sim_K20_N6_T50_M200_G0_H10_C40_run10	0	4
sim_K20_N6_T50_M200_G0_H10_C40_run1	0	4
sim_K20_N6_T50_M200_G0_H10_C40_run2	0	2
sim_K20_N6_T50_M200_G0_H10_C40_run3	0	3
sim_K20_N6_T50_M200_G0_H10_C40_run4	0	3
sim_K20_N6_T50_M200_G0_H10_C40_run5	0	3
sim_K20_N6_T50_M200_G0_H10_C40_run6	0	3
sim_K20_N6_T50_M200_G0_H10_C40_run7	1	4
sim_K20_N6_T50_M200_G0_H10_C40_run8	16	4
sim_K20_N6_T50_M200_G0_H10_C40_run9	4	3
sim_K20_N6_T50_M200_G0_H20_C10_run10	0	3
sim_K20_N6_T50_M200_G0_H20_C10_run1	0	2
sim_K20_N6_T50_M200_G0_H20_C10_run2	23	3
sim_K20_N6_T50_M200_G0_H20_C10_run3	0	3
sim_K20_N6_T50_M200_G0_H20_C10_run4	6	3
sim_K20_N6_T50_M200_G0_H20_C10_run5	17	3
sim_K20_N6_T50_M200_G0_H20_C10_run6	15	3
sim_K20_N6_T50_M200_G0_H20_C10_run7	17	3
sim_K20_N6_T50_M200_G0_H20_C10_run8	0	3
sim_K20_N6_T50_M200_G0_H20_C10_run9	21	4
sim_K20_N6_T50_M200_G0_H20_C20_run10	0	3
sim_K20_N6_T50_M200_G0_H20_C20_run1	0	3
sim_K20_N6_T50_M200_G0_H20_C20_run2	0	2
sim_K20_N6_T50_M200_G0_H20_C20_run3	0	2
sim_K20_N6_T50_M200_G0_H20_C20_run4	0	2
sim_K20_N6_T50_M200_G0_H20_C20_run5	3	3
sim_K20_N6_T50_M200_G0_H20_C20_run6	9	2
sim_K20_N6_T50_M200_G0_H20_C20_run7	0	1
sim_K20_N6_T50_M200_G0_H20_C20_run8	0	2
sim_K20_N6_T50_M200_G0_H20_C20_run9	0	1
sim_K20_N6_T50_M200_G0_H20_C40_run10	9	2
sim_K20_N6_T50_M200_G0_H20_C40_run1	0	0
sim_K20_N6_T50_M200_G0_H20_C40_run2	0	2
sim_K20_N6_T50_M200_G0_H20_C40_run3	13	2
sim_K20_N6_T50_M200_G0_H20_C40_run4	0	1
sim_K20_N6_T50_M200_G0_H20_C40_run5	0	2
sim_K20_N6_T50_M200_G0_H20_C40_run6	0	2
sim_K20_N6_T50_M200_G0_H20_C40_run7	0	1
sim_K20_N6_T50_M200_G0_H20_C40_run8	0	2
sim_K20_N6_T50_M200_G0_H20_C40_run9	0	2
sim_K20_N6_T50_M200_G0_H40_C10_run10	2	2
sim_K20_N6_T50_M200_G0_H40_C10_run1	0	2
sim_K20_N6_T50_M200_G0_H40_C10_run2	41	2
sim_K20_N6_T50_M200_G0_H40_C10_run3	12	2
sim_K20_N6_T50_M200_G0_H40_C10_run4	7	1
sim_K20_N6_T50_M200_G0_H40_C10_run5	0	1
sim_K20_N6_T50_M200_G0_H40_C10_run6	9	1
sim_K20_N6_T50_M200_G0_H40_C10_run7	2	1
sim_K20_N6_T50_M200_G0_H40_C10_run8	0	2
sim_K20_N6_T50_M200_G0_H40_C10_run9	20	2
sim_K20_N6_T50_M200_G0_H40_C20_run10	0	1
sim_K20_N6_T50_M200_G0_H40_C20_run1	0	4
sim_K20_N6_T50_M200_G0_H40_C20_run2	0	4
sim_K20_N6_T50_M200_G0_H40_C20_run3	21	5
sim_K20_N6_T50_M200_G0_H40_C20_run4	0	4
sim_K20_N6_T50_M200_G0_H40_C20_run5	92	5
sim_K20_N6_T50_M200_G0_H40_C20_run6	0	4
sim_K20_N6_T50_M200_G0_H40_C20_run7	0	4
sim_K20_N6_T50_M200_G0_H40_C20_run8	11	4
sim_K20_N6_T50_M200_G0_H40_C20_run9	0	4
sim_K20_N6_T50_M200_G0_H40_C40_run10	0	4
sim_K20_N6_T50_M200_G0_H40_C40_run1	0	4
sim_K20_N6_T50_M200_G0_H40_C40_run2	0	4
sim_K20_N6_T50_M200_G0_H40_C40_run3	5	4
sim_K20_N6_T50_M200_G0_H40_C40_run4	11	4
sim_K20_N6_T50_M200_G0_H40_C40_run5	6	4
sim_K20_N6_T50_M200_G0_H40_C40_run6	0	4
sim_K20_N6_T50_M200_G0_H40_C40_run7	24	4
sim_K20_N6_T50_M200_G0_H40_C40_run8	0	4
sim_K20_N6_T50_M200_G0_H40_C40_run9	0	4
sim_K20_N7_T50_M200_G0_H10_C10_run10	0	2
sim_K20_N7_T50_M200_G0_H10_C10_run1	0	1
sim_K20_N7_T50_M200_G0_H10_C10_run2	0	3
sim_K20_N7_T50_M200_G0_H10_C10_run3	0	3
sim_K20_N7_T50_M200_G0_H10_C10_run4	0	3
sim_K20_N7_T50_M200_G0_H10_C10_run5	0	1
sim_K20_N7_T50_M200_G0_H10_C10_run6	0	1
sim_K20_N7_T50_M200_G0_H10_C10_run7	1	4
sim_K20_N7_T50_M200_G0_H10_C10_run8	0	4
sim_K20_N7_T50_M200_G0_H10_C10_run9	0	4
sim_K20_N7_T50_M200_G0_H10_C20_run10	0	4
sim_K20_N7_T50_M200_G0_H10_C20_run1	0	2
sim_K20_N7_T50_M200_G0_H10_C20_run2	0	1
sim_K20_N7_T50_M200_G0_H10_C20_run3	0	1
sim_K20_N7_T50_M200_G0_H10_C20_run4	0	2
sim_K20_N7_T50_M200_G0_H10_C20_run5	0	1
sim_K20_N7_T50_M200_G0_H10_C20_run6	0	2
sim_K20_N7_T50_M200_G0_H10_C20_run7	0	2
sim_K20_N7_T50_M200_G0_H10_C20_run8	0	2
sim_K20_N7_T50_M200_G0_H10_C20_run9	0	2
sim_K20_N7_T50_M200_G0_H10_C40_run10	0	5
sim_K20_N7_T50_M200_G0_H10_C40_run1	0	5
sim_K20_N7_T50_M200_G0_H10_C40_run2	0	5
sim_K20_N7_T50_M200_G0_H10_C40_run3	0	1
sim_K20_N7_T50_M200_G0_H10_C40_run4	0	2
sim_K20_N7_T50_M200_G0_H10_C40_run5	0	1
sim_K20_N7_T50_M200_G0_H10_C40_run6	0	1
sim_K20_N7_T50_M200_G0_H10_C40_run7	0	3
sim_K20_N7_T50_M200_G0_H10_C40_run8	0	3
sim_K20_N7_T50_M200_G0_H10_C40_run9	1	3
sim_K20_N7_T50_M200_G0_H20_C10_run10	0	3
sim_K20_N7_T50_M200_G0_H20_C10_run1	0	3
sim_K20_N7_T50_M200_G0_H20_C10_run2	0	3
sim_K20_N7_T50_M200_G0_H20_C10_run3	0	3
sim_K20_N7_T50_M200_G0_H20_C10_run4	0	3
sim_K20_N7_T50_M200_G0_H20_C10_run5	0	3
sim_K20_N7_T50_M200_G0_H20_C10_run6	5	3
sim_K20_N7_T50_M200_G0_H20_C10_run7	0	3
sim_K20_N7_T50_M200_G0_H20_C10_run8	0	3
sim_K20_N7_T50_M200_G0_H20_C10_run9	0	3
sim_K20_N7_T50_M200_G0_H20_C20_run10	0	3
sim_K20_N7_T50_M200_G0_H20_C20_run1	0	3
sim_K20_N7_T50_M200_G0_H20_C20_run2	19	3
sim_K20_N7_T50_M200_G0_H20_C20_run3	0	3
sim_K20_N7_T50_M200_G0_H20_C20_run4	0	3
sim_K20_N7_T50_M200_G0_H20_C20_run5	0	3
sim_K20_N7_T50_M200_G0_H20_C20_run6	0	2
sim_K20_N7_T50_M200_G0_H20_C20_run7	7	1
sim_K20_N7_T50_M200_G0_H20_C20_run8	0	1
sim_K20_N7_T50_M200_G0_H20_C20_run9	2	2
sim_K20_N7_T50_M200_G0_H20_C40_run10	0	1
sim_K20_N7_T50_M200_G0_H20_C40_run1	0	3
sim_K20_N7_T50_M200_G0_H20_C40_run2	0	2
sim_K20_N7_T50_M200_G0_H20_C40_run3	0	1
sim_K20_N7_T50_M200_G0_H20_C40_run4	0	1
sim_K20_N7_T50_M200_G0_H20_C40_run5	29	2
sim_K20_N7_T50_M200_G0_H20_C40_run6	0	1
sim_K20_N7_T50_M200_G0_H20_C40_run7	0	3
sim_K20_N7_T50_M200_G0_H20_C40_run8	0	1
sim_K20_N7_T50_M200_G0_H20_C40_run9	0	2
sim_K20_N7_T50_M200_G0_H40_C10_run10	8	2
sim_K20_N7_T50_M200_G0_H40_C10_run1	5	2
sim_K20_N7_T50_M200_G0_H40_C10_run2	0	3
sim_K20_N7_T50_M200_G0_H40_C10_run3	8	2
sim_K20_N7_T50_M200_G0_H40_C10_run4	0	2
sim_K20_N7_T50_M200_G0_H40_C10_run5	3	3
sim_K20_N7_T50_M200_G0_H40_C10_run6	0	3
sim_K20_N7_T50_M200_G0_H40_C10_run7	0	1
sim_K20_N7_T50_M200_G0_H40_C10_run8	0	1
sim_K20_N7_T50_M200_G0_H40_C10_run9	0	3
sim_K20_N7_T50_M200_G0_H40_C20_run10	0	3
sim_K20_N7_T50_M200_G0_H40_C20_run1	0	3
sim_K20_N7_T50_M200_G0_H40_C20_run2	0	3
sim_K20_N7_T50_M200_G0_H40_C20_run3	0	3
sim_K20_N7_T50_M200_G0_H40_C20_run4	0	3
sim_K20_N7_T50_M200_G0_H40_C20_run5	0	3
sim_K20_N7_T50_M200_G0_H40_C20_run6	0	3
sim_K20_N7_T50_M200_G0_H40_C20_run7	0	3
sim_K20_N7_T50_M200_G0_H40_C20_run8	0	3
sim_K20_N7_T50_M200_G0_H40_C20_run9	5	2
sim_K20_N7_T50_M200_G0_H40_C40_run10	0	1
sim_K20_N7_T50_M200_G0_H40_C40_run1	1	1
sim_K20_N7_T50_M200_G0_H40_C40_run2	0	3
sim_K20_N7_T50_M200_G0_H40_C40_run3	2	3
sim_K20_N7_T50_M200_G0_H40_C40_run4	0	3
sim_K20_N7_T50_M200_G0_H40_C40_run5	0	3
sim_K20_N7_T50_M200_G0_H40_C40_run6	0	3
sim_K20_N7_T50_M200_G0_H40_C40_run7	0	3
sim_K20_N7_T50_M200_G0_H40_C40_run8	0	3
sim_K20_N7_T50_M200_G0_H40_C40_run9	0	3
sim_K20_N8_T50_M200_G0_H10_C10_run10	0	3
sim_K20_N8_T50_M200_G0_H10_C10_run1	0	3
sim_K20_N8_T50_M200_G0_H10_C10_run2	0	3
sim_K20_N8_T50_M200_G0_H10_C10_run3	0	2
sim_K20_N8_T50_M200_G0_H10_C10_run4	0	1
sim_K20_N8_T50_M200_G0_H10_C10_run5	0	3
sim_K20_N8_T50_M200_G0_H10_C10_run6	6	1
sim_K20_N8_T50_M200_G0_H10_C10_run7	0	1
sim_K20_N8_T50_M200_G0_H10_C10_run8	0	1
sim_K20_N8_T50_M200_G0_H10_C10_run9	0	2
sim_K20_N8_T50_M200_G0_H10_C20_run10	0	1
sim_K20_N8_T50_M200_G0_H10_C20_run1	0	1
sim_K20_N8_T50_M200_G0_H10_C20_run2	0	8
sim_K20_N8_T50_M200_G0_H10_C20_run3	0	3
sim_K20_N8_T50_M200_G0_H10_C20_run4	0	3
sim_K20_N8_T50_M200_G0_H10_C20_run5	10	3
sim_K20_N8_T50_M200_G0_H10_C20_run6	0	2
sim_K20_N8_T50_M200_G0_H10_C20_run7	5	3
sim_K20_N8_T50_M200_G0_H10_C20_run8	0	3
sim_K20_N8_T50_M200_G0_H10_C20_run9	0	3
sim_K20_N8_T50_M200_G0_H10_C40_run10	0	3
sim_K20_N8_T50_M200_G0_H10_C40_run1	0	3
sim_K20_N8_T50_M200_G0_H10_C40_run2	0	3
sim_K20_N8_T50_M200_G0_H10_C40_run3	0	3
sim_K20_N8_T50_M200_G0_H10_C40_run4	0	3
sim_K20_N8_T50_M200_G0_H10_C40_run5	0	3
sim_K20_N8_T50_M200_G0_H10_C40_run6	0	3
sim_K20_N8_T50_M200_G0_H10_C40_run7	6	4
sim_K20_N8_T50_M200_G0_H10_C40_run8	0	4
sim_K20_N8_T50_M200_G0_H10_C40_run9	0	4
sim_K20_N8_T50_M200_G0_H20_C10_run10	0	4
sim_K20_N8_T50_M200_G0_H20_C10_run1	0	4
sim_K20_N8_T50_M200_G0_H20_C10_run2	10	4
sim_K20_N8_T50_M200_G0_H20_C10_run3	0	4
sim_K20_N8_T50_M200_G0_H20_C10_run4	0	4
sim_K20_N8_T50_M200_G0_H20_C10_run5	0	4
sim_K20_N8_T50_M200_G0_H20_C10_run6	12	4
sim_K20_N8_T50_M200_G0_H20_C10_run7	0	4
sim_K20_N8_T50_M200_G0_H20_C10_run8	0	4
sim_K20_N8_T50_M200_G0_H20_C10_run9	5	4
sim_K20_N8_T50_M200_G0_H20_C20_run10	14	1
sim_K20_N8_T50_M200_G0_H20_C20_run1	0	2
sim_K20_N8_T50_M200_G0_H20_C20_run2	0	1
sim_K20_N8_T50_M200_G0_H20_C20_run3	0	1
sim_K20_N8_T50_M200_G0_H20_C20_run4	0	2
sim_K20_N8_T50_M200_G0_H20_C20_run5	0	2
sim_K20_N8_T50_M200_G0_H20_C20_run6	0	1
sim_K20_N8_T50_M200_G0_H20_C20_run7	0	1
sim_K20_N8_T50_M200_G0_H20_C20_run8	0	1
sim_K20_N8_T50_M200_G0_H20_C20_run9	0	1
sim_K20_N8_T50_M200_G0_H20_C40_run10	0	3
sim_K20_N8_T50_M200_G0_H20_C40_run1	0	3
sim_K20_N8_T50_M200_G0_H20_C40_run2	0	1
sim_K20_N8_T50_M200_G0_H20_C40_run3	0	1
sim_K20_N8_T50_M200_G0_H20_C40_run4	0	2
sim_K20_N8_T50_M200_G0_H20_C40_run5	0	1
sim_K20_N8_T50_M200_G0_H20_C40_run6	0	3
sim_K20_N8_T50_M200_G0_H20_C40_run7	0	4
sim_K20_N8_T50_M200_G0_H20_C40_run8	0	2
sim_K20_N8_T50_M200_G0_H20_C40_run9	0	2
sim_K20_N8_T50_M200_G0_H40_C10_run10	0	2
sim_K20_N8_T50_M200_G0_H40_C10_run1	0	4
sim_K20_N8_T50_M200_G0_H40_C10_run2	7	4
sim_K20_N8_T50_M200_G0_H40_C10_run3	0	4
sim_K20_N8_T50_M200_G0_H40_C10_run4	0	4
sim_K20_N8_T50_M200_G0_H40_C10_run5	0	4
sim_K20_N8_T50_M200_G0_H40_C10_run6	0	4
sim_K20_N8_T50_M200_G0_H40_C10_run7	0	4
sim_K20_N8_T50_M200_G0_H40_C10_run8	0	4
sim_K20_N8_T50_M200_G0_H40_C10_run9	0	4
sim_K20_N8_T50_M200_G0_H40_C20_run10	0	4
sim_K20_N8_T50_M200_G0_H40_C20_run1	0	4
sim_K20_N8_T50_M200_G0_H40_C20_run2	2	4
sim_K20_N8_T50_M200_G0_H40_C20_run3	0	4
sim_K20_N8_T50_M200_G0_H40_C20_run4	0	4
sim_K20_N8_T50_M200_G0_H40_C20_run5	0	4
sim_K20_N8_T50_M200_G0_H40_C20_run6	1	3
sim_K20_N8_T50_M200_G0_H40_C20_run7	0	4
sim_K20_N8_T50_M200_G0_H40_C20_run8	0	4
sim_K20_N8_T50_M200_G0_H40_C20_run9	0	4
sim_K20_N8_T50_M200_G0_H40_C40_run10	0	4
sim_K20_N8_T50_M200_G0_H40_C40_run1	0	1
sim_K20_N8_T50_M200_G0_H40_C40_run2	0	1
sim_K20_N8_T50_M200_G0_H40_C40_run3	0	1
sim_K20_N8_T50_M200_G0_H40_C40_run4	0	2
sim_K20_N8_T50_M200_G0_H40_C40_run5	0	3
sim_K20_N8_T50_M200_G0_H40_C40_run6	0	1
sim_K20_N8_T50_M200_G0_H40_C40_run7	13	3
sim_K20_N8_T50_M200_G0_H40_C40_run8	0	2
sim_K20_N8_T50_M200_G0_H40_C40_run9	0	1
sim_K20_N9_T50_M200_G0_H10_C10_run10	0	4
sim_K20_N9_T50_M200_G0_H10_C10_run1	1	4
sim_K20_N9_T50_M200_G0_H10_C10_run2	0	1
sim_K20_N9_T50_M200_G0_H10_C10_run3	0	3
sim_K20_N9_T50_M200_G0_H10_C10_run4	0	2
sim_K20_N9_T50_M200_G0_H10_C10_run5	0	1
sim_K20_N9_T50_M200_G0_H10_C10_run6	0	2
sim_K20_N9_T50_M200_G0_H10_C10_run7	0	2
sim_K20_N9_T50_M200_G0_H10_C10_run8	0	2
sim_K20_N9_T50_M200_G0_H10_C10_run9	0	1
sim_K20_N9_T50_M200_G0_H10_C20_run10	0	0
sim_K20_N9_T50_M200_G0_H10_C20_run1	0	2
sim_K20_N9_T50_M200_G0_H10_C20_run2	0	2
sim_K20_N9_T50_M200_G0_H10_C20_run3	0	1
sim_K20_N9_T50_M200_G0_H10_C20_run4	0	1
sim_K20_N9_T50_M200_G0_H10_C20_run5	0	1
sim_K20_N9_T50_M200_G0_H10_C20_run6	0	1
sim_K20_N9_T50_M200_G0_H10_C20_run7	0	4
sim_K20_N9_T50_M200_G0_H10_C20_run8	0	1
sim_K20_N9_T50_M200_G0_H10_C20_run9	0	2
sim_K20_N9_T50_M200_G0_H10_C40_run10	0	1
sim_K20_N9_T50_M200_G0_H10_C40_run1	0	4
sim_K20_N9_T50_M200_G0_H10_C40_run2	0	4
sim_K20_N9_T50_M200_G0_H10_C40_run3	0	4
sim_K20_N9_T50_M200_G0_H10_C40_run4	0	4
sim_K20_N9_T50_M200_G0_H10_C40_run5	0	4
sim_K20_N9_T50_M200_G0_H10_C40_run6	0	4
sim_K20_N9_T50_M200_G0_H10_C40_run7	0	4
sim_K20_N9_T50_M200_G0_H10_C40_run8	0	4
sim_K20_N9_T50_M200_G0_H10_C40_run9	0	4
sim_K20_N9_T50_M200_G0_H20_C10_run10	0	4
sim_K20_N9_T50_M200_G0_H20_C10_run1	0	4
sim_K20_N9_T50_M200_G0_H20_C10_run2	0	4
sim_K20_N9_T50_M200_G0_H20_C10_run3	0	4
sim_K20_N9_T50_M200_G0_H20_C10_run4	0	4
sim_K20_N9_T50_M200_G0_H20_C10_run5	0	3
sim_K20_N9_T50_M200_G0_H20_C10_run6	0	3
sim_K20_N9_T50_M200_G0_H20_C10_run7	0	3
sim_K20_N9_T50_M200_G0_H20_C10_run8	0	3
sim_K20_N9_T50_M200_G0_H20_C10_run9	0	3
sim_K20_N9_T50_M200_G0_H20_C20_run10	0	3
sim_K20_N9_T50_M200_G0_H20_C20_run1	0	3
sim_K20_N9_T50_M200_G0_H20_C20_run2	0	3
sim_K20_N9_T50_M200_G0_H20_C20_run3	0	3
sim_K20_N9_T50_M200_G0_H20_C20_run4	0	1
sim_K20_N9_T50_M200_G0_H20_C20_run5	1	1
sim_K20_N9_T50_M200_G0_H20_C20_run6	0	1
sim_K20_N9_T50_M200_G0_H20_C20_run7	0	2
sim_K20_N9_T50_M200_G0_H20_C20_run8	0	2
sim_K20_N9_T50_M200_G0_H20_C20_run9	0	2
sim_K20_N9_T50_M200_G0_H20_C40_run10	0	2
sim_K20_N9_T50_M200_G0_H20_C40_run1	6	1
sim_K20_N9_T50_M200_G0_H20_C40_run2	0	2
sim_K20_N9_T50_M200_G0_H20_C40_run3	0	1
sim_K20_N9_T50_M200_G0_H20_C40_run4	0	3
sim_K20_N9_T50_M200_G0_H20_C40_run5	0	2
sim_K20_N9_T50_M200_G0_H20_C40_run6	0	1
sim_K20_N9_T50_M200_G0_H20_C40_run7	0	2
sim_K20_N9_T50_M200_G0_H20_C40_run8	0	2
sim_K20_N9_T50_M200_G0_H20_C40_run9	0	1
sim_K20_N9_T50_M200_G0_H40_C10_run10	0	1
sim_K20_N9_T50_M200_G0_H40_C10_run1	0	1
sim_K20_N9_T50_M200_G0_H40_C10_run2	0	1
sim_K20_N9_T50_M200_G0_H40_C10_run3	0	2
sim_K20_N9_T50_M200_G0_H40_C10_run4	10	1
sim_K20_N9_T50_M200_G0_H40_C10_run5	0	1
sim_K20_N9_T50_M200_G0_H40_C10_run6	0	2
sim_K20_N9_T50_M200_G0_H40_C10_run7	5	3
sim_K20_N9_T50_M200_G0_H40_C10_run8	0	3
sim_K20_N9_T50_M200_G0_H40_C10_run9	0	3
sim_K20_N9_T50_M200_G0_H40_C20_run10	0	2
sim_K20_N9_T50_M200_G0_H40_C20_run1	0	2
sim_K20_N9_T50_M200_G0_H40_C20_run2	0	2
sim_K20_N9_T50_M200_G0_H40_C20_run3	0	2
sim_K20_N9_T50_M200_G0_H40_C20_run4	0	2
sim_K20_N9_T50_M200_G0_H40_C20_run5	0	2
sim_K20_N9_T50_M200_G0_H40_C20_run6	0	1
sim_K20_N9_T50_M200_G0_H40_C20_run7	0	2
sim_K20_N9_T50_M200_G0_H40_C20_run8	0	2
sim_K20_N9_T50_M200_G0_H40_C20_run9	0	2
sim_K20_N9_T50_M200_G0_H40_C40_run10	0	2
sim_K20_N9_T50_M200_G0_H40_C40_run1	0	2
sim_K20_N9_T50_M200_G0_H40_C40_run2	0	2
sim_K20_N9_T50_M200_G0_H40_C40_run3	0	2
sim_K20_N9_T50_M200_G0_H40_C40_run4	0	2
sim_K20_N9_T50_M200_G0_H40_C40_run5	0	2
sim_K20_N9_T50_M200_G0_H40_C40_run6	0	2
sim_K20_N9_T50_M200_G0_H40_C40_run7	0	2
sim_K20_N9_T50_M200_G0_H40_C40_run8	0	2
sim_K20_N9_T50_M200_G0_H40_C40_run9	0	2

[truncated: 10 more sheets: S11 Fig, S12 Fig, S13 Fig, S14 Fig, S15 Fig, S16 Fig, S17 Fig, S18A,C,E Fig, S18B,D,F Fig, S20 Fig]
